# Supplementary material for: Proteomic Interaction Patterns between Human Cyclins, the Cyclin-Dependent Kinase Ortholog pUL97 and Additional Cytomegalovirus Proteins
Source: Viruses. 2016 Aug 18;8(8):219. doi: 10.3390/v8080219 (PMC4997581; doi:10.3390/v8080219)
Supplement: Supplementary file 1 [file viruses-08-00219-s001.zip]

Archive with 9 entries (6 files):
- Supplementary/
- Supplementary/TableS1_Steingruber et al (referring to Table1).xlsx
- __MACOSX/
- __MACOSX/Supplementary/
- __MACOSX/Supplementary/._TableS1_Steingruber et al (referring to Table1).xlsx
- Supplementary/TableS2_Steingruber et al (referring to Table3).xlsx
- __MACOSX/Supplementary/._TableS2_Steingruber et al (referring to Table3).xlsx
- Supplementary/TableS3_Steingruber et al (referring to Table4).xlsx
- __MACOSX/Supplementary/._TableS3_Steingruber et al (referring to Table4).xlsx
