# Supplementary material for: Proteomic Interaction Patterns between Human Cyclins, the Cyclin-Dependent Kinase Ortholog pUL97 and Additional Cytomegalovirus Proteins
Source: Viruses. 2016 Aug 18;8(8):219. doi: 10.3390/v8080219 (PMC4997581; doi:10.3390/v8080219)
Supplement: Supplementary file 1 [file viruses-08-00219-s001.zip › Supplementary/TableS1_Steingruber et al (referring to Table1).xlsx]

## Sheet: protein sets
accession	entry	protein name	gene name		WSC FLAG / WSC Fc		WSC B1+pUL97 / WSC Fc		WSC T1+pUL97 / WSC Fc		WSC H+pUL97 / WSC Fc		WSC_Ctrl Fc	WSC_Ctrl FLAG	WSC_B1+pUL97	WSC_T1+pUL97	WSC_H+pUL97	Fc			FLAG			B1+pUL97			T1+pUL97			H+pUL97				WSC B1+pUL97 / WSC FLAG	WSC T1+pUL97 / WSC FLAG	WSC H+pUL97 / WSC FLAG		protein_set_id
																		Pep	SC	SSC	Pep	SC	SSC	Pep	SC	SSC	Pep	SC	SSC	Pep	SC	SSC
CDK5_HUMAN	Q00535	Cyclin-dependent-like kinase 5	CDK5		N/A		B1+pUL97 only		N/A		N/A				5.082	0								5	6	5	1	1	0					B1+pUL97 only	N/A	N/A		312821
CCNB1_HUMAN	P14635	G2/mitotic-specific cyclin-B1	CCNB1		FLAG only		B1+pUL97 only		N/A		N/A			5	34						4	5	5	20	34	34								6.8	0	0		313032
CDK1_HUMAN	P06493	Cyclin-dependent kinase 1	CDK1		FLAG only		B1+pUL97 only		N/A		N/A			8	48.674	0					6	8	8	30	49	47	1	1	0					6.08425	0	0		312822
CDK2_HUMAN	P24941	Cyclin-dependent kinase 2	CDK2		FLAG only		B1+pUL97 only		N/A		N/A			1	5.178	0					1	1	1	7	7	5	1	1	0					5.178	0	0		312823
CCNT1_HUMAN	O60563	Cyclin-T1	CCNT1		N/A		N/A		T1+pUL97 only		N/A			0		48.706					1	1	0				19	49	46					N/A	T1+pUL97 only	N/A		312965
CDK9_HUMAN	P50750	Cyclin-dependent kinase 9	CDK9		FLAG only		B1+pUL97 only		T1+pUL97 only		N/A			4	4.066	41					4	4	4	5	5	4	23	41	40					1.0165	10.25	0		312824
CCNT2_HUMAN	O60583	Cyclin-T2	CCNT2		N/A		N/A		T1+pUL97 only		N/A			0		5.294					1	1	0				5	8	5					N/A	T1+pUL97 only	N/A		312966
CCNH_HUMAN	P51946	Cyclin-H	CCNH		N/A		N/A		N/A		H+pUL97 only						47													29	47	47		N/A	N/A	H+pUL97 only		313477
CDK7_HUMAN	P50613	Cyclin-dependent kinase 7	CDK7		N/A		N/A		N/A		H+pUL97 only						27													18	27	27		N/A	N/A	H+pUL97 only		313257
MAT1_HUMAN	P51948	CDK-activating kinase assembly factor MAT1	MNAT1		N/A		N/A		N/A		H+pUL97 only						17													13	17	17		N/A	N/A	H+pUL97 only		313287
AFF4_HUMAN	Q9UHB7	AF4/FMR2 family member 4	AFF4		FLAG only		B1+pUL97 only		T1+pUL97 only		H+pUL97 only			12	3	20	2				10	12	12	3	3	3	18	20	20	1	2	2		0.25	1.66667	0.166667		312887
UL97_HCMVA	P16788	Serine/threonine protein kinase UL97	UL97		34.1429		26.5714		3.85714		5.42857		7	239	186	27	38	7	7	7	61	239	239	56	186	186	19	27	27	24	38	38		0.778243	0.112971	0.158996		313782
ODPB_HUMAN	P11177	Pyruvate dehydrogenase E1 component subunit beta, mitochondrial	PDHB		FLAG only		B1+pUL97 only		T1+pUL97 only		N/A			37	5	2					20	37	37	5	5	5	2	2	2					0.135135	0.0540541	0		313506
ODO2_HUMAN	P36957	Dihydrolipoyllysine-residue succinyltransferase component of 2-oxoglutarate dehydrogenase complex, mitochondrial	DLST		FLAG only		B1+pUL97 only		T1+pUL97 only		N/A			42	2	2					23	42	42	2	2	2	1	2	2					0.047619	0.047619	0		312984
CMC2_HUMAN	Q9UJS0	Calcium-binding mitochondrial carrier protein Aralar2	SLC25A13		FLAG only		B1+pUL97 only		T1+pUL97 only		N/A			9	2	2					8	9	9	2	2	2	2	2	2					0.222222	0.222222	0		313642
RS10_HUMAN	P46783	40S ribosomal protein S10	RPS10		FLAG only		B1+pUL97 only		T1+pUL97 only		N/A			6	5	1					3	6	6	3	5	5	1	1	1					0.833333	0.166667	0		313478
MCM7_HUMAN	P33993	DNA replication licensing factor MCM7	MCM7		FLAG only		B1+pUL97 only		T1+pUL97 only		N/A			8	3	1					7	8	8	3	3	3	1	1	1					0.375	0.125	0		313497
RLA2_HUMAN	P05387	60S acidic ribosomal protein P2	RPLP2		FLAG only		B1+pUL97 only		T1+pUL97 only		N/A			7.5	2	1					5	8	6	2	2	2	1	1	1					0.266667	0.133333	0		313443
ODO1_HUMAN	Q02218	2-oxoglutarate dehydrogenase, mitochondrial	OGDH		FLAG only		N/A		N/A		N/A			63.234							46	64	57											0	0	0		312901
ODP2_HUMAN	P10515	Dihydrolipoyllysine-residue acetyltransferase component of pyruvate dehydrogenase complex, mitochondrial	DLAT		FLAG only		N/A		N/A		N/A			48							27	48	48											0	0	0		313155
ZN106_HUMAN	Q9H2Y7	Zinc finger protein 106	ZNF106		FLAG only		N/A		N/A		N/A			28							24	28	28											0	0	0		312923
ODPX_HUMAN	O00330	Pyruvate dehydrogenase protein X component, mitochondrial	PDHX		FLAG only		N/A		N/A		N/A			26							18	26	26											0	0	0		313866
DLDH_HUMAN	P09622	Dihydrolipoyl dehydrogenase, mitochondrial	DLD		FLAG only		N/A		N/A		N/A			21							14	21	21											0	0	0		313172
TBA1C_HUMAN	Q9BQE3	Tubulin alpha-1C chain	TUBA1C		FLAG only		N/A		N/A		N/A		0	18	0	0	0	6	6	0	12	18	1	10	15	0	11	11	0	11	13	0		0	0	0		312988
NUD12_HUMAN	Q9BQG2	Peroxisomal NADH pyrophosphatase NUDT12	NUDT12		FLAG only		N/A		N/A		N/A			15							11	15	15											0	0	0		313022
BLMH_HUMAN	Q13867	Bleomycin hydrolase	BLMH		FLAG only		N/A		N/A		N/A			10							8	10	10											0	0	0		313046
RT36_HUMAN	P82909	28S ribosomal protein S36, mitochondrial	MRPS36		FLAG only		N/A		N/A		N/A			10							7	10	10											0	0	0		313950
SK2L2_HUMAN	P42285	Superkiller viralicidic activity 2-like 2	SKIV2L2		FLAG only		N/A		N/A		N/A			9							8	9	9											0	0	0		313749
OGDHL_HUMAN	Q9ULD0	2-oxoglutarate dehydrogenase-like, mitochondrial	OGDHL		FLAG only		N/A		N/A		N/A			7.766							11	14	7											0	0	0		312902
STAU1_HUMAN	O95793	Double-stranded RNA-binding protein Staufen homolog 1	STAU1		FLAG only		N/A		N/A		N/A			6							5	6	6											0	0	0		312936
TUT7_HUMAN	Q5VYS8	Terminal uridylyltransferase 7	ZCCHC6		FLAG only		N/A		N/A		N/A			6							5	6	6											0	0	0		313563
ZCHC8_HUMAN	Q6NZY4	Zinc finger CCHC domain-containing protein 8	ZCCHC8		FLAG only		N/A		N/A		N/A			6							6	6	6											0	0	0		313800
TBB6_HUMAN	Q9BUF5	Tubulin beta-6 chain	TUBB6		FLAG only		N/A		N/A		N/A		0	5.758		0	0	2	2	0	10	18	2				2	2	0	1	1	0		0	0	0		312856
HJURP_HUMAN	Q8NCD3	Holliday junction recognition protein	HJURP		FLAG only		N/A		N/A		N/A			5							3	5	5											0	0	0		312847
P53_HUMAN	P04637	Cellular tumor antigen p53	TP53		FLAG only		N/A		N/A		N/A			5							4	5	5											0	0	0		312975
B2RTS4_HUMAN	B2RTS4	Centrosomal protein 170kDa	CEP170		FLAG only		B1+pUL97 only		N/A		N/A			38	36						28	38	38	27	36	36								0.947368	0	0		312921
MCM10_HUMAN	Q7L590	Protein MCM10 homolog	MCM10		FLAG only		B1+pUL97 only		N/A		N/A			28	33						19	28	28	25	33	33								1.17857	0	0		313737
PATZ1_HUMAN	Q9HBE1	POZ-, AT hook-, and zinc finger-containing protein 1	PATZ1		FLAG only		B1+pUL97 only		N/A		N/A			11	16						11	11	11	13	16	16								1.45455	0	0		313515
ZN638_HUMAN	Q14966	Zinc finger protein 638	ZNF638		FLAG only		B1+pUL97 only		N/A		N/A			16	12						12	16	16	10	12	12								0.75	0	0		313480
DJC13_HUMAN	O75165	DnaJ homolog subfamily C member 13	DNAJC13		FLAG only		B1+pUL97 only		N/A		N/A			8	12						8	8	8	10	12	12								1.5	0	0		313762
CEP78_HUMAN	Q5JTW2	Centrosomal protein of 78 kDa	CEP78		FLAG only		B1+pUL97 only		N/A		N/A			10	9						8	10	10	6	9	9								0.9	0	0		313984
CCAR2_HUMAN	Q8N163	Cell cycle and apoptosis regulator protein 2	CCAR2		FLAG only		B1+pUL97 only		N/A		N/A			8	8						7	8	8	8	8	8								1	0	0		313166
Q8IUI2_HUMAN	Q8IUI2	MAZ protein			FLAG only		B1+pUL97 only		N/A		N/A			5	8						5	5	5	6	8	8								1.6	0	0		313123
CCD77_HUMAN	Q9BR77	Coiled-coil domain-containing protein 77	CCDC77		FLAG only		B1+pUL97 only		N/A		N/A			5	8						5	5	1	7	9	4								1.6	0	0		313815
ZN318_HUMAN	Q5VUA4	Zinc finger protein 318	ZNF318		FLAG only		B1+pUL97 only		N/A		N/A			11	6						10	11	11	6	6	6								0.545455	0	0		313501
PRC2B_HUMAN	Q5JSZ5	Protein PRRC2B	PRRC2B		FLAG only		B1+pUL97 only		N/A		N/A			7	6						6	7	7	5	6	6								0.857143	0	0		313682
MARK3_HUMAN	P27448	MAP/microtubule affinity-regulating kinase 3	MARK3		FLAG only		B1+pUL97 only		N/A		N/A			6.775	5.556						7	8	6	5	6	5								0.820074	0	0		313065
IRS4_HUMAN	O14654	Insulin receptor substrate 4	IRS4		FLAG only		B1+pUL97 only		N/A		N/A			15	5						12	15	15	3	5	5								0.333333	0	0		313967
ATD3A_HUMAN	Q9NVI7	ATPase family AAA domain-containing protein 3A	ATAD3A		FLAG only		B1+pUL97 only		N/A		N/A			6.667	5	0	0				8	8	4	5	5	1	2	2	0	2	2	0		0.749963	0	0		312809
KC1E_HUMAN	P49674	Casein kinase I isoform epsilon	CSNK1E		FLAG only		B1+pUL97 only		N/A		N/A			6	4.2						6	7	4	4	5	3								0.7	0	0		313124
ZF64B_HUMAN	Q9NTW7	Zinc finger protein 64 homolog, isoforms 3 and 4	ZFP64		FLAG only		B1+pUL97 only		N/A		N/A			6	4						5	6	6	3	4	4								0.666667	0	0		313742
1433E_HUMAN	P62258	14-3-3 protein epsilon	YWHAE		FLAG only		B1+pUL97 only		N/A		N/A			8.667	3.5						10	10	8	5	6	3								0.403831	0	0		313011
A0A024R5B2_HUMAN	A0A024R5B2	MAP/microtubule affinity-regulating kinase 2, isoform CRA_c	MARK2		FLAG only		B1+pUL97 only		N/A		N/A			10.163	3.333						8	11	9	3	4	3								0.327954	0	0		313063
C1QBP_HUMAN	Q07021	Complement component 1 Q subcomponent-binding protein, mitochondrial	C1QBP		FLAG only		B1+pUL97 only		N/A		N/A			8	3						6	8	8	3	3	3								0.375	0	0		313710
GRM1A_HUMAN	Q96CP6	GRAM domain-containing protein 1A	GRAMD1A		FLAG only		B1+pUL97 only		N/A		N/A			8	3						7	8	8	2	3	3								0.375	0	0		313361
WDR6_HUMAN	Q9NNW5	WD repeat-containing protein 6	WDR6		FLAG only		B1+pUL97 only		N/A		N/A			5	3						5	5	5	2	3	3								0.6	0	0		313170
TBB2B_HUMAN	Q9BVA1	Tubulin beta-2B chain	TUBB2B		FLAG only		B1+pUL97 only		N/A		N/A		0	11.602	2.814	0	0	4	4	0	23	36	4	18	21	1	6	7	0	8	10	0		0.242544	0	0		312860
KIF7_HUMAN	Q2M1P5	Kinesin-like protein KIF7	KIF7		FLAG only		B1+pUL97 only		N/A		N/A			6	2						6	6	6	2	2	2								0.333333	0	0		313467
ZKSC8_HUMAN	Q15776	Zinc finger protein with KRAB and SCAN domains 8	ZKSCAN8		FLAG only		B1+pUL97 only		N/A		N/A			5.625	2						6	6	5	2	2	1								0.355556	0	0		313283
SOGA1_HUMAN	O94964	Protein SOGA1	SOGA1		FLAG only		B1+pUL97 only		N/A		N/A			5	2						5	5	5	2	2	2								0.4	0	0		313532
PFKAL_HUMAN	P17858	ATP-dependent 6-phosphofructokinase, liver type	PFKL		FLAG only		B1+pUL97 only		N/A		N/A			8.889	1						9	9	8	1	1	1								0.112499	0	0		313553
CE85L_HUMAN	Q5SZL2	Centrosomal protein of 85 kDa-like	CEP85L		FLAG only		B1+pUL97 only		N/A		N/A			5	1						3	5	5	1	1	1								0.2	0	0		313920
GNL3L_HUMAN	Q9NVN8	Guanine nucleotide-binding protein-like 3-like protein	GNL3L		FLAG only		B1+pUL97 only		N/A		N/A			5	1						4	5	5	1	1	1								0.2	0	0		313398
MYH10_HUMAN	P35580	Myosin-10	MYH10		FLAG only		B1+pUL97 only		T1+pUL97 only		H+pUL97 only			44.663	4.19	4.16	51.752				40	54	40	5	5	4	5	5	4	51	59	48		0.0938137	0.093142	1.15872		313085
HNRPM_HUMAN	P52272	Heterogeneous nuclear ribonucleoprotein M	HNRNPM		FLAG only		B1+pUL97 only		T1+pUL97 only		H+pUL97 only			49	10	10	37				39	49	49	10	10	10	9	10	10	32	37	37		0.204082	0.204082	0.755102		313030
HNRPU_HUMAN	Q00839	Heterogeneous nuclear ribonucleoprotein U	HNRNPU		FLAG only		B1+pUL97 only		T1+pUL97 only		H+pUL97 only			7	5	4	32				6	7	7	5	5	5	4	4	4	22	32	32		0.714286	0.571429	4.57143		312938
ROA2_HUMAN	P22626	Heterogeneous nuclear ribonucleoproteins A2/B1	HNRNPA2B1		FLAG only		N/A		T1+pUL97 only		H+pUL97 only			6		6	31				6	6	6				4	6	6	22	31	31		0	1	5.16667		313378
DHX9_HUMAN	Q08211	ATP-dependent RNA helicase A	DHX9		FLAG only		B1+pUL97 only		T1+pUL97 only		H+pUL97 only			12	4	8	29				10	12	12	4	4	4	8	8	8	24	29	29		0.333333	0.666667	2.41667		313414
SP16H_HUMAN	Q9Y5B9	FACT complex subunit SPT16	SUPT16H		FLAG only		N/A		N/A		H+pUL97 only			7			23				7	7	7							20	23	23		0	0	3.28571		313246
MATR3_HUMAN	P43243	Matrin-3	MATR3		FLAG only		B1+pUL97 only		N/A		H+pUL97 only			6	2		18				4	6	6	2	2	2				14	18	18		0.333333	0	3		313001
ROA1_HUMAN	P09651	Heterogeneous nuclear ribonucleoprotein A1	HNRNPA1		FLAG only		B1+pUL97 only		T1+pUL97 only		H+pUL97 only			5	2	4	17				4	5	5	2	2	2	3	4	4	11	17	17		0.4	0.8	3.4		313489
SSRP1_HUMAN	Q08945	FACT complex subunit SSRP1	SSRP1		FLAG only		B1+pUL97 only		T1+pUL97 only		H+pUL97 only			5	1	2	14				4	5	5	1	1	1	2	2	2	14	14	14		0.2	0.4	2.8		313688
DDX17_HUMAN	Q92841	Probable ATP-dependent RNA helicase DDX17	DDX17		FLAG only		B1+pUL97 only		T1+pUL97 only		H+pUL97 only			13.756	8.667	5.333	11.836				14	16	11	8	10	7	5	6	4	12	14	7		0.630052	0.387685	0.860425		312932
IF4A3_HUMAN	P38919	Eukaryotic initiation factor 4A-III	EIF4A3		FLAG only		B1+pUL97 only		T1+pUL97 only		H+pUL97 only			5.625	2.444	6.6	11.455				6	6	5	3	4	2	6	7	6	10	12	9		0.434489	1.17333	2.03644		312944
ZN326_HUMAN	Q5BKZ1	DBIRD complex subunit ZNF326	ZNF326		FLAG only		B1+pUL97 only		N/A		H+pUL97 only			7	6		9				5	7	7	4	6	6				7	9	9		0.857143	0	1.28571		313998
IF2B1_HUMAN	Q9NZI8	Insulin-like growth factor 2 mRNA-binding protein 1	IGF2BP1		FLAG only		B1+pUL97 only		T1+pUL97 only		H+pUL97 only			8.556	10	5	8				7	9	7	6	10	7	5	5	4	8	8	6		1.16877	0.584385	0.935016		313752
RS18_HUMAN	P62269	40S ribosomal protein S18	RPS18		FLAG only		B1+pUL97 only		T1+pUL97 only		H+pUL97 only			6	11	1	8				6	6	6	9	11	11	1	1	1	8	8	8		1.83333	0.166667	1.33333		312993
H2A1D_HUMAN	P20671	Histone H2A type 1-D	HIST1H2AD		FLAG only		N/A		N/A		H+pUL97 only		0	6	0	0	7.886	1	1	0	3	6	1	2	2	0	2	3	0	6	12	3		0	0	1.31433		312883
MYH14_HUMAN	Q7Z406	Myosin-14	MYH14		FLAG only		N/A		N/A		H+pUL97 only			8.493	0	0	7.519				12	14	8	1	1	0	1	1	0	13	16	7		0	0	0.885317		313087
ACTA_HUMAN	P62736	Actin, aortic smooth muscle	ACTA2		FLAG only		B1+pUL97 only		T1+pUL97 only		H+pUL97 only		0	8	6.071	4	7.374	3	4	0	9	13	4	13	17	2	8	11	1	19	28	2		0.758875	0.5	0.92175		312959
PABP1_HUMAN	P11940	Polyadenylate-binding protein 1	PABPC1		FLAG only		B1+pUL97 only		T1+pUL97 only		H+pUL97 only		0	10.286	9	11.375	7.143	1	1	0	11	11	6	6	9	4	9	12	7	7	8	5		0.874976	1.10587	0.694439		313145
ANXA2_HUMAN	P07355	Annexin A2	ANXA2		FLAG only		B1+pUL97 only		T1+pUL97 only		H+pUL97 only			5	6	4	7				5	5	5	6	6	6	4	4	4	7	7	7		1.2	0.8	1.4		313082
ILF2_HUMAN	Q12905	Interleukin enhancer-binding factor 2	ILF2		FLAG only		B1+pUL97 only		T1+pUL97 only		H+pUL97 only			6	4	3	7				5	6	6	3	4	4	3	3	3	6	7	7		0.666667	0.5	1.16667		313645
NUCL_HUMAN	P19338	Nucleolin	NCL		FLAG only		B1+pUL97 only		T1+pUL97 only		H+pUL97 only			5	3	3	7				4	5	5	3	3	3	3	3	3	6	7	7		0.6	0.6	1.4		312900
RS14_HUMAN	P62263	40S ribosomal protein S14	RPS14		FLAG only		B1+pUL97 only		T1+pUL97 only		H+pUL97 only			11	10	1	7				7	11	11	6	10	10	1	1	1	6	7	7		0.909091	0.0909091	0.636364		313789
AINX_HUMAN	Q16352	Alpha-internexin	INA		FLAG only		N/A		N/A		H+pUL97 only			5.07	0		6.232				5	6	5	2	2	0				7	10	6		0	0	1.22919		312994
RLA0_HUMAN	P05388	60S acidic ribosomal protein P0	RPLP0		FLAG only		B1+pUL97 only		T1+pUL97 only		H+pUL97 only			9	6	7	6				8	9	9	4	6	6	6	7	7	5	6	6		0.666667	0.777778	0.666667		313555
IMB1_HUMAN	Q14974	Importin subunit beta-1	KPNB1		FLAG only		B1+pUL97 only		T1+pUL97 only		H+pUL97 only			6	9	4	6				5	6	6	5	9	9	4	4	4	5	6	6		1.5	0.666667	1		313418
ML12A_HUMAN	P19105	Myosin regulatory light chain 12A	MYL12A		FLAG only		N/A		T1+pUL97 only		H+pUL97 only			5		3	6				4	5	5				1	3	3	6	6	6		0	0.6	1.2		313313
XRCC6_HUMAN	P12956	X-ray repair cross-complementing protein 6	XRCC6		FLAG only		B1+pUL97 only		T1+pUL97 only		H+pUL97 only			5	3	1	6				4	5	5	3	3	3	1	1	1	6	6	6		0.6	0.2	1.2		313683
DDX5_HUMAN	P17844	Probable ATP-dependent RNA helicase DDX5	DDX5		FLAG only		B1+pUL97 only		T1+pUL97 only		H+pUL97 only			10.004	6.19	2.667	5.073				12	13	8	7	8	5	4	4	2	8	10	3		0.618752	0.266593	0.507097		312931
ATPB_HUMAN	P06576	ATP synthase subunit beta, mitochondrial	ATP5B		FLAG only		B1+pUL97 only		T1+pUL97 only		H+pUL97 only			7	19	11	5				6	7	7	13	19	19	10	11	11	4	5	5		2.71429	1.57143	0.714286		313431
RS5_HUMAN	P46782	40S ribosomal protein S5	RPS5		FLAG only		B1+pUL97 only		T1+pUL97 only		H+pUL97 only			5	5	3	5				3	5	5	3	5	5	3	3	3	4	5	5		1	0.6	1		313510
RS16_HUMAN	P62249	40S ribosomal protein S16	RPS16		FLAG only		B1+pUL97 only		T1+pUL97 only		H+pUL97 only			7	11	1	5				5	7	7	9	11	11	1	1	1	5	5	5		1.57143	0.142857	0.714286		313357
PDIP3_HUMAN	Q9BY77	Polymerase delta-interacting protein 3	POLDIP3		FLAG only		B1+pUL97 only		T1+pUL97 only		H+pUL97 only			7	7	1	5				7	7	7	6	7	7	1	1	1	5	5	5		1	0.142857	0.714286		313568
NUMA1_HUMAN	Q14980	Nuclear mitotic apparatus protein 1	NUMA1		FLAG only		B1+pUL97 only		N/A		H+pUL97 only			7	5		5				5	7	7	5	5	5				5	5	5		0.714286	0	0.714286		313004
TRI27_HUMAN	P14373	Zinc finger protein RFP	TRIM27		FLAG only		B1+pUL97 only		N/A		H+pUL97 only			10	3		5				8	10	10	3	3	3				5	5	5		0.3	0	0.5		313678
PGAM5_HUMAN	Q96HS1	Serine/threonine-protein phosphatase PGAM5, mitochondrial	PGAM5		FLAG only		B1+pUL97 only		T1+pUL97 only		H+pUL97 only			19	15	4	4				12	19	19	10	15	15	3	4	4	3	4	4		0.789474	0.210526	0.210526		313925
RL10A_HUMAN	P62906	60S ribosomal protein L10a	RPL10A		FLAG only		B1+pUL97 only		T1+pUL97 only		H+pUL97 only			7	5	4	4				6	7	7	4	5	5	3	4	4	2	4	4		0.714286	0.571429	0.571429		313249
EMD_HUMAN	P50402	Emerin	EMD		FLAG only		B1+pUL97 only		T1+pUL97 only		H+pUL97 only			5	2	4	4				5	5	5	2	2	2	3	4	4	4	4	4		0.4	0.8	0.8		313133
HNRPF_HUMAN	P52597	Heterogeneous nuclear ribonucleoprotein F	HNRNPF		FLAG only		B1+pUL97 only		T1+pUL97 only		H+pUL97 only			5.833	3.857	2	3.25				6	7	5	3	5	3	2	2	2	4	4	3		0.661238	0.342877	0.557175		313037
CDC20_HUMAN	Q12834	Cell division cycle protein 20 homolog	CDC20		FLAG only		B1+pUL97 only		N/A		H+pUL97 only			13	12		3				8	13	13	9	12	12				3	3	3		0.923077	0	0.230769		313786
RL23_HUMAN	P62829	60S ribosomal protein L23	RPL23		FLAG only		B1+pUL97 only		N/A		H+pUL97 only			8	9		3				7	8	8	7	9	9				2	3	3		1.125	0	0.375		313524
KIF23_HUMAN	Q02241	Kinesin-like protein KIF23	KIF23		FLAG only		B1+pUL97 only		N/A		H+pUL97 only			9	7		3				7	9	9	6	7	7				2	3	3		0.777778	0	0.333333		313503
RS4X_HUMAN	P62701	40S ribosomal protein S4, X isoform	RPS4X		FLAG only		B1+pUL97 only		N/A		H+pUL97 only			7	4		3				6	7	7	4	4	4				2	3	3		0.571429	0	0.428571		313343
RS3A_HUMAN	P61247	40S ribosomal protein S3a	RPS3A		FLAG only		B1+pUL97 only		N/A		H+pUL97 only			7	1		3				7	7	7	1	1	1				3	3	3		0.142857	0	0.428571		313314
RL7_HUMAN	P18124	60S ribosomal protein L7	RPL7		FLAG only		B1+pUL97 only		T1+pUL97 only		H+pUL97 only		0	13	6	5	2.5	1	1	0	9	13	3	5	6	1	5	5	2	4	4	1		0.461538	0.384615	0.192308		313055
COF1_HUMAN	P23528	Cofilin-1	CFL1		FLAG only		B1+pUL97 only		T1+pUL97 only		H+pUL97 only			5	5	4	2				3	5	5	5	5	5	3	4	4	2	2	2		1	0.8	0.4		313381
RS20_HUMAN	P60866	40S ribosomal protein S20	RPS20		FLAG only		B1+pUL97 only		T1+pUL97 only		H+pUL97 only			5	2	2	2				3	5	5	2	2	2	2	2	2	2	2	2		0.4	0.4	0.4		313614
CDC5L_HUMAN	Q99459	Cell division cycle 5-like protein	CDC5L		FLAG only		B1+pUL97 only		N/A		H+pUL97 only			6	3		2				6	6	6	3	3	3				2	2	2		0.5	0	0.333333		313549
DDX3X_HUMAN	O00571	ATP-dependent RNA helicase DDX3X	DDX3X		FLAG only		B1+pUL97 only		N/A		H+pUL97 only			6.24	2.143	0	1.091				6	7	6	3	3	2	1	1	0	2	2	1		0.343429	0	0.17484		312930
EFTU_HUMAN	P49411	Elongation factor Tu, mitochondrial	TUFM		FLAG only		B1+pUL97 only		T1+pUL97 only		H+pUL97 only			9	4	6	1				7	9	9	4	4	4	5	6	6	1	1	1		0.444444	0.666667	0.111111		313987
RS27_HUMAN	P42677	40S ribosomal protein S27	RPS27		FLAG only		B1+pUL97 only		T1+pUL97 only		H+pUL97 only			9	4	4	1				6	9	9	4	4	4	3	4	4	1	1	1		0.444444	0.444444	0.111111		313075
AIFM1_HUMAN	O95831	Apoptosis-inducing factor 1, mitochondrial	AIFM1		FLAG only		B1+pUL97 only		T1+pUL97 only		H+pUL97 only			7	6	2	1				7	7	7	6	6	6	2	2	2	1	1	1		0.857143	0.285714	0.142857		313744
1433T_HUMAN	P27348	14-3-3 protein theta	YWHAQ		FLAG only		B1+pUL97 only		T1+pUL97 only		H+pUL97 only			7.583	4.667	1	1				8	9	7	5	7	4	1	1	1	1	1	1		0.615456	0.131874	0.131874		313008
PSMD3_HUMAN	O43242	26S proteasome non-ATPase regulatory subunit 3	PSMD3		FLAG only		B1+pUL97 only		T1+pUL97 only		H+pUL97 only			5	3	1	1				5	5	5	3	3	3	1	1	1	1	1	1		0.6	0.2	0.2		312855
ODPA_HUMAN	P08559	Pyruvate dehydrogenase E1 component subunit alpha, somatic form, mitochondrial	PDHA1		FLAG only		B1+pUL97 only		T1+pUL97 only		H+pUL97 only			29	2	1	1				19	29	29	2	2	2	1	1	1	1	1	1		0.0689655	0.0344828	0.0344828		312986
UTP15_HUMAN	Q8TED0	U3 small nucleolar RNA-associated protein 15 homolog	UTP15		FLAG only		B1+pUL97 only		N/A		H+pUL97 only			10	5		1				7	10	10	4	5	5				1	1	1		0.5	0	0.1		313593
DNJB6_HUMAN	O75190	DnaJ homolog subfamily B member 6	DNAJB6		FLAG only		B1+pUL97 only		N/A		H+pUL97 only			7	5		1				7	7	7	5	5	5				1	1	1		0.714286	0	0.142857		313015
DESP_HUMAN	P15924	Desmoplakin	DSP		FLAG only		B1+pUL97 only		N/A		H+pUL97 only			13	1		1				12	13	13	1	1	1				1	1	1		0.0769231	0	0.0769231		313662
MYH9_HUMAN	P35579	Myosin-9	MYH9		104.844		18.81		22.84		126.73		1	104.844	18.81	22.84	126.73	1	1	1	75	109	94	16	19	17	21	23	21	99	130	116		0.179409	0.217847	1.20875		313086
HSP7C_HUMAN	P11142	Heat shock cognate 71 kDa protein	HSPA8		14.5626		17.4104		7.90774		5.76238		2.222	32.358	38.686	17.571	12.804	3	3	2	27	34	30	28	41	36	17	20	16	11	15	12		1.19556	0.543019	0.395698		312940
TIF1B_HUMAN	Q13263	Transcription intermediary factor 1-beta	TRIM28		19		21		1		0.5		2	38	42	2	1	1	2	2	27	38	38	31	42	42	1	2	2	1	1	1		1.10526	0.0526316	0.0263158		313370
PRDX4_HUMAN	Q13162	Peroxiredoxin-4	PRDX4		FLAG only		B1+pUL97 only		T1+pUL97 only		N/A			4	2.5	2.667	0				4	4	4	4	4	2	4	5	2	1	1	0		0.625	0.66675	0		312963
DYL1_HUMAN	P63167	Dynein light chain 1, cytoplasmic	DYNLL1		FLAG only		B1+pUL97 only		T1+pUL97 only		N/A			3	1	2					3	3	3	1	1	1	2	2	2					0.333333	0.666667	0		313186
ENL_HUMAN	Q03111	Protein ENL	MLLT1		FLAG only		B1+pUL97 only		T1+pUL97 only		N/A			3	1	2					2	3	3	1	1	1	2	2	2					0.333333	0.666667	0		313945
1433G_HUMAN	P61981	14-3-3 protein gamma	YWHAG		FLAG only		B1+pUL97 only		T1+pUL97 only		N/A			3.25	4.25	1					5	5	3	6	7	3	1	1	1					1.30769	0.307692	0		313009
DNJA1_HUMAN	P31689	DnaJ homolog subfamily A member 1	DNAJA1		FLAG only		B1+pUL97 only		T1+pUL97 only		N/A			4	3	1					2	4	4	2	3	3	1	1	1					0.75	0.25	0		313407
TIM50_HUMAN	Q3ZCQ8	Mitochondrial import inner membrane translocase subunit TIM50	TIMM50		FLAG only		B1+pUL97 only		T1+pUL97 only		N/A			3	3	1					2	3	3	2	3	3	1	1	1					1	0.333333	0		313675
PP2AA_HUMAN	P67775	Serine/threonine-protein phosphatase 2A catalytic subunit alpha isoform	PPP2CA		FLAG only		B1+pUL97 only		T1+pUL97 only		N/A			3	2	1					2	3	3	2	2	2	1	1	1					0.666667	0.333333	0		313369
SC16A_HUMAN	O15027	Protein transport protein Sec16A	SEC16A		FLAG only		N/A		N/A		N/A			4							4	4	4											0	0	0		313126
ZFP62_HUMAN	Q8NB50	Zinc finger protein 62 homolog	ZFP62		FLAG only		N/A		N/A		N/A			3.375	0						3	4	3	1	1	0								0	0	0		313284
ATD3B_HUMAN	Q5T9A4	ATPase family AAA domain-containing protein 3B	ATAD3B		FLAG only		N/A		N/A		N/A			3.333	0	0	0				6	6	2	4	4	0	2	2	0	2	2	0		0	0	0		312808
CE350_HUMAN	Q5VT06	Centrosome-associated protein 350	CEP350		FLAG only		N/A		N/A		N/A			3							2	3	3											0	0	0		313824
GOLP3_HUMAN	Q9H4A6	Golgi phosphoprotein 3	GOLPH3		FLAG only		N/A		N/A		N/A			3							2	3	3											0	0	0		313609
F5H5J4_HUMAN	F5H5J4	L-lactate dehydrogenase A chain	LDHA		FLAG only		N/A		N/A		N/A			3	0						3	3	2	1	2	0								0	0	0		312907
RL14_HUMAN	P50914	60S ribosomal protein L14	RPL14		FLAG only		N/A		N/A		N/A			3							3	3	3											0	0	0		313601
RL27A_HUMAN	P46776	60S ribosomal protein L27a	RPL27A		FLAG only		N/A		N/A		N/A			3							3	3	3											0	0	0		313267
RL3_HUMAN	P39023	60S ribosomal protein L3	RPL3		FLAG only		N/A		N/A		N/A			3							2	3	3											0	0	0		313121
ZCCHV_HUMAN	Q7Z2W4	Zinc finger CCCH-type antiviral protein 1	ZC3HAV1		FLAG only		N/A		N/A		N/A			3							2	3	3											0	0	0		313416
ZFP37_HUMAN	Q9Y6Q3	Zinc finger protein 37 homolog	ZFP37		FLAG only		N/A		N/A		N/A			3							2	3	3											0	0	0		313953
RL10_HUMAN	P27635	60S ribosomal protein L10	RPL10		FLAG only		B1+pUL97 only		N/A		N/A			4	7.5		0				5	6	2	7	9	3				1	2	0		1.875	0	0		312968
ZN189_HUMAN	O75820	Zinc finger protein 189	ZNF189		FLAG only		B1+pUL97 only		N/A		N/A			4	6						3	4	4	4	6	6								1.5	0	0		313845
KIF2C_HUMAN	Q99661	Kinesin-like protein KIF2C	KIF2C		FLAG only		B1+pUL97 only		N/A		N/A			3	6						3	3	3	5	6	6								2	0	0		313029
F208A_HUMAN	Q9UK61	Protein FAM208A	FAM208A		FLAG only		B1+pUL97 only		N/A		N/A			4	5						3	4	4	4	5	5								1.25	0	0		313878
PHF6_HUMAN	Q8IWS0	PHD finger protein 6	PHF6		FLAG only		B1+pUL97 only		N/A		N/A			4	5						4	4	4	4	5	5								1.25	0	0		313831
PLK1_HUMAN	P53350	Serine/threonine-protein kinase PLK1	PLK1		FLAG only		B1+pUL97 only		N/A		N/A			4	4						4	4	4	4	4	4								1	0	0		312802
SPOP_HUMAN	O43791	Speckle-type POZ protein	SPOP		FLAG only		B1+pUL97 only		N/A		N/A			3	4						3	3	3	4	4	4								1.33333	0	0		313269
FZR_HUMAN	Q9UM11	Fizzy-related protein homolog	FZR1		FLAG only		B1+pUL97 only		N/A		N/A			3	4						3	3	3	4	4	4								1.33333	0	0		313870
PRC1_HUMAN	O43663	Protein regulator of cytokinesis 1	PRC1		FLAG only		B1+pUL97 only		N/A		N/A			4	3						3	4	4	3	3	3								0.75	0	0		313312
ZN629_HUMAN	Q9UEG4	Zinc finger protein 629	ZNF629		FLAG only		B1+pUL97 only		N/A		N/A			3	3						3	3	3	3	3	3								1	0	0		314006
KC1D_HUMAN	P48730	Casein kinase I isoform delta	CSNK1D		FLAG only		B1+pUL97 only		N/A		N/A			3	2.8						5	5	2	4	4	2								0.933333	0	0		313125
F8W7C6_HUMAN	F8W7C6	60S ribosomal protein L10	RPL10		FLAG only		B1+pUL97 only		N/A		N/A			4	2.5		0				4	6	2	6	7	1				1	2	0		0.625	0	0		312967
A0A024RC47_HUMAN	A0A024RC47	Zinc finger protein 24 (KOX 17), isoform CRA_b	ZNF24		FLAG only		B1+pUL97 only		N/A		N/A			4	2						4	4	4	2	2	2								0.5	0	0		313040
MS18B_HUMAN	O43482	Protein Mis18-beta	OIP5		FLAG only		B1+pUL97 only		N/A		N/A			3	2						3	3	3	2	2	2								0.666667	0	0		313723
ZKSC2_HUMAN	Q63HK3	Zinc finger protein with KRAB and SCAN domains 2	ZKSCAN2		FLAG only		B1+pUL97 only		N/A		N/A			3	2						2	3	3	2	2	2								0.666667	0	0		313571
1433B_HUMAN	P31946	14-3-3 protein beta/alpha	YWHAB		FLAG only		B1+pUL97 only		N/A		N/A			3.25	1.417						4	5	3	4	5	1								0.436	0	0		313013
TBL2_HUMAN	Q9Y4P3	Transducin beta-like protein 2	TBL2		FLAG only		B1+pUL97 only		N/A		N/A			4	1						3	4	4	1	1	1								0.25	0	0		313700
CCNB2_HUMAN	O95067	G2/mitotic-specific cyclin-B2	CCNB2		FLAG only		B1+pUL97 only		N/A		N/A			3	1						3	3	3	1	1	1								0.333333	0	0		312812
SYFA_HUMAN	Q9Y285	Phenylalanine--tRNA ligase alpha subunit	FARSA		FLAG only		B1+pUL97 only		N/A		N/A			3	1						3	3	2	1	1	1								0.333333	0	0		313148
M18BP_HUMAN	Q6P0N0	Mis18-binding protein 1	MIS18BP1		FLAG only		B1+pUL97 only		N/A		N/A			3	1						3	3	3	1	1	1								0.333333	0	0		313402
PRPS1_HUMAN	P60891	Ribose-phosphate pyrophosphokinase 1	PRPS1		FLAG only		B1+pUL97 only		N/A		N/A			3	1						3	3	3	1	1	1								0.333333	0	0		312828
ZC21A_HUMAN	Q96GY0	Zinc finger C2HC domain-containing protein 1A	ZC2HC1A		FLAG only		B1+pUL97 only		N/A		N/A			3	1						2	3	3	1	1	1								0.333333	0	0		313533
TOP2A_HUMAN	P11388	DNA topoisomerase 2-alpha	TOP2A		FLAG only		N/A		N/A		H+pUL97 only			4			22.667				4	4	3							22	25	17		0	0	5.66675		313131
RBMX_HUMAN	P38159	RNA-binding motif protein, X chromosome	RBMX		FLAG only		B1+pUL97 only		T1+pUL97 only		H+pUL97 only			4	1	1	21				4	4	4	1	1	1	1	1	1	13	21	21		0.25	0.25	5.25		313594
M21D2_HUMAN	Q8IYB1	Protein MB21D2	MB21D2		FLAG only		B1+pUL97 only		T1+pUL97 only		H+pUL97 only			4	7	13	15				4	4	4	7	7	7	11	13	13	14	15	15		1.75	3.25	3.75		313200
LAP2B_HUMAN	P42167	Lamina-associated polypeptide 2, isoforms beta/gamma	TMPO		FLAG only		B1+pUL97 only		T1+pUL97 only		H+pUL97 only			4	6	3	9				4	4	4	5	6	6	3	3	3	7	9	9		1.5	0.75	2.25		313373
ELAV1_HUMAN	Q15717	ELAV-like protein 1	ELAVL1		FLAG only		N/A		T1+pUL97 only		H+pUL97 only			3		1	9				3	3	3				1	1	1	9	9	9		0	0.333333	3		313863
RBM14_HUMAN	Q96PK6	RNA-binding protein 14	RBM14		FLAG only		B1+pUL97 only		N/A		H+pUL97 only			4	1		9				4	4	4	1	1	1				7	9	9		0.25	0	2.25		313336
KI67_HUMAN	P46013	Antigen KI-67	MKI67		FLAG only		B1+pUL97 only		N/A		H+pUL97 only			3	1		8				3	3	3	1	1	1				8	8	8		0.333333	0	2.66667		313928
PRP19_HUMAN	Q9UMS4	Pre-mRNA-processing factor 19	PRPF19		FLAG only		B1+pUL97 only		T1+pUL97 only		H+pUL97 only			4	3	3	7				4	4	4	3	3	3	2	3	3	6	7	7		0.75	0.75	1.75		313585
RL40_HUMAN	P62987	Ubiquitin-60S ribosomal protein L40	UBA52		FLAG only		B1+pUL97 only		T1+pUL97 only		H+pUL97 only			4	5	3	6				4	4	4	4	5	5	2	3	3	4	6	6		1.25	0.75	1.5		312934
RUVB2_HUMAN	Q9Y230	RuvB-like 2	RUVBL2		FLAG only		B1+pUL97 only		T1+pUL97 only		H+pUL97 only			3	4	6	5				3	3	3	4	4	4	5	6	6	5	5	5		1.33333	2	1.66667		313868
RL5_HUMAN	P46777	60S ribosomal protein L5	RPL5		FLAG only		N/A		N/A		H+pUL97 only			3			5				2	3	3							4	5	5		0	0	1.66667		313014
WDR36_HUMAN	Q8NI36	WD repeat-containing protein 36	WDR36		FLAG only		N/A		N/A		H+pUL97 only			3			5				3	3	3							4	5	5		0	0	1.66667		313773
KCRB_HUMAN	P12277	Creatine kinase B-type	CKB		FLAG only		B1+pUL97 only		T1+pUL97 only		H+pUL97 only			4	9	6	4				3	4	4	8	9	9	5	6	6	3	4	4		2.25	1.5	1		313286
PWP2_HUMAN	Q15269	Periodic tryptophan protein 2 homolog	PWP2		FLAG only		B1+pUL97 only		N/A		H+pUL97 only			3	1		4				2	3	3	1	1	1				3	4	4		0.333333	0	1.33333		313099
MDHM_HUMAN	P40926	Malate dehydrogenase, mitochondrial	MDH2		FLAG only		B1+pUL97 only		T1+pUL97 only		H+pUL97 only			4	16	13	3				4	4	4	12	16	16	9	13	13	3	3	3		4	3.25	0.75		313321
ATPA_HUMAN	P25705	ATP synthase subunit alpha, mitochondrial	ATP5A1		FLAG only		B1+pUL97 only		T1+pUL97 only		H+pUL97 only			4	8	5	3				4	4	4	8	8	8	5	5	5	3	3	3		2	1.25	0.75		312801
A8K4T9_HUMAN	A8K4T9	cDNA FLJ77421, highly similar to Homo sapiens autoantigen p542 mRNA			FLAG only		B1+pUL97 only		T1+pUL97 only		H+pUL97 only			4	5	1	3				4	4	4	5	5	5	1	1	1	3	3	3		1.25	0.25	0.75		313293
RS15A_HUMAN	P62244	40S ribosomal protein S15a	RPS15A		FLAG only		B1+pUL97 only		N/A		H+pUL97 only			3	3		3				3	3	3	3	3	3				3	3	3		1	0	1		313299
PLRG1_HUMAN	O43660	Pleiotropic regulator 1	PLRG1		FLAG only		B1+pUL97 only		N/A		H+pUL97 only			4	2		3				3	4	4	2	2	2				3	3	3		0.5	0	0.75		313288
ADT3_HUMAN	P12236	ADP/ATP translocase 3	SLC25A6		FLAG only		B1+pUL97 only		T1+pUL97 only		H+pUL97 only		0	3	1.458	2	2.667	2	2	0	9	11	1	5	5	1	7	7	1	6	6	1		0.486	0.666667	0.889		312925
IF4A1_HUMAN	P60842	Eukaryotic initiation factor 4A-I	EIF4A1		FLAG only		B1+pUL97 only		T1+pUL97 only		H+pUL97 only			3.375	8.556	4.4	2.545				4	4	3	7	9	7	4	5	4	3	5	2		2.53511	1.3037	0.754074		312943
PCNA_HUMAN	P12004	Proliferating cell nuclear antigen	PCNA		FLAG only		B1+pUL97 only		T1+pUL97 only		H+pUL97 only			3	4	3	2				2	3	3	3	4	4	2	3	3	1	2	2		1.33333	1	0.666667		313344
MPCP_HUMAN	Q00325	Phosphate carrier protein, mitochondrial	SLC25A3		FLAG only		B1+pUL97 only		T1+pUL97 only		H+pUL97 only			4	2	1	2				3	4	4	2	2	2	1	1	1	1	2	2		0.5	0.25	0.5		312898
RING2_HUMAN	Q99496	E3 ubiquitin-protein ligase RING2	RNF2		FLAG only		B1+pUL97 only		N/A		H+pUL97 only			3	3		2				2	3	3	3	3	3				2	2	2		1	0	0.666667		313102
RGAP1_HUMAN	Q9H0H5	Rac GTPase-activating protein 1	RACGAP1		FLAG only		B1+pUL97 only		N/A		H+pUL97 only			4	2		2				4	4	4	2	2	2				2	2	2		0.5	0	0.5		313003
M0QYS1_HUMAN	M0QYS1	60S ribosomal protein L13a (Fragment)	RPL13A		FLAG only		B1+pUL97 only		N/A		H+pUL97 only			4	2		2				3	4	4	2	2	2				2	2	2		0.5	0	0.5		313520
SNW1_HUMAN	Q13573	SNW domain-containing protein 1	SNW1		FLAG only		B1+pUL97 only		N/A		H+pUL97 only			4	1		2				4	4	4	1	1	1				2	2	2		0.25	0	0.5		313097
RS2_HUMAN	P15880	40S ribosomal protein S2	RPS2		FLAG only		B1+pUL97 only		N/A		H+pUL97 only			3	1		2				2	3	3	1	1	1				2	2	2		0.333333	0	0.666667		313225
GBLP_HUMAN	P63244	Guanine nucleotide-binding protein subunit beta-2-like 1	GNB2L1		FLAG only		B1+pUL97 only		T1+pUL97 only		H+pUL97 only			3	7	6	1				2	3	3	7	7	7	5	6	6	1	1	1		2.33333	2	0.333333		313308
1433Z_HUMAN	P63104	14-3-3 protein zeta/delta	YWHAZ		FLAG only		B1+pUL97 only		T1+pUL97 only		H+pUL97 only			3.25	4.667	5	1				5	5	3	6	7	4	4	5	5	1	1	1		1.436	1.53846	0.307692		313010
HSPB1_HUMAN	P04792	Heat shock protein beta-1	HSPB1		FLAG only		B1+pUL97 only		T1+pUL97 only		H+pUL97 only			4	2	1	1				3	4	4	2	2	2	1	1	1	1	1	1		0.5	0.25	0.25		313567
FXR1_HUMAN	P51114	Fragile X mental retardation syndrome-related protein 1	FXR1		FLAG only		N/A		N/A		H+pUL97 only			4			1				3	4	4							1	1	1		0	0	0.25		313612
EXOS4_HUMAN	Q9NPD3	Exosome complex component RRP41	EXOSC4		FLAG only		N/A		N/A		H+pUL97 only			3			1				3	3	3							1	1	1		0	0	0.333333		313090
ACTN1_HUMAN	P12814	Alpha-actinin-1	ACTN1		FLAG only		B1+pUL97 only		N/A		H+pUL97 only			3	2		1				2	3	3	1	2	2				1	1	1		0.666667	0	0.333333		312811
RS11_HUMAN	P62280	40S ribosomal protein S11	RPS11		FLAG only		B1+pUL97 only		N/A		H+pUL97 only			3	2		1				3	3	3	2	2	2				1	1	1		0.666667	0	0.333333		313882
H4_HUMAN	P62805	Histone H4	HIST1H4A		6		4		3		21		1	6	4	3	21	1	1	1	5	6	6	4	4	4	3	3	3	15	21	21		0.666667	0.5	3.5		313134
NPM_HUMAN	P06748	Nucleophosmin	NPM1		8		3		2		14		1	8	3	2	14	1	1	1	7	8	8	3	3	3	2	2	2	10	14	14		0.375	0.25	1.75		313825
B4DUQ1_HUMAN	B4DUQ1	cDNA FLJ54552, highly similar to Heterogeneous nuclear ribonucleoprotein K			5		5		3		13		1	5	5	3	13	1	1	1	3	5	5	5	5	5	3	3	3	11	13	13		1	0.6	2.6		313507
VIME_HUMAN	P08670	Vimentin	VIM		6.693		2.5		1.5		9.971		10	66.93	25	15	99.71	8	10	10	43	67	66	22	25	23	13	15	15	57	100	96		0.373525	0.224115	1.48977		312996
GRP75_HUMAN	P38646	Stress-70 protein, mitochondrial	HSPA9		9		14		7		9		1	9	14	7	9	1	1	1	9	9	9	11	14	14	7	7	7	8	9	9		1.55556	0.777778	1		313329
HNRH1_HUMAN	P31943	Heterogeneous nuclear ribonucleoprotein H	HNRNPH1		5.0835		3.5715		1		6.2595		2	10.167	7.143	2	12.519	1	2	2	9	11	7	6	8	4	2	2	1	13	14	9		0.702567	0.196715	1.23134		313039
RL12_HUMAN	P30050	60S ribosomal protein L12	RPL12		9		4		6		5		1	9	4	6	5	1	1	1	4	9	9	4	4	4	5	6	6	5	5	5		0.444444	0.666667	0.555556		313451
PLAK_HUMAN	P14923	Junction plakoglobin	JUP		8		8		5		5		1	8	8	5	5	1	1	1	7	8	8	7	8	8	4	5	5	5	5	5		1	0.625	0.625		312835
KPYM_HUMAN	P14618	Pyruvate kinase PKM	PKM		5		8		3		4		1	5	8	3	4	1	1	1	4	5	5	7	8	8	3	3	3	3	4	4		1.6	0.6	0.8		313068
LDHB_HUMAN	P07195	L-lactate dehydrogenase B chain	LDHB		7		12.467		7.7		3.75		1	7	12.467	7.7	3.75	1	1	1	7	7	6	9	13	11	7	8	7	4	4	3		1.781	1.1	0.535714		312905
ENOA_HUMAN	P06733	Alpha-enolase	ENO1		9		14		6		3		1	9	14	6	3	1	1	1	8	9	9	14	14	14	5	6	6	3	3	3		1.55556	0.666667	0.333333		312945
RS8_HUMAN	P62241	40S ribosomal protein S8	RPS8		6		2		1		3		1	6	2	1	3	1	1	1	5	6	6	2	2	2	1	1	1	3	3	3		0.333333	0.166667	0.5		313521
CH60_HUMAN	P10809	60 kDa heat shock protein, mitochondrial	HSPD1		7		6.33333		4.66667		2.33333		3	21	19	14	7	3	3	3	17	21	21	16	19	19	10	14	14	7	7	7		0.904762	0.666667	0.333333		313047
TBB4B_HUMAN	P68371	Tubulin beta-4B chain	TUBB4B		6.46644		5.04422		1.08156		2.04444		4.5	29.099	22.699	4.867	9.2	7	7	2	28	47	9	25	32	7	9	9	2	10	14	3		0.780061	0.167257	0.316162		312857
EF2_HUMAN	P13639	Elongation factor 2	EEF2		5		14		6		2		1	5	14	6	2	1	1	1	4	5	5	12	14	14	6	6	6	2	2	2		2.8	1.2	0.4		313422
ADT2_HUMAN	P05141	ADP/ATP translocase 2	SLC25A5		5.33333		3.40267		3.33333		1.77767		3	16	10.208	10	5.333	3	3	1	15	17	8	9	11	7	11	11	5	7	7	2		0.638	0.625	0.333313		312924
SERA_HUMAN	O43175	D-3-phosphoglycerate dehydrogenase	PHGDH		6		6		2		1		1	6	6	2	1	1	1	1	6	6	6	6	6	6	2	2	2	1	1	1		1	0.333333	0.166667		312897
EF1G_HUMAN	P26641	Elongation factor 1-gamma	EEF1G		7		10		5		Fc only		1	7	10	5		1	1	1	5	7	7	8	10	10	3	5	5					1.42857	0.714286	0		313488
PARP1_HUMAN	P09874	Poly [ADP-ribose] polymerase 1	PARP1		4.66667		2.33333		4		18.3333		3	14	7	12	55	2	3	3	11	14	14	7	7	7	12	12	12	39	55	55		0.5	0.857143	3.92857		313463
B2R5W2_HUMAN	B2R5W2	cDNA, FLJ92657, highly similar to Homo sapiens heterogeneous nuclear ribonucleoprotein C (C1/C2) (HNRPC), transcript variant 2, mRNA			4		3.5		3		8.5		2	8	7	6	17	2	2	2	6	8	8	6	7	7	6	6	6	14	17	17		0.875	0.75	2.125		313351
GRP78_HUMAN	P11021	78 kDa glucose-regulated protein	HSPA5		3.97275		6.782		5.1005		6.21425		4	15.891	27.128	20.402	24.857	4	4	4	16	18	15	25	29	26	17	22	19	20	26	24		1.70713	1.28387	1.56422		312941
RAN_HUMAN	P62826	GTP-binding nuclear protein Ran	RAN		3		5		4		6		1	3	5	4	6	1	1	1	3	3	3	5	5	5	3	4	4	5	6	6		1.66667	1.33333	2		313615
DSG1_HUMAN	Q02413	Desmoglein-1	DSG1		3		8		1		5		1	3	8	1	5	1	1	1	3	3	3	6	8	8	1	1	1	3	5	5		2.66667	0.333333	1.66667		313910
ACTG_HUMAN	P63261	Actin, cytoplasmic 2	ACTG1		3.2		3.75717		2.66667		4.85817		6	19.2	22.543	16	29.149	6	8	2	22	34	3	23	32	4	14	20	2	30	46	5		1.17411	0.833333	1.51818		312957
RS12_HUMAN	P25398	40S ribosomal protein S12	RPS12		3		5		1		3		1	3	5	1	3	1	1	1	3	3	3	4	5	5	1	1	1	3	3	3		1.66667	0.333333	1		314015
TPIS_HUMAN	P60174	Triosephosphate isomerase	TPI1		3.5		6.5		3		2		2	7	13	6	4	1	2	2	4	7	7	9	13	13	5	6	6	4	4	4		1.85714	0.857143	0.571429		312985
HS90B_HUMAN	P08238	Heat shock protein HSP 90-beta	HSP90AB1		3.6		7.8764		4.8		1.95		2.5	9	19.691	12	4.875	3	3	2	9	11	6	21	23	15	11	13	9	7	8	3		2.18789	1.33333	0.541667		313042
EF1A1_HUMAN	P68104	Elongation factor 1-alpha 1	EEF1A1		4.33333		4.66667		2.33333		1.66667		3	13	14	7	5	3	3	3	8	13	13	12	14	14	5	7	7	4	5	5		1.07692	0.538462	0.384615		312895
RL30_HUMAN	P62888	60S ribosomal protein L30	RPL30		3		2		2		1.5		2	6	4	4	3	1	2	2	4	6	6	3	4	4	4	4	4	3	3	3		0.666667	0.666667	0.5		313496
TBB5_HUMAN	P07437	Tubulin beta chain	TUBB		3.37127		2.634		1.55455		1.35764		5.5	18.542	14.487	8.55	7.467	7	8	2	24	39	7	21	27	5	10	12	3	12	15	2		0.781307	0.461115	0.402707		312858
AT1A1_HUMAN	P05023	Sodium/potassium-transporting ATPase subunit alpha-1	ATP1A1		3		4		5		1		1	3	4	5	1	1	1	1	2	3	3	4	4	4	3	5	5	1	1	1		1.33333	1.66667	0.333333		313049
RL38_HUMAN	P63173	60S ribosomal protein L38	RPL38		3		4		1		1		1	3	4	1	1	1	1	1	2	3	3	3	4	4	1	1	1	1	1	1		1.33333	0.333333	0.333333		313450
TCPZ_HUMAN	P40227	T-complex protein 1 subunit zeta	CCT6A		3		4		2		Fc only		1	3	4	2		1	1	1	2	3	3	4	4	4	2	2	2					1.33333	0.666667	0		313617
PDIA3_HUMAN	P30101	Protein disulfide-isomerase A3	PDIA3		FLAG only		B1+pUL97 only		T1+pUL97 only		N/A			1	7.2	5.25	0				1	1	1	6	8	4	5	6	3	1	1	0		7.2	5.25	0		313140
PPIA_HUMAN	P62937	Peptidyl-prolyl cis-trans isomerase A	PPIA		FLAG only		B1+pUL97 only		T1+pUL97 only		N/A			2	7	5					2	2	2	7	7	7	5	5	5					3.5	2.5	0		313273
TCPQ_HUMAN	P50990	T-complex protein 1 subunit theta	CCT8		FLAG only		B1+pUL97 only		T1+pUL97 only		N/A			2	11	4					2	2	2	9	11	11	4	4	4					5.5	2	0		313235
TERA_HUMAN	P55072	Transitional endoplasmic reticulum ATPase	VCP		FLAG only		B1+pUL97 only		T1+pUL97 only		N/A			1	6	4					1	1	1	6	6	6	4	4	4					6	4	0		312970
HSP74_HUMAN	P34932	Heat shock 70 kDa protein 4	HSPA4		FLAG only		B1+pUL97 only		T1+pUL97 only		N/A			2	5	4					2	2	2	5	5	5	4	4	3					2.5	2	0		313218
THIL_HUMAN	P24752	Acetyl-CoA acetyltransferase, mitochondrial	ACAT1		FLAG only		B1+pUL97 only		T1+pUL97 only		N/A			1	5	4					1	1	1	4	5	5	2	4	4					5	4	0		313761
PRDX6_HUMAN	P30041	Peroxiredoxin-6	PRDX6		FLAG only		B1+pUL97 only		T1+pUL97 only		N/A			1	5	3					1	1	1	4	5	5	3	3	3					5	3	0		313862
MCM6_HUMAN	Q14566	DNA replication licensing factor MCM6	MCM6		FLAG only		B1+pUL97 only		T1+pUL97 only		N/A			1	6	2					1	1	1	4	6	6	2	2	2					6	2	0		313534
DRG1_HUMAN	Q9Y295	Developmentally-regulated GTP-binding protein 1	DRG1		N/A		B1+pUL97 only		T1+pUL97 only		N/A				5	1								4	5	5	1	1	1					B1+pUL97 only	T1+pUL97 only	N/A		313702
SERC_HUMAN	Q9Y617	Phosphoserine aminotransferase	PSAT1		N/A		B1+pUL97 only		T1+pUL97 only		N/A				5	1								4	5	5	1	1	1					B1+pUL97 only	T1+pUL97 only	N/A		313437
TCPB_HUMAN	P78371	T-complex protein 1 subunit beta	CCT2		FLAG only		B1+pUL97 only		T1+pUL97 only		N/A			2	8	1					1	2	2	7	8	8	1	1	1					4	0.5	0		313676
TFR1_HUMAN	P02786	Transferrin receptor protein 1	TFRC		FLAG only		B1+pUL97 only		T1+pUL97 only		N/A			2	8	1					2	2	2	5	8	8	1	1	1					4	0.5	0		312964
VDAC1_HUMAN	P21796	Voltage-dependent anion-selective channel protein 1	VDAC1		FLAG only		B1+pUL97 only		T1+pUL97 only		N/A			2	5	1					2	2	2	4	5	5	1	1	1					2.5	0.5	0		313441
TPR_HUMAN	P12270	Nucleoprotein TPR	TPR		N/A		B1+pUL97 only		N/A		N/A				72									57	72	72								B1+pUL97 only	N/A	N/A		313736
FAS_HUMAN	P49327	Fatty acid synthase	FASN		N/A		B1+pUL97 only		N/A		N/A				9									8	9	9								B1+pUL97 only	N/A	N/A		313296
C1TC_HUMAN	P11586	C-1-tetrahydrofolate synthase, cytoplasmic	MTHFD1		N/A		B1+pUL97 only		N/A		N/A				6									5	6	6								B1+pUL97 only	N/A	N/A		313340
A0A024R462_HUMAN	A0A024R462	Fibronectin 1, isoform CRA_n	FN1		N/A		B1+pUL97 only		N/A		N/A				5									4	5	5								B1+pUL97 only	N/A	N/A		313192
RAB7A_HUMAN	P51149	Ras-related protein Rab-7a	RAB7A		N/A		B1+pUL97 only		N/A		N/A				5									3	5	5								B1+pUL97 only	N/A	N/A		313057
CLH1_HUMAN	Q00610	Clathrin heavy chain 1	CLTC		FLAG only		B1+pUL97 only		N/A		N/A			1	6						1	1	1	5	6	6								6	0	0		313490
GANAB_HUMAN	Q14697	Neutral alpha-glucosidase AB	GANAB		FLAG only		B1+pUL97 only		N/A		N/A			1	5						1	1	1	4	5	5								5	0	0		313578
TAGL2_HUMAN	P37802	Transgelin-2	TAGLN2		FLAG only		B1+pUL97 only		N/A		N/A			1	5						1	1	1	5	5	5								5	0	0		313562
PCBP1_HUMAN	Q15365	Poly(rC)-binding protein 1	PCBP1		FLAG only		B1+pUL97 only		T1+pUL97 only		H+pUL97 only			2	5.6	2	6.4				2	2	2	5	6	4	3	3	1	6	7	4		2.8	1	3.2		313034
NONO_HUMAN	Q15233	Non-POU domain-containing octamer-binding protein	NONO		FLAG only		B1+pUL97 only		T1+pUL97 only		H+pUL97 only			1	5	1.5	6				1	1	1	4	5	5	2	2	1	4	6	6		5	1.5	6		313161
PRDX1_HUMAN	Q06830	Peroxiredoxin-1	PRDX1		FLAG only		B1+pUL97 only		T1+pUL97 only		H+pUL97 only			1	8.045	10.208	2				1	1	1	9	9	6	9	11	7	2	2	1		8.045	10.208	2		312962
PGK1_HUMAN	P00558	Phosphoglycerate kinase 1	PGK1		FLAG only		B1+pUL97 only		T1+pUL97 only		H+pUL97 only			2	7	3	2				2	2	2	5	7	7	2	3	3	2	2	2		3.5	1.5	1		313355
TCPH_HUMAN	Q99832	T-complex protein 1 subunit eta	CCT7		FLAG only		B1+pUL97 only		T1+pUL97 only		H+pUL97 only			1	5	2	2				1	1	1	4	5	5	2	2	2	1	2	2		5	2	2		313464
IF2G_HUMAN	P41091	Eukaryotic translation initiation factor 2 subunit 3	EIF2S3		N/A		B1+pUL97 only		N/A		H+pUL97 only				6		2							3	6	6				1	2	2		B1+pUL97 only	N/A	H+pUL97 only		313561
LDHA_HUMAN	P00338	L-lactate dehydrogenase A chain	LDHA		N/A		B1+pUL97 only		T1+pUL97 only		H+pUL97 only				6.533	3.3	1.25							6	8	4	4	4	3	2	2	1		B1+pUL97 only	T1+pUL97 only	H+pUL97 only		312906
ALDOA_HUMAN	P04075	Fructose-bisphosphate aldolase A	ALDOA		FLAG only		B1+pUL97 only		T1+pUL97 only		H+pUL97 only			2	8	6	1				2	2	2	7	8	8	5	6	6	1	1	1		4	3	0.5		313193
VDAC2_HUMAN	P45880	Voltage-dependent anion-selective channel protein 2	VDAC2		FLAG only		B1+pUL97 only		T1+pUL97 only		H+pUL97 only			2	6	4	1				2	2	2	5	6	6	3	4	4	1	1	1		3	2	0.5		312976
TCPG_HUMAN	P49368	T-complex protein 1 subunit gamma	CCT3		FLAG only		B1+pUL97 only		T1+pUL97 only		H+pUL97 only			2	6	3	1				2	2	2	6	6	6	3	3	3	1	1	1		3	1.5	0.5		313206
TRAP1_HUMAN	Q12931	Heat shock protein 75 kDa, mitochondrial	TRAP1		FLAG only		B1+pUL97 only		T1+pUL97 only		H+pUL97 only			1	5	3	1				1	1	1	5	5	5	3	3	3	1	1	1		5	3	1		313772
PRDX2_HUMAN	P32119	Peroxiredoxin-2	PRDX2		FLAG only		B1+pUL97 only		T1+pUL97 only		H+pUL97 only			2	5.455	1.125	1				2	2	2	6	6	5	2	2	1	1	1	1		2.7275	0.5625	0.5		312961
ALDOC_HUMAN	P09972	Fructose-bisphosphate aldolase C	ALDOC		FLAG only		B1+pUL97 only		T1+pUL97 only		H+pUL97 only			1	6	1	1				1	1	1	2	6	6	1	1	1	1	1	1		6	1	1		313514
FUBP2_HUMAN	Q92945	Far upstream element-binding protein 2	KHSRP		N/A		B1+pUL97 only		N/A		H+pUL97 only				5		1							4	5	5				1	1	1		B1+pUL97 only	N/A	H+pUL97 only		313436
H7C1H3_HUMAN	H7C1H3	DDB1- and CUL4-associated factor 17 (Fragment)	DCAF17		FLAG only		B1+pUL97 only		N/A		H+pUL97 only			1	7		1				1	1	1	2	7	7				1	1	1		7	0	1		313718
RB11A_HUMAN	P62491	Ras-related protein Rab-11A	RAB11A		N/A		B1+pUL97 only		T1+pUL97 only		N/A				3	4								3	3	3	3	4	4					B1+pUL97 only	T1+pUL97 only	N/A		313538
PLST_HUMAN	P13797	Plastin-3	PLS3		N/A		B1+pUL97 only		T1+pUL97 only		N/A				4	3								4	4	4	3	3	3					B1+pUL97 only	T1+pUL97 only	N/A		313017
DHE3_HUMAN	P00367	Glutamate dehydrogenase 1, mitochondrial	GLUD1		FLAG only		B1+pUL97 only		T1+pUL97 only		N/A			2	3	3					2	2	2	3	3	3	2	3	3					1.5	1.5	0		313325
PDIA1_HUMAN	P07237	Protein disulfide-isomerase	P4HB		FLAG only		B1+pUL97 only		T1+pUL97 only		N/A			1	3	3					1	1	1	2	3	3	2	3	3					3	3	0		313107
PHB2_HUMAN	Q99623	Prohibitin-2	PHB2		FLAG only		B1+pUL97 only		T1+pUL97 only		N/A			1	3	3					1	1	1	3	3	3	3	3	3					3	3	0		313191
GDIB_HUMAN	P50395	Rab GDP dissociation inhibitor beta	GDI2		N/A		B1+pUL97 only		T1+pUL97 only		N/A				4	2								4	4	4	2	2	2					B1+pUL97 only	T1+pUL97 only	N/A		312903
TALDO_HUMAN	P37837	Transaldolase	TALDO1		N/A		B1+pUL97 only		T1+pUL97 only		N/A				4	2								3	4	4	1	2	2					B1+pUL97 only	T1+pUL97 only	N/A		312956
PUR6_HUMAN	P22234	Multifunctional protein ADE2	PAICS		FLAG only		B1+pUL97 only		T1+pUL97 only		N/A			1	4	2					1	1	1	4	4	4	2	2	2					4	2	0		313681
SSRD_HUMAN	P51571	Translocon-associated protein subunit delta	SSR4		FLAG only		B1+pUL97 only		T1+pUL97 only		N/A			2	3	2					2	2	2	3	3	3	2	2	2					1.5	1	0		313669
CISY_HUMAN	O75390	Citrate synthase, mitochondrial	CS		N/A		B1+pUL97 only		T1+pUL97 only		N/A				4	1								4	4	4	1	1	1					B1+pUL97 only	T1+pUL97 only	N/A		313322
IF5A1_HUMAN	P63241	Eukaryotic translation initiation factor 5A-1	EIF5A		N/A		B1+pUL97 only		T1+pUL97 only		N/A				4	1								3	4	4	1	1	1					B1+pUL97 only	T1+pUL97 only	N/A		313358
SRPRB_HUMAN	Q9Y5M8	Signal recognition particle receptor subunit beta	SRPRB		N/A		B1+pUL97 only		T1+pUL97 only		N/A				4	1								3	4	4	1	1	1					B1+pUL97 only	T1+pUL97 only	N/A		312978
OAT_HUMAN	P04181	Ornithine aminotransferase, mitochondrial	OAT		N/A		B1+pUL97 only		T1+pUL97 only		N/A				3	1								2	3	3	1	1	1					B1+pUL97 only	T1+pUL97 only	N/A		313927
S61A1_HUMAN	P61619	Protein transport protein Sec61 subunit alpha isoform 1	SEC61A1		N/A		B1+pUL97 only		T1+pUL97 only		N/A				3	1								2	3	3	1	1	1					B1+pUL97 only	T1+pUL97 only	N/A		313059
CYBP_HUMAN	Q9HB71	Calcyclin-binding protein	CACYBP		FLAG only		B1+pUL97 only		T1+pUL97 only		N/A			1	4	1					1	1	1	4	4	4	1	1	1					4	1	0		313701
EF1D_HUMAN	P29692	Elongation factor 1-delta	EEF1D		FLAG only		B1+pUL97 only		T1+pUL97 only		N/A			2	3	1					2	2	2	3	3	3	1	1	1					1.5	0.5	0		312992
AATM_HUMAN	P00505	Aspartate aminotransferase, mitochondrial	GOT2		FLAG only		B1+pUL97 only		T1+pUL97 only		N/A			1	3	1					1	1	1	3	3	3	1	1	1					3	1	0		313248
GLYM_HUMAN	P34897	Serine hydroxymethyltransferase, mitochondrial	SHMT2		FLAG only		B1+pUL97 only		T1+pUL97 only		N/A			1	3	1					1	1	1	3	3	3	1	1	1					3	1	0		313118
TKT_HUMAN	P29401	Transketolase	TKT		FLAG only		B1+pUL97 only		T1+pUL97 only		N/A			1	3	1					1	1	1	3	3	3	1	1	1					3	1	0		312803
ANX11_HUMAN	P50995	Annexin A11	ANXA11		N/A		B1+pUL97 only		N/A		N/A				4									4	4	4								B1+pUL97 only	N/A	N/A		313214
CKS2_HUMAN	P33552	Cyclin-dependent kinases regulatory subunit 2	CKS2		N/A		B1+pUL97 only		N/A		N/A				4									2	4	4								B1+pUL97 only	N/A	N/A		313944
ETFA_HUMAN	P13804	Electron transfer flavoprotein subunit alpha, mitochondrial	ETFA		N/A		B1+pUL97 only		N/A		N/A				4									3	4	4								B1+pUL97 only	N/A	N/A		312813
ETFB_HUMAN	P38117	Electron transfer flavoprotein subunit beta	ETFB		N/A		B1+pUL97 only		N/A		N/A				4									3	4	4								B1+pUL97 only	N/A	N/A		313844
FKBP4_HUMAN	Q02790	Peptidyl-prolyl cis-trans isomerase FKBP4	FKBP4		N/A		B1+pUL97 only		N/A		N/A				4									4	4	4								B1+pUL97 only	N/A	N/A		313195
PDIA4_HUMAN	P13667	Protein disulfide-isomerase A4	PDIA4		N/A		B1+pUL97 only		N/A		N/A				4									3	4	4								B1+pUL97 only	N/A	N/A		313151
IPYR_HUMAN	Q15181	Inorganic pyrophosphatase	PPA1		N/A		B1+pUL97 only		N/A		N/A				4									4	4	4								B1+pUL97 only	N/A	N/A		313425
ZN569_HUMAN	Q5MCW4	Zinc finger protein 569	ZNF569		N/A		B1+pUL97 only		N/A		N/A			0	4						1	1	0	3	4	3								B1+pUL97 only	N/A	N/A		313190
1433F_HUMAN	Q04917	14-3-3 protein eta	YWHAH		N/A		B1+pUL97 only		N/A		N/A			0	3.5						2	2	0	5	6	3								B1+pUL97 only	N/A	N/A		313012
ACLY_HUMAN	P53396	ATP-citrate synthase	ACLY		N/A		B1+pUL97 only		N/A		N/A				3									3	3	3								B1+pUL97 only	N/A	N/A		313747
ANXA7_HUMAN	P20073	Annexin A7	ANXA7		N/A		B1+pUL97 only		N/A		N/A				3									3	3	3								B1+pUL97 only	N/A	N/A		313250
BUB3_HUMAN	O43684	Mitotic checkpoint protein BUB3	BUB3		N/A		B1+pUL97 only		N/A		N/A				3									2	3	3								B1+pUL97 only	N/A	N/A		313776
CKS1_HUMAN	P61024	Cyclin-dependent kinases regulatory subunit 1	CKS1B		N/A		B1+pUL97 only		N/A		N/A				3									2	3	3								B1+pUL97 only	N/A	N/A		313331
CRTC2_HUMAN	Q53ET0	CREB-regulated transcription coactivator 2	CRTC2		N/A		B1+pUL97 only		N/A		N/A				3									3	3	3								B1+pUL97 only	N/A	N/A		313335
XPO2_HUMAN	P55060	Exportin-2	CSE1L		N/A		B1+pUL97 only		N/A		N/A				3									3	3	3								B1+pUL97 only	N/A	N/A		313647
FUMH_HUMAN	P07954	Fumarate hydratase, mitochondrial	FH		N/A		B1+pUL97 only		N/A		N/A				3									2	3	3								B1+pUL97 only	N/A	N/A		312927
HPRT_HUMAN	P00492	Hypoxanthine-guanine phosphoribosyltransferase	HPRT1		N/A		B1+pUL97 only		N/A		N/A				3									3	3	3								B1+pUL97 only	N/A	N/A		313404
MARE1_HUMAN	Q15691	Microtubule-associated protein RP/EB family member 1	MAPRE1		N/A		B1+pUL97 only		N/A		N/A				3									3	3	3								B1+pUL97 only	N/A	N/A		313806
MMAB_HUMAN	Q96EY8	Cob(I)yrinic acid a,c-diamide adenosyltransferase, mitochondrial	MMAB		N/A		B1+pUL97 only		N/A		N/A				3									3	3	3								B1+pUL97 only	N/A	N/A		313400
PSB5_HUMAN	P28074	Proteasome subunit beta type-5	PSMB5		N/A		B1+pUL97 only		N/A		N/A				3									3	3	3								B1+pUL97 only	N/A	N/A		313846
PSD12_HUMAN	O00232	26S proteasome non-ATPase regulatory subunit 12	PSMD12		N/A		B1+pUL97 only		N/A		N/A				3									2	3	3								B1+pUL97 only	N/A	N/A		313556
RBAK_HUMAN	Q9NYW8	RB-associated KRAB zinc finger protein	RBAK		N/A		B1+pUL97 only		N/A		N/A				3									3	3	3								B1+pUL97 only	N/A	N/A		314009
AAAT_HUMAN	Q15758	Neutral amino acid transporter B(0)	SLC1A5		N/A		B1+pUL97 only		N/A		N/A				3									3	3	3								B1+pUL97 only	N/A	N/A		313430
QCR2_HUMAN	P22695	Cytochrome b-c1 complex subunit 2, mitochondrial	UQCRC2		N/A		B1+pUL97 only		N/A		N/A				3									3	3	3								B1+pUL97 only	N/A	N/A		313788
CAH2_HUMAN	P00918	Carbonic anhydrase 2	CA2		FLAG only		B1+pUL97 only		N/A		N/A			1	4						1	1	1	3	4	4								4	0	0		313276
DNJB1_HUMAN	P25685	DnaJ homolog subfamily B member 1	DNAJB1		FLAG only		B1+pUL97 only		N/A		N/A			1	4						1	1	1	3	4	4								4	0	0		313282
EIF3E_HUMAN	P60228	Eukaryotic translation initiation factor 3 subunit E	EIF3E		FLAG only		B1+pUL97 only		N/A		N/A			1	4						1	1	1	4	4	4								4	0	0		312891
NOC4L_HUMAN	Q9BVI4	Nucleolar complex protein 4 homolog	NOC4L		FLAG only		B1+pUL97 only		N/A		N/A			1	4						1	1	1	4	4	4								4	0	0		313062
ZN768_HUMAN	Q9H5H4	Zinc finger protein 768	ZNF768		FLAG only		B1+pUL97 only		N/A		N/A			1	4						1	1	1	4	4	4								4	0	0		312971
ZN594_HUMAN	Q96JF6	Zinc finger protein 594	ZNF594		FLAG only		B1+pUL97 only		N/A		N/A			1	3.75						1	1	1	4	4	3								3.75	0	0		312909
PPAC_HUMAN	P24666	Low molecular weight phosphotyrosine protein phosphatase	ACP1		FLAG only		B1+pUL97 only		N/A		N/A			2	3						2	2	2	2	3	3								1.5	0	0		313565
CKP2L_HUMAN	Q8IYA6	Cytoskeleton-associated protein 2-like	CKAP2L		FLAG only		B1+pUL97 only		N/A		N/A			2	3						2	2	2	3	3	3								1.5	0	0		313061
INT1_HUMAN	Q8N201	Integrator complex subunit 1	INTS1		FLAG only		B1+pUL97 only		N/A		N/A			2	3						1	2	2	3	3	3								1.5	0	0		313625
PSD11_HUMAN	O00231	26S proteasome non-ATPase regulatory subunit 11	PSMD11		FLAG only		B1+pUL97 only		N/A		N/A			2	3						2	2	2	3	3	3								1.5	0	0		313629
ESCO2_HUMAN	Q56NI9	N-acetyltransferase ESCO2	ESCO2		FLAG only		B1+pUL97 only		N/A		N/A			1	3						1	1	1	3	3	3								3	0	0		313860
CBR1_HUMAN	P16152	Carbonyl reductase [NADPH] 1	CBR1		FLAG only		B1+pUL97 only		N/A		N/A			1	3						1	1	1	2	3	3								3	0	0		313397
FLNA_HUMAN	P21333	Filamin-A	FLNA		FLAG only		B1+pUL97 only		N/A		N/A			1	3						1	1	1	3	3	3								3	0	0		312933
LG3BP_HUMAN	Q08380	Galectin-3-binding protein	LGALS3BP		FLAG only		B1+pUL97 only		N/A		N/A			1	3						1	1	1	2	3	3								3	0	0		313403
MA7D1_HUMAN	Q3KQU3	MAP7 domain-containing protein 1	MAP7D1		FLAG only		B1+pUL97 only		N/A		N/A			1	3						1	1	1	3	3	3								3	0	0		312899
MS18A_HUMAN	Q9NYP9	Protein Mis18-alpha	MIS18A		FLAG only		B1+pUL97 only		N/A		N/A			1	3						1	1	1	2	3	3								3	0	0		313255
SDHA_HUMAN	P31040	Succinate dehydrogenase [ubiquinone] flavoprotein subunit, mitochondrial	SDHA		FLAG only		B1+pUL97 only		N/A		N/A			1	3						1	1	1	3	3	3								3	0	0		313067
SC61B_HUMAN	P60468	Protein transport protein Sec61 subunit beta	SEC61B		FLAG only		B1+pUL97 only		N/A		N/A			1	3						1	1	1	2	3	3								3	0	0		313570
ZSC29_HUMAN	Q8IWY8	Zinc finger and SCAN domain-containing protein 29	ZSCAN29		FLAG only		B1+pUL97 only		N/A		N/A			1	3						1	1	1	3	3	3								3	0	0		313741
ILF3_HUMAN	Q12906	Interleukin enhancer-binding factor 3	ILF3		FLAG only		B1+pUL97 only		T1+pUL97 only		H+pUL97 only			2	4	4	10				2	2	2	3	4	4	3	4	4	9	10	10		2	2	5		313291
HNRPD_HUMAN	Q14103	Heterogeneous nuclear ribonucleoprotein D0	HNRNPD		N/A		B1+pUL97 only		T1+pUL97 only		H+pUL97 only			0	4	1	8.533				1	1	0	3	4	3	1	1	1	6	9	8		B1+pUL97 only	T1+pUL97 only	H+pUL97 only		312915
RUVB1_HUMAN	Q9Y265	RuvB-like 1	RUVBL1		N/A		B1+pUL97 only		T1+pUL97 only		H+pUL97 only				4	3	7							4	4	4	3	3	3	5	7	7		B1+pUL97 only	T1+pUL97 only	H+pUL97 only		313474
RBBP4_HUMAN	Q09028	Histone-binding protein RBBP4	RBBP4		FLAG only		B1+pUL97 only		T1+pUL97 only		H+pUL97 only			1	3	1	5				1	1	1	3	3	3	1	1	1	5	5	5		3	1	5		313605
XRCC5_HUMAN	P13010	X-ray repair cross-complementing protein 5	XRCC5		FLAG only		B1+pUL97 only		T1+pUL97 only		H+pUL97 only			1	3	1	5				1	1	1	2	3	3	1	1	1	4	5	5		3	1	5		313783
L0R5A1_HUMAN	L0R5A1	Alternative protein CSF2RB	CSF2RB		FLAG only		B1+pUL97 only		T1+pUL97 only		H+pUL97 only			1	3	2	3				1	1	1	1	3	3	1	2	2	1	3	3		3	2	3		313941
THIO_HUMAN	P10599	Thioredoxin	TXN		FLAG only		B1+pUL97 only		T1+pUL97 only		H+pUL97 only			1	4	1	3				1	1	1	3	4	4	1	1	1	2	3	3		4	1	3		313494
PROF1_HUMAN	P07737	Profilin-1	PFN1		FLAG only		B1+pUL97 only		T1+pUL97 only		H+pUL97 only			2	4	2	2				2	2	2	3	4	4	1	2	2	1	2	2		2	1	1		313484
PRDX3_HUMAN	P30048	Thioredoxin-dependent peroxide reductase, mitochondrial	PRDX3		FLAG only		B1+pUL97 only		T1+pUL97 only		H+pUL97 only			2	3	2	1				1	2	2	2	3	3	1	2	2	1	1	1		1.5	1	0.5		313851
AT2A2_HUMAN	P16615	Sarcoplasmic/endoplasmic reticulum calcium ATPase 2	ATP2A2		FLAG only		B1+pUL97 only		T1+pUL97 only		H+pUL97 only			1	3	2	1				1	1	1	2	3	3	2	2	2	1	1	1		3	2	1		313169
CO4A_HUMAN	P0C0L4	Complement C4-A	C4A		FLAG only		B1+pUL97 only		T1+pUL97 only		H+pUL97 only			1	3	2	1				1	1	1	2	3	3	1	2	2	1	1	1		3	2	1		313713
ECHA_HUMAN	P40939	Trifunctional enzyme subunit alpha, mitochondrial	HADHA		N/A		B1+pUL97 only		T1+pUL97 only		H+pUL97 only				4	1	1							3	4	4	1	1	1	1	1	1		B1+pUL97 only	T1+pUL97 only	H+pUL97 only		313338
MIC60_HUMAN	Q16891	MICOS complex subunit MIC60	IMMT		FLAG only		B1+pUL97 only		T1+pUL97 only		H+pUL97 only			2	4	1	1				2	2	2	4	4	4	1	1	1	1	1	1		2	0.5	0.5		313224
RPN1_HUMAN	P04843	Dolichyl-diphosphooligosaccharide--protein glycosyltransferase subunit 1	RPN1		FLAG only		B1+pUL97 only		T1+pUL97 only		H+pUL97 only			1	4	1	1				1	1	1	3	4	4	1	1	1	1	1	1		4	1	1		313304
HS90A_HUMAN	P07900	Heat shock protein HSP 90-alpha	HSP90AA1		2.4		5.5848		1.6		3.25		2.5	6	13.962	4	8.125	2	3	2	7	9	4	16	18	11	7	7	3	8	10	5		2.327	0.666667	1.35417		313043
RSSA_HUMAN	P08865	40S ribosomal protein SA	RPSA		2		7		5		3		1	2	7	5	3	1	1	1	2	2	2	7	7	7	5	5	5	3	3	3		3.5	2.5	1.5		313787
PDIA6_HUMAN	Q15084	Protein disulfide-isomerase A6	PDIA6		Fc only		5		5		2		1		5	5	2	1	1	1				5	5	5	4	5	5	2	2	2		B1+pUL97 only	T1+pUL97 only	H+pUL97 only		313898
TCPD_HUMAN	P50991	T-complex protein 1 subunit delta	CCT4		2		6		3		1		1	2	6	3	1	1	1	1	2	2	2	6	6	6	2	3	3	1	1	1		3	1.5	0.5		313334
ENPL_HUMAN	P14625	Endoplasmin	HSP90B1		1		8.348		3		1		1	1	8.348	3	1	1	1	1	1	1	1	8	9	8	3	3	3	1	1	1		8.348	3	1		313041
TCPA_HUMAN	P17987	T-complex protein 1 subunit alpha	TCP1		2		9		2		1		1	2	9	2	1	1	1	1	2	2	2	7	9	9	2	2	2	1	1	1		4.5	1	0.5		313379
ANXA5_HUMAN	P08758	Annexin A5	ANXA5		Fc only		5		2		1		1		5	2	1	1	1	1				4	5	5	2	2	2	1	1	1		B1+pUL97 only	T1+pUL97 only	H+pUL97 only		313499
HMGB1_HUMAN	P09429	High mobility group protein B1	HMGB1		1		7		2		Fc only		1	1	7	2		1	1	1	1	1	1	7	7	7	1	2	2					7	2	0		313109
UBA1_HUMAN	P22314	Ubiquitin-like modifier-activating enzyme 1	UBA1		1		5		2		Fc only		1	1	5	2		1	1	1	1	1	1	5	5	5	2	2	2					5	2	0		313274
RS19_HUMAN	P39019	40S ribosomal protein S19	RPS19		2		4		4		4		1	2	4	4	4	1	1	1	1	2	2	2	4	4	3	4	4	4	4	4		2	2	2		312983
HSP71_HUMAN	P08107	Heat shock 70 kDa protein 1A/1B	HSPA1A		2.92504		3.75238		3.3461		2.74351		7.778	22.751	29.186	26.026	21.339	6	8	7	21	24	22	25	31	28	21	27	25	17	23	20		1.28284	1.14395	0.937937		312939
G3P_HUMAN	P04406	Glyceraldehyde-3-phosphate dehydrogenase	GAPDH		1.5		4.5		4		2.5		2	3	9	8	5	2	2	2	2	3	3	7	9	9	5	8	8	4	5	5		3	2.66667	1.66667		313393
PHB_HUMAN	P35232	Prohibitin	PHB		1		4		2		2		1	1	4	2	2	1	1	1	1	1	1	4	4	4	2	2	2	1	2	2		4	2	2		313302
CALX_HUMAN	P27824	Calnexin	CANX		2		4		4		1		1	2	4	4	1	1	1	1	2	2	2	4	4	4	3	4	4	1	1	1		2	2	0.5		313419
ARF1_HUMAN	P84077	ADP-ribosylation factor 1	ARF1		2		3		4		1		1	2	3	4	1	1	1	1	1	2	2	2	3	3	3	4	4	1	1	1		1.5	2	0.5		313258
GDIR1_HUMAN	P52565	Rho GDP-dissociation inhibitor 1	ARHGDIA		1		3		1		1		1	1	3	1	1	1	1	1	1	1	1	3	3	3	1	1	1	1	1	1		3	1	1		313660
DYHC1_HUMAN	Q14204	Cytoplasmic dynein 1 heavy chain 1	DYNC1H1		N/A		N/A		T1+pUL97 only		N/A					58											53	58	58					N/A	T1+pUL97 only	N/A		313238
NARF_HUMAN	Q9UHQ1	Nuclear prelamin A recognition factor	NARF		N/A		N/A		T1+pUL97 only		N/A					22											18	22	22					N/A	T1+pUL97 only	N/A		313244
LARP7_HUMAN	Q4G0J3	La-related protein 7	LARP7		N/A		N/A		T1+pUL97 only		N/A					20											16	20	20					N/A	T1+pUL97 only	N/A		313105
AFG32_HUMAN	Q9Y4W6	AFG3-like protein 2	AFG3L2		N/A		N/A		T1+pUL97 only		N/A					19											16	19	19					N/A	T1+pUL97 only	N/A		313406
HEXI1_HUMAN	O94992	Protein HEXIM1	HEXIM1		N/A		N/A		T1+pUL97 only		N/A					13.765											11	14	13					N/A	T1+pUL97 only	N/A		313575
DC1I2_HUMAN	Q13409	Cytoplasmic dynein 1 intermediate chain 2	DYNC1I2		N/A		N/A		T1+pUL97 only		N/A					11											7	11	11					N/A	T1+pUL97 only	N/A		313217
TBA1A_HUMAN	Q71U36	Tubulin alpha-1A chain	TUBA1A		N/A		N/A		T1+pUL97 only		N/A		0	0	0	11		6	6	0	12	19	0	11	16	0	11	11	1					N/A	T1+pUL97 only	N/A		312991
MEPCE_HUMAN	Q7L2J0	7SK snRNA methylphosphate capping enzyme	MEPCE		N/A		N/A		T1+pUL97 only		N/A					9											8	9	9					N/A	T1+pUL97 only	N/A		313876
ELL_HUMAN	P55199	RNA polymerase II elongation factor ELL	ELL		FLAG only		N/A		T1+pUL97 only		N/A			1		9					1	1	1				7	9	9					0	9	0		313768
DC1L1_HUMAN	Q9Y6G9	Cytoplasmic dynein 1 light intermediate chain 1	DYNC1LI1		N/A		N/A		T1+pUL97 only		N/A					8											6	8	8					N/A	T1+pUL97 only	N/A		313142
MD1L1_HUMAN	Q9Y6D9	Mitotic spindle assembly checkpoint protein MAD1	MAD1L1		N/A		N/A		T1+pUL97 only		N/A					6											5	6	6					N/A	T1+pUL97 only	N/A		313076
SPE39_HUMAN	Q9H9C1	Spermatogenesis-defective protein 39 homolog	VIPAS39		N/A		N/A		T1+pUL97 only		N/A					5											4	5	5					N/A	T1+pUL97 only	N/A		312977
VP33B_HUMAN	Q9H267	Vacuolar protein sorting-associated protein 33B	VPS33B		N/A		N/A		T1+pUL97 only		N/A					5											5	5	5					N/A	T1+pUL97 only	N/A		313458
H14_HUMAN	P10412	Histone H1.4	HIST1H1E		N/A		N/A		T1+pUL97 only		H+pUL97 only		0	0	0	7	3.667	3	3	0	1	1	0	1	1	0	6	7	2	9	9	1		N/A	T1+pUL97 only	H+pUL97 only		313623
HEXI2_HUMAN	Q96MH2	Protein HEXIM2	HEXIM2		N/A		N/A		T1+pUL97 only		N/A					4.235											5	5	4					N/A	T1+pUL97 only	N/A		313574
BRD4_HUMAN	O60885	Bromodomain-containing protein 4	BRD4		N/A		N/A		T1+pUL97 only		N/A					4											4	4	4					N/A	T1+pUL97 only	N/A		313077
DC1L2_HUMAN	O43237	Cytoplasmic dynein 1 light intermediate chain 2	DYNC1LI2		N/A		N/A		T1+pUL97 only		N/A					4											4	4	4					N/A	T1+pUL97 only	N/A		313753
NTKL_HUMAN	Q96KG9	N-terminal kinase-like protein	SCYL1		N/A		N/A		T1+pUL97 only		N/A					4											4	4	4					N/A	T1+pUL97 only	N/A		313790
AF9_HUMAN	P42568	Protein AF-9	MLLT3		N/A		N/A		T1+pUL97 only		N/A					3											1	3	3					N/A	T1+pUL97 only	N/A		313652
PNPH_HUMAN	P00491	Purine nucleoside phosphorylase	PNP		N/A		N/A		T1+pUL97 only		N/A					3											3	3	3					N/A	T1+pUL97 only	N/A		312881
UCK2_HUMAN	Q9BZX2	Uridine-cytidine kinase 2	UCK2		N/A		N/A		T1+pUL97 only		N/A					3											2	3	3					N/A	T1+pUL97 only	N/A		313695
RAB1B_HUMAN	Q9H0U4	Ras-related protein Rab-1B	RAB1B		N/A		B1+pUL97 only		T1+pUL97 only		N/A			0	2.667	3	0				2	2	0	3	3	2	3	3	1	1	1	0		B1+pUL97 only	T1+pUL97 only	N/A		313044
OST48_HUMAN	P39656	Dolichyl-diphosphooligosaccharide--protein glycosyltransferase 48 kDa subunit	DDOST		N/A		B1+pUL97 only		T1+pUL97 only		N/A				2	3								2	2	2	2	3	3					B1+pUL97 only	T1+pUL97 only	N/A		313739
MCM2_HUMAN	P49736	DNA replication licensing factor MCM2	MCM2		N/A		B1+pUL97 only		T1+pUL97 only		N/A				1	3								1	1	1	3	3	3					B1+pUL97 only	T1+pUL97 only	N/A		313088
AKP8L_HUMAN	Q9ULX6	A-kinase anchor protein 8-like	AKAP8L		FLAG only		B1+pUL97 only		T1+pUL97 only		N/A			1	1	3					1	1	1	1	1	1	2	3	3					1	3	0		313818
CGBP1_HUMAN	Q9UFW8	CGG triplet repeat-binding protein 1	CGGBP1		FLAG only		B1+pUL97 only		T1+pUL97 only		N/A			1	1	3					1	1	1	1	1	1	3	3	3					1	3	0		312928
SF3B3_HUMAN	Q15393	Splicing factor 3B subunit 3	SF3B3		N/A		B1+pUL97 only		T1+pUL97 only		H+pUL97 only				2	3	14							2	2	2	2	3	3	10	14	14		B1+pUL97 only	T1+pUL97 only	H+pUL97 only		313280
THOC4_HUMAN	Q86V81	THO complex subunit 4	ALYREF		N/A		N/A		T1+pUL97 only		H+pUL97 only					3	7										3	3	3	4	7	7		N/A	T1+pUL97 only	H+pUL97 only		313884
H2B1C_HUMAN	P62807	Histone H2B type 1-C/E/F/G/I	HIST1H2BC		N/A		N/A		T1+pUL97 only		H+pUL97 only			0	0	3	6				2	2	0	1	1	0	3	3	2	6	10	2		N/A	T1+pUL97 only	H+pUL97 only		313111
IMA1_HUMAN	P52292	Importin subunit alpha-1	KPNA2		FLAG only		B1+pUL97 only		T1+pUL97 only		H+pUL97 only			2	1	3	5				2	2	2	1	1	1	3	3	3	3	5	5		0.5	1.5	2.5		313527
PP1B_HUMAN	P62140	Serine/threonine-protein phosphatase PP1-beta catalytic subunit	PPP1CB		N/A		N/A		T1+pUL97 only		H+pUL97 only			0	0	4	3				2	2	0	1	1	0	3	4	3	3	3	3		N/A	T1+pUL97 only	H+pUL97 only		313081
RBM8A_HUMAN	Q9Y5S9	RNA-binding protein 8A	RBM8A		FLAG only		N/A		T1+pUL97 only		H+pUL97 only			1		3	2				1	1	1				2	3	3	2	2	2		0	3	2		313546
SERPH_HUMAN	P50454	Serpin H1	SERPINH1		N/A		B1+pUL97 only		T1+pUL97 only		H+pUL97 only				2	4	1							2	2	2	3	4	4	1	1	1		B1+pUL97 only	T1+pUL97 only	H+pUL97 only		313330
RL18_HUMAN	Q07020	60S ribosomal protein L18	RPL18		FLAG only		B1+pUL97 only		T1+pUL97 only		H+pUL97 only			1	2	3	1				1	1	1	1	2	2	2	3	3	1	1	1		2	3	1		313367
ERCC2_HUMAN	P18074	TFIIH basal transcription factor complex helicase XPD subunit	ERCC2		N/A		N/A		N/A		H+pUL97 only						53													33	53	53		N/A	N/A	H+pUL97 only		313696
SSBP_HUMAN	Q04837	Single-stranded DNA-binding protein, mitochondrial	SSBP1		FLAG only		N/A		N/A		H+pUL97 only			2			19				2	2	2							14	19	19		0	0	9.5		313207
ARPIN_HUMAN	Q7Z6K5	Arpin	ARPIN		N/A		B1+pUL97 only		N/A		H+pUL97 only				1		16							1	1	1				11	16	16		B1+pUL97 only	N/A	H+pUL97 only		312848
EHD1_HUMAN	Q9H4M9	EH domain-containing protein 1	EHD1		N/A		N/A		N/A		H+pUL97 only						15													13	15	15		N/A	N/A	H+pUL97 only		312879
ROA3_HUMAN	P51991	Heterogeneous nuclear ribonucleoprotein A3	HNRNPA3		N/A		N/A		N/A		H+pUL97 only			0		0	14.167				2	2	0				1	1	0	12	16	5		N/A	N/A	H+pUL97 only		313730
HNRPL_HUMAN	P14866	Heterogeneous nuclear ribonucleoprotein L	HNRNPL		FLAG only		B1+pUL97 only		T1+pUL97 only		H+pUL97 only			2	1	1	13				1	2	2	1	1	1	1	1	1	12	13	13		0.5	0.5	6.5		312805
SMCA5_HUMAN	O60264	SWI/SNF-related matrix-associated actin-dependent regulator of chromatin subfamily A member 5	SMARCA5		N/A		N/A		N/A		H+pUL97 only						13													13	13	13		N/A	N/A	H+pUL97 only		313333
RFA1_HUMAN	P27694	Replication protein A 70 kDa DNA-binding subunit	RPA1		N/A		B1+pUL97 only		N/A		H+pUL97 only				1		13							1	1	1				10	13	13		B1+pUL97 only	N/A	H+pUL97 only		313943
PTBP1_HUMAN	P26599	Polypyrimidine tract-binding protein 1	PTBP1		FLAG only		B1+pUL97 only		T1+pUL97 only		H+pUL97 only			1	1	1	12				1	1	1	1	1	1	1	1	1	9	12	12		1	1	12		313240
HERC2_HUMAN	O95714	E3 ubiquitin-protein ligase HERC2	HERC2		FLAG only		N/A		N/A		H+pUL97 only			1			11				1	1	1							10	11	11		0	0	11		313215
U520_HUMAN	O75643	U5 small nuclear ribonucleoprotein 200 kDa helicase	SNRNP200		FLAG only		B1+pUL97 only		N/A		H+pUL97 only			2	1		10				2	2	2	1	1	1				10	10	10		0.5	0	5		313108
TOP2B_HUMAN	Q02880	DNA topoisomerase 2-beta	TOP2B		N/A		N/A		N/A		H+pUL97 only			0			9.333				1	1	0							15	15	7		N/A	N/A	H+pUL97 only		313130
TBA8_HUMAN	Q9NY65	Tubulin alpha-8 chain	TUBA8		N/A		N/A		N/A		H+pUL97 only		0	0	0	0	9	2	2	0	5	9	0	6	10	0	5	5	0	7	9	2		N/A	N/A	H+pUL97 only		312990
LMNB1_HUMAN	P20700	Lamin-B1	LMNB1		FLAG only		N/A		T1+pUL97 only		H+pUL97 only			1		2	8.727				1	1	1				2	2	2	9	9	8		0	2	8.727		313590
MYL6_HUMAN	P60660	Myosin light polypeptide 6	MYL6		FLAG only		N/A		T1+pUL97 only		H+pUL97 only			1		2	8				1	1	1				2	2	2	6	8	8		0	2	8		313052
U5S1_HUMAN	Q15029	116 kDa U5 small nuclear ribonucleoprotein component	EFTUD2		FLAG only		B1+pUL97 only		T1+pUL97 only		H+pUL97 only			1	2	2	8				1	1	1	2	2	2	2	2	2	7	8	8		2	2	8		313277
SF3B1_HUMAN	O75533	Splicing factor 3B subunit 1	SF3B1		N/A		N/A		T1+pUL97 only		H+pUL97 only					1	8										1	1	1	7	8	8		N/A	T1+pUL97 only	H+pUL97 only		313332
RCC1_HUMAN	P18754	Regulator of chromosome condensation	RCC1		N/A		N/A		N/A		H+pUL97 only						8													7	8	8		N/A	N/A	H+pUL97 only		313236
SF3A1_HUMAN	Q15459	Splicing factor 3A subunit 1	SF3A1		N/A		N/A		N/A		H+pUL97 only						8													7	8	8		N/A	N/A	H+pUL97 only		313530
BAF_HUMAN	O75531	Barrier-to-autointegration factor	BANF1		FLAG only		N/A		N/A		H+pUL97 only			2			8				2	2	2							7	8	8		0	0	4		313947
HNRDL_HUMAN	O14979	Heterogeneous nuclear ribonucleoprotein D-like	HNRNPDL		FLAG only		N/A		N/A		H+pUL97 only			2	0		7.467				2	2	1	1	1	0				7	8	7		0	0	3.7335		312916
H12_HUMAN	P16403	Histone H1.2	HIST1H1C		N/A		N/A		N/A		H+pUL97 only		0	0	0	0	7.333	3	3	0	1	1	0	1	1	0	4	5	0	9	10	2		N/A	N/A	H+pUL97 only		313624
B7Z8Y3_HUMAN	B7Z8Y3	cDNA FLJ61696, highly similar to Double-stranded RNA-specific adenosine deaminase (EC 3.5.4.-)			N/A		N/A		N/A		H+pUL97 only						7													6	7	7		N/A	N/A	H+pUL97 only		313241
S4R3H4_HUMAN	S4R3H4	Apoptotic chromatin condensation inducer in the nucleus	ACIN1		N/A		N/A		N/A		H+pUL97 only						7													6	7	7		N/A	N/A	H+pUL97 only		313026
DHX15_HUMAN	O43143	Putative pre-mRNA-splicing factor ATP-dependent RNA helicase DHX15	DHX15		FLAG only		N/A		N/A		H+pUL97 only			2			7				2	2	2							7	7	7		0	0	3.5		313176
LMNA_HUMAN	P02545	Prelamin-A/C	LMNA		FLAG only		B1+pUL97 only		T1+pUL97 only		H+pUL97 only			2	2	2	6				2	2	2	2	2	2	2	2	2	6	6	6		1	1	3		313229
ERH_HUMAN	P84090	Enhancer of rudimentary homolog	ERH		FLAG only		B1+pUL97 only		T1+pUL97 only		H+pUL97 only			2	1	2	6				2	2	2	1	1	1	2	2	2	5	6	6		0.5	1	3		313600
H2B1B_HUMAN	P33778	Histone H2B type 1-B	HIST1H2BB		N/A		N/A		N/A		H+pUL97 only			0	0	0	6				2	2	0	1	1	0	1	1	0	6	10	2		N/A	N/A	H+pUL97 only		313110
SAFB1_HUMAN	Q15424	Scaffold attachment factor B1	SAFB		N/A		N/A		N/A		H+pUL97 only						6													6	7	4		N/A	N/A	H+pUL97 only		313659
HNRPR_HUMAN	O43390	Heterogeneous nuclear ribonucleoprotein R	HNRNPR		N/A		N/A		N/A		H+pUL97 only			0			5.333				1	1	0							6	6	4		N/A	N/A	H+pUL97 only		313552
H2A1B_HUMAN	P04908	Histone H2A type 1-B/E	HIST1H2AB		N/A		N/A		N/A		H+pUL97 only		0	0	0	0	5.257	1	1	0	2	5	0	2	2	0	2	3	0	5	11	2		N/A	N/A	H+pUL97 only		312884
HNRH2_HUMAN	P55795	Heterogeneous nuclear ribonucleoprotein H2	HNRNPH2		N/A		N/A		N/A		H+pUL97 only			0	0	0	5.231				2	2	0	1	2	0	1	1	0	6	8	4		N/A	N/A	H+pUL97 only		313038
HNRH3_HUMAN	P31942	Heterogeneous nuclear ribonucleoprotein H3	HNRNPH3		FLAG only		N/A		T1+pUL97 only		H+pUL97 only			1		1	5				1	1	1				1	1	1	5	5	5		0	1	5		313050
RS13_HUMAN	P62277	40S ribosomal protein S13	RPS13		FLAG only		B1+pUL97 only		T1+pUL97 only		H+pUL97 only			2	2	1	5				2	2	2	2	2	2	1	1	1	5	5	5		1	0.5	2.5		313473
B4DMY3_HUMAN	B4DMY3	cDNA FLJ60713, highly similar to Homo sapiens heterogeneous nuclear ribonucleoprotein A/B (HNRPAB), transcript variant 1, mRNA			FLAG only		B1+pUL97 only		T1+pUL97 only		H+pUL97 only			2	1	1	5				2	2	2	1	1	1	1	1	1	4	5	5		0.5	0.5	2.5		313177
B2RDE1_HUMAN	B2RDE1	cDNA, FLJ96568, highly similar to Homo sapiens tropomyosin 3 (TPM3), mRNA			N/A		N/A		N/A		H+pUL97 only			0			5				1	1	0							5	5	4		N/A	N/A	H+pUL97 only		312853
CIR1A_HUMAN	Q969X6	Cirhin	CIRH1A		N/A		N/A		N/A		H+pUL97 only						5													3	5	5		N/A	N/A	H+pUL97 only		313763
HNRL2_HUMAN	Q1KMD3	Heterogeneous nuclear ribonucleoprotein U-like protein 2	HNRNPUL2		N/A		N/A		N/A		H+pUL97 only						5													5	5	5		N/A	N/A	H+pUL97 only		313756
SMU1_HUMAN	Q2TAY7	WD40 repeat-containing protein SMU1	SMU1		N/A		N/A		N/A		H+pUL97 only						5													4	5	5		N/A	N/A	H+pUL97 only		313476
MYO1C_HUMAN	O00159	Unconventional myosin-Ic	MYO1C		FLAG only		N/A		N/A		H+pUL97 only			2			5				1	2	2							4	5	5		0	0	2.5		313318
TBL3_HUMAN	Q12788	Transducin beta-like protein 3	TBL3		FLAG only		N/A		N/A		H+pUL97 only			2			5				2	2	2							4	5	5		0	0	2.5		312914
PRP8_HUMAN	Q6P2Q9	Pre-mRNA-processing-splicing factor 8	PRPF8		FLAG only		N/A		N/A		H+pUL97 only			1			5				1	1	1							4	5	5		0	0	5		313670
CBX3_HUMAN	Q13185	Chromobox protein homolog 3	CBX3		N/A		N/A		N/A		H+pUL97 only						4.5													5	5	3		N/A	N/A	H+pUL97 only		313070
IF6_HUMAN	P56537	Eukaryotic translation initiation factor 6	EIF6		FLAG only		N/A		T1+pUL97 only		H+pUL97 only			2		1	4				1	2	2				1	1	1	2	4	4		0	0.5	2		313209
SRSF1_HUMAN	Q07955	Serine/arginine-rich splicing factor 1	SRSF1		FLAG only		N/A		T1+pUL97 only		H+pUL97 only			1		1	4				1	1	1				1	1	1	4	4	4		0	1	4		313137
CAF1B_HUMAN	Q13112	Chromatin assembly factor 1 subunit B	CHAF1B		N/A		N/A		N/A		H+pUL97 only						4													3	4	4		N/A	N/A	H+pUL97 only		313356
DDX47_HUMAN	Q9H0S4	Probable ATP-dependent RNA helicase DDX47	DDX47		N/A		N/A		N/A		H+pUL97 only						4													3	4	4		N/A	N/A	H+pUL97 only		313835
DEK_HUMAN	P35659	Protein DEK	DEK		N/A		N/A		N/A		H+pUL97 only						4													3	4	4		N/A	N/A	H+pUL97 only		313387
ERCC3_HUMAN	P19447	TFIIH basal transcription factor complex helicase XPB subunit	ERCC3		N/A		N/A		N/A		H+pUL97 only						4													4	4	4		N/A	N/A	H+pUL97 only		313211
B2RWN5_HUMAN	B2RWN5	HEAT repeat containing 1	HEATR1		N/A		N/A		N/A		H+pUL97 only						4													3	4	4		N/A	N/A	H+pUL97 only		313830
H31_HUMAN	P68431	Histone H3.1	HIST1H3A		N/A		N/A		N/A		H+pUL97 only						4													3	4	4		N/A	N/A	H+pUL97 only		313386
TFAM_HUMAN	Q00059	Transcription factor A, mitochondrial	TFAM		N/A		N/A		N/A		H+pUL97 only						4													4	4	4		N/A	N/A	H+pUL97 only		313711
TNKS2_HUMAN	Q9H2K2	Tankyrase-2	TNKS2		N/A		N/A		N/A		H+pUL97 only						4													4	4	4		N/A	N/A	H+pUL97 only		313586
TOP1_HUMAN	P11387	DNA topoisomerase 1	TOP1		N/A		N/A		N/A		H+pUL97 only						4													4	4	4		N/A	N/A	H+pUL97 only		313031
PRKDC_HUMAN	P78527	DNA-dependent protein kinase catalytic subunit	PRKDC		N/A		B1+pUL97 only		N/A		H+pUL97 only				2		4							2	2	2				3	4	4		B1+pUL97 only	N/A	H+pUL97 only		313508
KPRP_HUMAN	Q5T749	Keratinocyte proline-rich protein	KPRP		N/A		B1+pUL97 only		N/A		H+pUL97 only				1		4							1	1	1				4	4	4		B1+pUL97 only	N/A	H+pUL97 only		313903
NOP2_HUMAN	P46087	Probable 28S rRNA (cytosine(4447)-C(5))-methyltransferase	NOP2		N/A		B1+pUL97 only		N/A		H+pUL97 only				1		4							1	1	1				3	4	4		B1+pUL97 only	N/A	H+pUL97 only		313613
SMD2_HUMAN	P62316	Small nuclear ribonucleoprotein Sm D2	SNRPD2		N/A		B1+pUL97 only		N/A		H+pUL97 only				1		4							1	1	1				4	4	4		B1+pUL97 only	N/A	H+pUL97 only		313823
SMC3_HUMAN	Q9UQE7	Structural maintenance of chromosomes protein 3	SMC3		FLAG only		N/A		N/A		H+pUL97 only			2			4				2	2	2							3	4	4		0	0	2		313174
ECI2_HUMAN	O75521	Enoyl-CoA delta isomerase 2, mitochondrial	ECI2		FLAG only		N/A		N/A		H+pUL97 only			1			4				1	1	1							2	4	4		0	0	4		313060
SRSF9_HUMAN	Q13242	Serine/arginine-rich splicing factor 9	SRSF9		FLAG only		N/A		N/A		H+pUL97 only			1			4				1	1	1							4	4	4		0	0	4		312912
ACTBL_HUMAN	Q562R1	Beta-actin-like protein 2	ACTBL2		N/A		B1+pUL97 only		T1+pUL97 only		H+pUL97 only		0	0	1.75	2	3.818	1	2	0	3	5	0	4	7	1	3	5	1	5	12	2		B1+pUL97 only	T1+pUL97 only	H+pUL97 only		312958
B7Z645_HUMAN	B7Z645	Synaptotagmin binding, cytoplasmic RNA interacting protein, isoform CRA_b	SYNCRIP		N/A		N/A		N/A		H+pUL97 only			0		0	3.333				1	1	0				1	1	0	7	7	1		N/A	N/A	H+pUL97 only		313550
HNRPQ_HUMAN	O60506	Heterogeneous nuclear ribonucleoprotein Q	SYNCRIP		N/A		N/A		N/A		H+pUL97 only			0		0	3.333				1	1	0				1	1	0	7	7	1		N/A	N/A	H+pUL97 only		313551
LMNB2_HUMAN	Q03252	Lamin-B2	LMNB2		N/A		N/A		N/A		H+pUL97 only						3.273													4	4	3		N/A	N/A	H+pUL97 only		313591
CALL5_HUMAN	Q9NZT1	Calmodulin-like protein 5	CALML5		N/A		B1+pUL97 only		T1+pUL97 only		H+pUL97 only				2	2	3							1	2	2	2	2	2	2	3	3		B1+pUL97 only	T1+pUL97 only	H+pUL97 only		313641
RU2A_HUMAN	P09661	U2 small nuclear ribonucleoprotein A'	SNRPA1		FLAG only		N/A		T1+pUL97 only		H+pUL97 only			1		2	3				1	1	1				1	2	2	3	3	3		0	2	3		313202
H7BZJ3_HUMAN	H7BZJ3	Protein disulfide-isomerase A3 (Fragment)	PDIA3		FLAG only		B1+pUL97 only		T1+pUL97 only		H+pUL97 only			1	1.8	1.75	3				1	1	1	4	5	1	3	4	1	2	3	2		1.8	1.75	3		313141
WDR12_HUMAN	Q9GZL7	Ribosome biogenesis protein WDR12	WDR12		N/A		N/A		T1+pUL97 only		H+pUL97 only					1	3										1	1	1	3	3	3		N/A	T1+pUL97 only	H+pUL97 only		313899
SMD3_HUMAN	P62318	Small nuclear ribonucleoprotein Sm D3	SNRPD3		FLAG only		B1+pUL97 only		T1+pUL97 only		H+pUL97 only			2	2	1	3				2	2	2	2	2	2	1	1	1	2	3	3		1	0.5	1.5		313965
RL22_HUMAN	P35268	60S ribosomal protein L22	RPL22		FLAG only		B1+pUL97 only		T1+pUL97 only		H+pUL97 only			1	2	1	3				1	1	1	2	2	2	1	1	1	2	3	3		2	1	3		313365
RUXE_HUMAN	P62304	Small nuclear ribonucleoprotein E	SNRPE		FLAG only		B1+pUL97 only		T1+pUL97 only		H+pUL97 only			1	2	1	3				1	1	1	2	2	2	1	1	1	3	3	3		2	1	3		313260
FBRL_HUMAN	P22087	rRNA 2'-O-methyltransferase fibrillarin	FBL		N/A		N/A		N/A		H+pUL97 only						3													3	3	3		N/A	N/A	H+pUL97 only		313119
ACL6A_HUMAN	O96019	Actin-like protein 6A	ACTL6A		N/A		N/A		N/A		H+pUL97 only						3													2	3	3		N/A	N/A	H+pUL97 only		312948
AP3B1_HUMAN	O00203	AP-3 complex subunit beta-1	AP3B1		N/A		N/A		N/A		H+pUL97 only						3													3	3	3		N/A	N/A	H+pUL97 only		313560
BAZ1A_HUMAN	Q9NRL2	Bromodomain adjacent to zinc finger domain protein 1A	BAZ1A		N/A		N/A		N/A		H+pUL97 only						3													2	3	3		N/A	N/A	H+pUL97 only		313626
CENPV_HUMAN	Q7Z7K6	Centromere protein V	CENPV		N/A		N/A		N/A		H+pUL97 only						3													2	3	3		N/A	N/A	H+pUL97 only		312922
CX057_HUMAN	Q6NSI4	Uncharacterized protein CXorf57	CXorf57		N/A		N/A		N/A		H+pUL97 only						3													3	3	3		N/A	N/A	H+pUL97 only		313745
DDX56_HUMAN	Q9NY93	Probable ATP-dependent RNA helicase DDX56	DDX56		N/A		N/A		N/A		H+pUL97 only						3													2	3	3		N/A	N/A	H+pUL97 only		312878
TDIF2_HUMAN	Q5QJE6	Deoxynucleotidyltransferase terminal-interacting protein 2	DNTTIP2		N/A		N/A		N/A		H+pUL97 only						3													3	3	3		N/A	N/A	H+pUL97 only		313765
TF2H3_HUMAN	Q13889	General transcription factor IIH subunit 3	GTF2H3		N/A		N/A		N/A		H+pUL97 only						3													2	3	3		N/A	N/A	H+pUL97 only		313409
ROA0_HUMAN	Q13151	Heterogeneous nuclear ribonucleoprotein A0	HNRNPA0		N/A		N/A		N/A		H+pUL97 only						3													3	3	3		N/A	N/A	H+pUL97 only		313937
MRE11_HUMAN	P49959	Double-strand break repair protein MRE11A	MRE11A		N/A		N/A		N/A		H+pUL97 only						3													2	3	3		N/A	N/A	H+pUL97 only		313643
MK67I_HUMAN	Q9BYG3	MKI67 FHA domain-interacting nucleolar phosphoprotein	NIFK		N/A		N/A		N/A		H+pUL97 only						3													2	3	3		N/A	N/A	H+pUL97 only		313769
NOP56_HUMAN	O00567	Nucleolar protein 56	NOP56		N/A		N/A		N/A		H+pUL97 only						3													3	3	3		N/A	N/A	H+pUL97 only		313309
RRP5_HUMAN	Q14690	Protein RRP5 homolog	PDCD11		N/A		N/A		N/A		H+pUL97 only						3													3	3	3		N/A	N/A	H+pUL97 only		313939
PHF5A_HUMAN	Q7RTV0	PHD finger-like domain-containing protein 5A	PHF5A		N/A		N/A		N/A		H+pUL97 only						3													3	3	3		N/A	N/A	H+pUL97 only		313171
RPB1_HUMAN	P24928	DNA-directed RNA polymerase II subunit RPB1	POLR2A		N/A		N/A		N/A		H+pUL97 only						3													2	3	3		N/A	N/A	H+pUL97 only		312972
RAD21_HUMAN	O60216	Double-strand-break repair protein rad21 homolog	RAD21		N/A		N/A		N/A		H+pUL97 only						3													3	3	3		N/A	N/A	H+pUL97 only		313262
SPF45_HUMAN	Q96I25	Splicing factor 45	RBM17		N/A		N/A		N/A		H+pUL97 only						3													3	3	3		N/A	N/A	H+pUL97 only		313000
SAFB2_HUMAN	Q14151	Scaffold attachment factor B2	SAFB2		N/A		N/A		N/A		H+pUL97 only						3													5	5	2		N/A	N/A	H+pUL97 only		313658
SMD1_HUMAN	P62314	Small nuclear ribonucleoprotein Sm D1	SNRPD1		N/A		N/A		N/A		H+pUL97 only						3													2	3	3		N/A	N/A	H+pUL97 only		313051
WDR74_HUMAN	Q6RFH5	WD repeat-containing protein 74	WDR74		N/A		N/A		N/A		H+pUL97 only						3													2	3	3		N/A	N/A	H+pUL97 only		313300
SF3A3_HUMAN	Q12874	Splicing factor 3A subunit 3	SF3A3		N/A		B1+pUL97 only		N/A		H+pUL97 only				1		3							1	1	1				2	3	3		B1+pUL97 only	N/A	H+pUL97 only		312980
CAZA1_HUMAN	P52907	F-actin-capping protein subunit alpha-1	CAPZA1		FLAG only		N/A		N/A		H+pUL97 only			2			3				2	2	1							3	3	3		0	0	1.5		312920
SMC1A_HUMAN	Q14683	Structural maintenance of chromosomes protein 1A	SMC1A		FLAG only		N/A		N/A		H+pUL97 only			2			3				2	2	2							3	3	3		0	0	1.5		313271
PP65_HCMVA	P06725	65 kDa phosphoprotein	UL83		FLAG only		N/A		N/A		H+pUL97 only			2			3				2	2	2							3	3	3		0	0	1.5		313954
DDX21_HUMAN	Q9NR30	Nucleolar RNA helicase 2	DDX21		FLAG only		N/A		N/A		H+pUL97 only			1			3				1	1	1							3	3	3		0	0	3		313326
ECH1_HUMAN	Q13011	Delta(3,5)-Delta(2,4)-dienoyl-CoA isomerase, mitochondrial	ECH1		FLAG only		N/A		N/A		H+pUL97 only			1			3				1	1	1							2	3	3		0	0	3		313638
TADBP_HUMAN	Q13148	TAR DNA-binding protein 43	TARDBP		FLAG only		B1+pUL97 only		N/A		H+pUL97 only			2	1		3				1	2	2	1	1	1				2	3	3		0.5	0	1.5		312917
B4DQ50_HUMAN	B4DQ50	cDNA FLJ56823, highly similar to Protein-glutamine gamma-glutamyltransferase E (EC 2.3.2.13)			Fc only		1		1		5		1		1	1	5	1	1	1				1	1	1	1	1	1	3	5	5		B1+pUL97 only	T1+pUL97 only	H+pUL97 only		313722
RS3_HUMAN	P23396	40S ribosomal protein S3	RPS3		2.66667		2.66667		1.66667		3.33333		3	8	8	5	10	1	3	3	7	8	8	7	8	8	4	5	5	8	10	10		1	0.625	1.25		313306
SF3B6_HUMAN	Q9Y3B4	Splicing factor 3B subunit 6	SF3B6		1		2		1		3		1	1	2	1	3	1	1	1	1	1	1	1	2	2	1	1	1	3	3	3		2	1	3		313974
AFF1_HUMAN	P51825	AF4/FMR2 family member 1	AFF1		N/A		N/A		T1+pUL97 only		N/A					2											2	2	2					N/A	T1+pUL97 only	N/A		312830
BRD3_HUMAN	Q15059	Bromodomain-containing protein 3	BRD3		N/A		N/A		T1+pUL97 only		N/A					2											2	2	2					N/A	T1+pUL97 only	N/A		313019
CB047_HUMAN	Q8WWC4	Uncharacterized protein C2orf47, mitochondrial	C2orf47		N/A		N/A		T1+pUL97 only		N/A					2											2	2	2					N/A	T1+pUL97 only	N/A		313819
RPAB1_HUMAN	P19388	DNA-directed RNA polymerases I, II, and III subunit RPABC1	POLR2E		N/A		N/A		T1+pUL97 only		N/A					2											2	2	2					N/A	T1+pUL97 only	N/A		312826
MYPT1_HUMAN	O14974	Protein phosphatase 1 regulatory subunit 12A	PPP1R12A		N/A		N/A		T1+pUL97 only		N/A					2											2	2	2					N/A	T1+pUL97 only	N/A		313360
VDAC3_HUMAN	Q9Y277	Voltage-dependent anion-selective channel protein 3	VDAC3		N/A		N/A		T1+pUL97 only		N/A					2											2	2	2					N/A	T1+pUL97 only	N/A		313491
TUT4_HUMAN	Q5TAX3	Terminal uridylyltransferase 4	ZCCHC11		N/A		N/A		T1+pUL97 only		N/A					2											2	2	2					N/A	T1+pUL97 only	N/A		313018
PEBP1_HUMAN	P30086	Phosphatidylethanolamine-binding protein 1	PEBP1		N/A		B1+pUL97 only		T1+pUL97 only		N/A				2	2								2	2	2	1	2	2					B1+pUL97 only	T1+pUL97 only	N/A		313671
PSB3_HUMAN	P49720	Proteasome subunit beta type-3	PSMB3		N/A		B1+pUL97 only		T1+pUL97 only		N/A				2	2								2	2	2	1	2	2					B1+pUL97 only	T1+pUL97 only	N/A		313995
KV121_HUMAN	P01613	Ig kappa chain V-I region Ni			N/A		B1+pUL97 only		T1+pUL97 only		N/A				1	2								1	1	1	1	2	2					B1+pUL97 only	T1+pUL97 only	N/A		313951
B6EDE2_HUMAN	B6EDE2	Epididymis luminal protein 180 (Fragment)	HEL180		N/A		B1+pUL97 only		T1+pUL97 only		N/A				1	2								1	1	1	1	2	2					B1+pUL97 only	T1+pUL97 only	N/A		313686
KV110_HUMAN	P01602	Ig kappa chain V-I region HK102 (Fragment)	IGKV1-5		N/A		B1+pUL97 only		T1+pUL97 only		N/A				1	2								1	1	1	1	2	2					B1+pUL97 only	T1+pUL97 only	N/A		313482
A0A075B6K5_HUMAN	A0A075B6K5	HCG2043239 (Fragment)	IGLV3-9		N/A		B1+pUL97 only		T1+pUL97 only		N/A				1	2								1	1	1	2	2	2					B1+pUL97 only	T1+pUL97 only	N/A		312929
SFXN1_HUMAN	Q9H9B4	Sideroflexin-1	SFXN1		N/A		B1+pUL97 only		T1+pUL97 only		N/A				1	2								1	1	1	1	2	2					B1+pUL97 only	T1+pUL97 only	N/A		313384
KV401_HUMAN	P06312	Ig kappa chain V-IV region (Fragment)	IGKV4-1		FLAG only		N/A		T1+pUL97 only		N/A			2		2					1	2	2				2	2	2					0	1	0		313595
KV113_HUMAN	P01605	Ig kappa chain V-I region Lay			FLAG only		B1+pUL97 only		T1+pUL97 only		N/A			2	1	2					1	2	2	1	1	1	1	2	2					0.5	1	0		313317
MCM4_HUMAN	P33991	DNA replication licensing factor MCM4	MCM4		FLAG only		B1+pUL97 only		T1+pUL97 only		N/A			1	1	2					1	1	1	1	1	1	1	2	2					1	2	0		313622
LORF1_HUMAN	Q9UN81	LINE-1 retrotransposable element ORF1 protein	L1RE1		N/A		N/A		T1+pUL97 only		N/A					1											1	1	1					N/A	T1+pUL97 only	N/A		312886
A2NZ55_HUMAN	A2NZ55	Variable immnoglobulin anti-estradiol heavy chain (Fragment)			N/A		N/A		T1+pUL97 only		N/A					1											1	1	1					N/A	T1+pUL97 only	N/A		312973
Q569I7_HUMAN	Q569I7	Uncharacterized protein			N/A		N/A		T1+pUL97 only		N/A					1											1	1	1					N/A	T1+pUL97 only	N/A		313804
S6BGE9_HUMAN	S6BGE9	IgG L chain			N/A		N/A		T1+pUL97 only		N/A					1											1	1	1					N/A	T1+pUL97 only	N/A		313904
DNJC2_HUMAN	Q99543	DnaJ homolog subfamily C member 2	DNAJC2		N/A		N/A		T1+pUL97 only		N/A					1											1	1	1					N/A	T1+pUL97 only	N/A		313259
DLRB1_HUMAN	Q9NP97	Dynein light chain roadblock-type 1	DYNLRB1		N/A		N/A		T1+pUL97 only		N/A					1											1	1	1					N/A	T1+pUL97 only	N/A		313175
DYLT1_HUMAN	P63172	Dynein light chain Tctex-type 1	DYNLT1		N/A		N/A		T1+pUL97 only		N/A					1											1	1	1					N/A	T1+pUL97 only	N/A		313495
ERLN1_HUMAN	O75477	Erlin-1	ERLIN1		N/A		N/A		T1+pUL97 only		N/A					1											1	1	1					N/A	T1+pUL97 only	N/A		313767
1A01_HUMAN	P30443	HLA class I histocompatibility antigen, A-1 alpha chain	HLA-A		N/A		N/A		T1+pUL97 only		N/A					1											1	1	1					N/A	T1+pUL97 only	N/A		312800
I2BP2_HUMAN	Q7Z5L9	Interferon regulatory factor 2-binding protein 2	IRF2BP2		N/A		N/A		T1+pUL97 only		N/A					1											1	1	1					N/A	T1+pUL97 only	N/A		313999
LRRD1_HUMAN	A4D1F6	Leucine-rich repeat and death domain-containing protein 1	LRRD1		N/A		N/A		T1+pUL97 only		N/A					1											1	1	1					N/A	T1+pUL97 only	N/A		314017
PDK1_HUMAN	Q15118	[Pyruvate dehydrogenase (acetyl-transferring)] kinase isozyme 1, mitochondrial	PDK1		N/A		N/A		T1+pUL97 only		N/A					1											1	1	1					N/A	T1+pUL97 only	N/A		313227
PSA5_HUMAN	P28066	Proteasome subunit alpha type-5	PSMA5		N/A		N/A		T1+pUL97 only		N/A					1											1	1	1					N/A	T1+pUL97 only	N/A		313535
PSB6_HUMAN	P28072	Proteasome subunit beta type-6	PSMB6		N/A		N/A		T1+pUL97 only		N/A					1											1	1	1					N/A	T1+pUL97 only	N/A		313759
RAGP1_HUMAN	P46060	Ran GTPase-activating protein 1	RANGAP1		N/A		N/A		T1+pUL97 only		N/A					1											1	1	1					N/A	T1+pUL97 only	N/A		313628
RNH1_HUMAN	O60930	Ribonuclease H1	RNASEH1		N/A		N/A		T1+pUL97 only		N/A					1											1	1	1					N/A	T1+pUL97 only	N/A		313674
RPN2_HUMAN	P04844	Dolichyl-diphosphooligosaccharide--protein glycosyltransferase subunit 2	RPN2		N/A		N/A		T1+pUL97 only		N/A					1											1	1	1					N/A	T1+pUL97 only	N/A		313886
SEPT2_HUMAN	Q15019	Septin-2	2016-09-02		N/A		N/A		T1+pUL97 only		N/A					1											1	1	1					N/A	T1+pUL97 only	N/A		313237
A1AT_HUMAN	P01009	Alpha-1-antitrypsin	SERPINA1		N/A		N/A		T1+pUL97 only		N/A					1											1	1	1					N/A	T1+pUL97 only	N/A		313116
TAF4_HUMAN	O00268	Transcription initiation factor TFIID subunit 4	TAF4		N/A		N/A		T1+pUL97 only		N/A					1											1	1	1					N/A	T1+pUL97 only	N/A		313569
TBR1_HUMAN	Q16650	T-box brain protein 1	TBR1		N/A		N/A		T1+pUL97 only		N/A					1											1	1	1					N/A	T1+pUL97 only	N/A		313905
SAHH_HUMAN	P23526	Adenosylhomocysteinase	AHCY		N/A		B1+pUL97 only		T1+pUL97 only		N/A				2	1								1	2	2	1	1	1					B1+pUL97 only	T1+pUL97 only	N/A		313894
CO3_HUMAN	P01024	Complement C3	C3		N/A		B1+pUL97 only		T1+pUL97 only		N/A				2	1								2	2	2	1	1	1					B1+pUL97 only	T1+pUL97 only	N/A		313352
CLIC1_HUMAN	O00299	Chloride intracellular channel protein 1	CLIC1		N/A		B1+pUL97 only		T1+pUL97 only		N/A				2	1								2	2	2	1	1	1					B1+pUL97 only	T1+pUL97 only	N/A		313424
CPNE3_HUMAN	O75131	Copine-3	CPNE3		N/A		B1+pUL97 only		T1+pUL97 only		N/A				2	1								2	2	2	1	1	1					B1+pUL97 only	T1+pUL97 only	N/A		313548
PUR2_HUMAN	P22102	Trifunctional purine biosynthetic protein adenosine-3	GART		N/A		B1+pUL97 only		T1+pUL97 only		N/A				2	1								2	2	2	1	1	1					B1+pUL97 only	T1+pUL97 only	N/A		312890
HAT1_HUMAN	O14929	Histone acetyltransferase type B catalytic subunit	HAT1		N/A		B1+pUL97 only		T1+pUL97 only		N/A				2	1								2	2	2	1	1	1					B1+pUL97 only	T1+pUL97 only	N/A		313971
LRC59_HUMAN	Q96AG4	Leucine-rich repeat-containing protein 59	LRRC59		N/A		B1+pUL97 only		T1+pUL97 only		N/A				2	1								2	2	2	1	1	1					B1+pUL97 only	T1+pUL97 only	N/A		313810
PARK7_HUMAN	Q99497	Protein DJ-1	PARK7		N/A		B1+pUL97 only		T1+pUL97 only		N/A				2	1								2	2	2	1	1	1					B1+pUL97 only	T1+pUL97 only	N/A		312889
F10A1_HUMAN	P50502	Hsc70-interacting protein	ST13		N/A		B1+pUL97 only		T1+pUL97 only		N/A				2	1								2	2	2	1	1	1					B1+pUL97 only	T1+pUL97 only	N/A		313342
STMN1_HUMAN	P16949	Stathmin	STMN1		N/A		B1+pUL97 only		T1+pUL97 only		N/A				2	1								1	2	2	1	1	1					B1+pUL97 only	T1+pUL97 only	N/A		313666
OSTC_HUMAN	Q9NRP0	Oligosaccharyltransferase complex subunit OSTC	OSTC		N/A		B1+pUL97 only		T1+pUL97 only		N/A				1	1								1	1	1	1	1	1					B1+pUL97 only	T1+pUL97 only	N/A		313938
KV119_HUMAN	P01611	Ig kappa chain V-I region Wes			N/A		B1+pUL97 only		T1+pUL97 only		N/A				1	1								1	1	1	1	1	1					B1+pUL97 only	T1+pUL97 only	N/A		313962
A0A068LRW4_HUMAN	A0A068LRW4	Ig heavy chain variable region (Fragment)			N/A		B1+pUL97 only		T1+pUL97 only		N/A				1	1								1	1	1	1	1	1					B1+pUL97 only	T1+pUL97 only	N/A		313957
A2J1N8_HUMAN	A2J1N8	Rheumatoid factor RF-ET11 (Fragment)			N/A		B1+pUL97 only		T1+pUL97 only		N/A				1	1								1	1	1	1	1	1					B1+pUL97 only	T1+pUL97 only	N/A		313879
S6AWD6_HUMAN	S6AWD6	IgG L chain			N/A		B1+pUL97 only		T1+pUL97 only		N/A				1	1								1	1	1	1	1	1					B1+pUL97 only	T1+pUL97 only	N/A		313094
ANXA6_HUMAN	P08133	Annexin A6	ANXA6		N/A		B1+pUL97 only		T1+pUL97 only		N/A				1	1								1	1	1	1	1	1					B1+pUL97 only	T1+pUL97 only	N/A		313631
CKAP4_HUMAN	Q07065	Cytoskeleton-associated protein 4	CKAP4		N/A		B1+pUL97 only		T1+pUL97 only		N/A				1	1								1	1	1	1	1	1					B1+pUL97 only	T1+pUL97 only	N/A		313452
CPSF7_HUMAN	Q8N684	Cleavage and polyadenylation specificity factor subunit 7	CPSF7		N/A		B1+pUL97 only		T1+pUL97 only		N/A				1	1								1	1	1	1	1	1					B1+pUL97 only	T1+pUL97 only	N/A		313468
ECI1_HUMAN	P42126	Enoyl-CoA delta isomerase 1, mitochondrial	ECI1		N/A		B1+pUL97 only		T1+pUL97 only		N/A				1	1								1	1	1	1	1	1					B1+pUL97 only	T1+pUL97 only	N/A		313537
NACAM_HUMAN	E9PAV3	Nascent polypeptide-associated complex subunit alpha, muscle-specific form	NACA		N/A		B1+pUL97 only		T1+pUL97 only		N/A				1	1								1	1	1	1	1	1					B1+pUL97 only	T1+pUL97 only	N/A		313423
NDUA4_HUMAN	O00483	Cytochrome c oxidase subunit NDUFA4	NDUFA4		N/A		B1+pUL97 only		T1+pUL97 only		N/A				1	1								1	1	1	1	1	1					B1+pUL97 only	T1+pUL97 only	N/A		313836
PIP_HUMAN	P12273	Prolactin-inducible protein	PIP		N/A		B1+pUL97 only		T1+pUL97 only		N/A				1	1								1	1	1	1	1	1					B1+pUL97 only	T1+pUL97 only	N/A		313958
RAB5A_HUMAN	P20339	Ras-related protein Rab-5A	RAB5A		N/A		B1+pUL97 only		T1+pUL97 only		N/A				1	1								1	1	1	1	1	1					B1+pUL97 only	T1+pUL97 only	N/A		313292
RHOA_HUMAN	P61586	Transforming protein RhoA	RHOA		N/A		B1+pUL97 only		T1+pUL97 only		N/A				1	1								1	1	1	1	1	1					B1+pUL97 only	T1+pUL97 only	N/A		313655
S10A7_HUMAN	P31151	Protein S100-A7	S100A7		N/A		B1+pUL97 only		T1+pUL97 only		N/A				1	1								1	1	1	1	1	1					B1+pUL97 only	T1+pUL97 only	N/A		313837
TECR_HUMAN	Q9NZ01	Very-long-chain enoyl-CoA reductase	TECR		N/A		B1+pUL97 only		T1+pUL97 only		N/A				1	1								1	1	1	1	1	1					B1+pUL97 only	T1+pUL97 only	N/A		313929
TMEDA_HUMAN	P49755	Transmembrane emp24 domain-containing protein 10	TMED10		N/A		B1+pUL97 only		T1+pUL97 only		N/A				1	1								1	1	1	1	1	1					B1+pUL97 only	T1+pUL97 only	N/A		313547
A0A075B6Z2_HUMAN	A0A075B6Z2	Protein TRAJ56 (Fragment)	TRAJ56		N/A		B1+pUL97 only		T1+pUL97 only		N/A				1	1								1	1	1	1	1	1					B1+pUL97 only	T1+pUL97 only	N/A		313413
ABCD3_HUMAN	P28288	ATP-binding cassette sub-family D member 3	ABCD3		FLAG only		N/A		T1+pUL97 only		N/A			1		1					1	1	1				1	1	1					0	1	0		313968
ATPG_HUMAN	P36542	ATP synthase subunit gamma, mitochondrial	ATP5C1		FLAG only		N/A		T1+pUL97 only		N/A			1		1					1	1	1				1	1	1					0	1	0		313405
MD2L1_HUMAN	Q13257	Mitotic spindle assembly checkpoint protein MAD2A	MAD2L1		FLAG only		N/A		T1+pUL97 only		N/A			1		1					1	1	1				1	1	1					0	1	0		314013
RT22_HUMAN	P82650	28S ribosomal protein S22, mitochondrial	MRPS22		FLAG only		N/A		T1+pUL97 only		N/A			1		1					1	1	1				1	1	1					0	1	0		313630
DNJA2_HUMAN	O60884	DnaJ homolog subfamily A member 2	DNAJA2		FLAG only		B1+pUL97 only		T1+pUL97 only		N/A			2	2	1					2	2	2	1	2	2	1	1	1					1	0.5	0		313196
EZRI_HUMAN	P15311	Ezrin	EZR		FLAG only		B1+pUL97 only		T1+pUL97 only		N/A			2	2	1					2	2	2	2	2	2	1	1	1					1	0.5	0		313020
RL18A_HUMAN	Q02543	60S ribosomal protein L18a	RPL18A		FLAG only		B1+pUL97 only		T1+pUL97 only		N/A			2	2	1					2	2	2	2	2	2	1	1	1					1	0.5	0		313163
STML2_HUMAN	Q9UJZ1	Stomatin-like protein 2, mitochondrial	STOML2		FLAG only		B1+pUL97 only		T1+pUL97 only		N/A			2	2	1					2	2	2	2	2	2	1	1	1					1	0.5	0		313822
PSA6_HUMAN	P60900	Proteasome subunit alpha type-6	PSMA6		FLAG only		B1+pUL97 only		T1+pUL97 only		N/A			1	2	1					1	1	1	2	2	2	1	1	1					2	1	0		313181
LA_HUMAN	P05455	Lupus La protein	SSB		FLAG only		B1+pUL97 only		T1+pUL97 only		N/A			1	2	1					1	1	1	2	2	2	1	1	1					2	1	0		313095
STRAP_HUMAN	Q9Y3F4	Serine-threonine kinase receptor-associated protein	STRAP		FLAG only		B1+pUL97 only		T1+pUL97 only		N/A			1	2	1					1	1	1	2	2	2	1	1	1					2	1	0		313185
TXND5_HUMAN	Q8NBS9	Thioredoxin domain-containing protein 5	TXNDC5		FLAG only		B1+pUL97 only		T1+pUL97 only		N/A			1	2	1					1	1	1	2	2	2	1	1	1					2	1	0		313500
FABP5_HUMAN	Q01469	Fatty acid-binding protein, epidermal	FABP5		FLAG only		B1+pUL97 only		T1+pUL97 only		N/A			2	1	1					2	2	2	1	1	1	1	1	1					0.5	0.5	0		313881
MIC19_HUMAN	Q9NX63	MICOS complex subunit MIC19	CHCHD3		FLAG only		B1+pUL97 only		T1+pUL97 only		N/A			1	1	1					1	1	1	1	1	1	1	1	1					1	1	0		313084
AT5F1_HUMAN	P24539	ATP synthase F(0) complex subunit B1, mitochondrial	ATP5F1		FLAG only		B1+pUL97 only		T1+pUL97 only		N/A			1	1	1					1	1	1	1	1	1	1	1	1					1	1	0		313457
COX2_HUMAN	P00403	Cytochrome c oxidase subunit 2	MT-CO2		FLAG only		B1+pUL97 only		T1+pUL97 only		N/A			1	1	1					1	1	1	1	1	1	1	1	1					1	1	0		312852
NDK8_HUMAN	O60361	Putative nucleoside diphosphate kinase	NME2P1		FLAG only		B1+pUL97 only		T1+pUL97 only		N/A			1	1	1					1	1	1	1	1	1	1	1	1					1	1	0		313223
PSA4_HUMAN	P25789	Proteasome subunit alpha type-4	PSMA4		FLAG only		B1+pUL97 only		T1+pUL97 only		N/A			1	1	1					1	1	1	1	1	1	1	1	1					1	1	0		313438
PAIRB_HUMAN	Q8NC51	Plasminogen activator inhibitor 1 RNA-binding protein	SERBP1		FLAG only		B1+pUL97 only		T1+pUL97 only		N/A			1	1	1					1	1	1	1	1	1	1	1	1					1	1	0		313596
KAD2_HUMAN	P54819	Adenylate kinase 2, mitochondrial	AK2		N/A		B1+pUL97 only		N/A		N/A				2									2	2	2								B1+pUL97 only	N/A	N/A		313481
ALDR_HUMAN	P15121	Aldose reductase	AKR1B1		N/A		B1+pUL97 only		N/A		N/A				2									2	2	2								B1+pUL97 only	N/A	N/A		313222
P5CS_HUMAN	P54886	Delta-1-pyrroline-5-carboxylate synthase	ALDH18A1		N/A		B1+pUL97 only		N/A		N/A				2									2	2	2								B1+pUL97 only	N/A	N/A		314014
ARGI1_HUMAN	P05089	Arginase-1	ARG1		N/A		B1+pUL97 only		N/A		N/A				2									1	2	2								B1+pUL97 only	N/A	N/A		313589
AT1B3_HUMAN	P54709	Sodium/potassium-transporting ATPase subunit beta-3	ATP1B3		N/A		B1+pUL97 only		N/A		N/A				2									2	2	2								B1+pUL97 only	N/A	N/A		313461
F5H0W5_HUMAN	F5H0W5	Coiled-coil domain-containing protein 77 (Fragment)	CCDC77		N/A		B1+pUL97 only		N/A		N/A			0	2						4	4	0	5	6	1								B1+pUL97 only	N/A	N/A		313814
KCRU_HUMAN	P12532	Creatine kinase U-type, mitochondrial	CKMT1A		N/A		B1+pUL97 only		N/A		N/A				2									1	2	2								B1+pUL97 only	N/A	N/A		313673
DDX6_HUMAN	P26196	Probable ATP-dependent RNA helicase DDX6	DDX6		N/A		B1+pUL97 only		N/A		N/A				2									1	2	2								B1+pUL97 only	N/A	N/A		313691
EIF3B_HUMAN	P55884	Eukaryotic translation initiation factor 3 subunit B	EIF3B		N/A		B1+pUL97 only		N/A		N/A				2									1	2	2								B1+pUL97 only	N/A	N/A		313265
EIF3C_HUMAN	Q99613	Eukaryotic translation initiation factor 3 subunit C	EIF3C		N/A		B1+pUL97 only		N/A		N/A				2									1	2	2								B1+pUL97 only	N/A	N/A		313198
IF4H_HUMAN	Q15056	Eukaryotic translation initiation factor 4H	EIF4H		N/A		B1+pUL97 only		N/A		N/A				2									2	2	2								B1+pUL97 only	N/A	N/A		313525
SYFB_HUMAN	Q9NSD9	Phenylalanine--tRNA ligase beta subunit	FARSB		N/A		B1+pUL97 only		N/A		N/A				2									2	2	2								B1+pUL97 only	N/A	N/A		313460
G3BP1_HUMAN	Q13283	Ras GTPase-activating protein-binding protein 1	G3BP1		N/A		B1+pUL97 only		N/A		N/A				2									2	2	2								B1+pUL97 only	N/A	N/A		313220
LGUL_HUMAN	Q04760	Lactoylglutathione lyase	GLO1		N/A		B1+pUL97 only		N/A		N/A				2									2	2	2								B1+pUL97 only	N/A	N/A		312893
GTF2I_HUMAN	P78347	General transcription factor II-I	GTF2I		N/A		B1+pUL97 only		N/A		N/A				2									1	2	2								B1+pUL97 only	N/A	N/A		313164
CH10_HUMAN	P61604	10 kDa heat shock protein, mitochondrial	HSPE1		N/A		B1+pUL97 only		N/A		N/A				2									2	2	2								B1+pUL97 only	N/A	N/A		313726
IDH3A_HUMAN	P50213	Isocitrate dehydrogenase [NAD] subunit alpha, mitochondrial	IDH3A		N/A		B1+pUL97 only		N/A		N/A				2									2	2	2								B1+pUL97 only	N/A	N/A		313492
SYMC_HUMAN	P56192	Methionine--tRNA ligase, cytoplasmic	MARS		N/A		B1+pUL97 only		N/A		N/A				2									2	2	2								B1+pUL97 only	N/A	N/A		313264
MLEC_HUMAN	Q14165	Malectin	MLEC		N/A		B1+pUL97 only		N/A		N/A				2									1	2	2								B1+pUL97 only	N/A	N/A		313821
MTAP_HUMAN	Q13126	S-methyl-5'-thioadenosine phosphorylase	MTAP		N/A		B1+pUL97 only		N/A		N/A				2									1	2	2								B1+pUL97 only	N/A	N/A		313180
MTPN_HUMAN	P58546	Myotrophin	MTPN		N/A		B1+pUL97 only		N/A		N/A				2									1	2	2								B1+pUL97 only	N/A	N/A		313270
NDUS1_HUMAN	P28331	NADH-ubiquinone oxidoreductase 75 kDa subunit, mitochondrial	NDUFS1		N/A		B1+pUL97 only		N/A		N/A				2									1	2	2								B1+pUL97 only	N/A	N/A		313475
NDUS7_HUMAN	O75251	NADH dehydrogenase [ubiquinone] iron-sulfur protein 7, mitochondrial	NDUFS7		N/A		B1+pUL97 only		N/A		N/A				2									1	2	2								B1+pUL97 only	N/A	N/A		313048
NUDT5_HUMAN	Q9UKK9	ADP-sugar pyrophosphatase	NUDT5		N/A		B1+pUL97 only		N/A		N/A				2									1	2	2								B1+pUL97 only	N/A	N/A		312806
PDCD5_HUMAN	O14737	Programmed cell death protein 5	PDCD5		N/A		B1+pUL97 only		N/A		N/A				2									1	2	2								B1+pUL97 only	N/A	N/A		313117
PGAM1_HUMAN	P18669	Phosphoglycerate mutase 1	PGAM1		N/A		B1+pUL97 only		N/A		N/A				2									2	2	2								B1+pUL97 only	N/A	N/A		313439
PPIH_HUMAN	O43447	Peptidyl-prolyl cis-trans isomerase H	PPIH		N/A		B1+pUL97 only		N/A		N/A				2									1	2	2								B1+pUL97 only	N/A	N/A		313839
PP1A_HUMAN	P62136	Serine/threonine-protein phosphatase PP1-alpha catalytic subunit	PPP1CA		N/A		B1+pUL97 only		N/A		N/A			0	2	0					3	3	0	2	2	1	1	1	0					B1+pUL97 only	N/A	N/A		313079
GLU2B_HUMAN	P14314	Glucosidase 2 subunit beta	PRKCSH		N/A		B1+pUL97 only		N/A		N/A				2									1	2	2								B1+pUL97 only	N/A	N/A		313415
ANM5_HUMAN	O14744	Protein arginine N-methyltransferase 5	PRMT5		N/A		B1+pUL97 only		N/A		N/A				2									1	2	2								B1+pUL97 only	N/A	N/A		313685
PSA1_HUMAN	P25786	Proteasome subunit alpha type-1	PSMA1		N/A		B1+pUL97 only		N/A		N/A				2									1	2	2								B1+pUL97 only	N/A	N/A		313435
PRS7_HUMAN	P35998	26S protease regulatory subunit 7	PSMC2		N/A		B1+pUL97 only		N/A		N/A				2									2	2	2								B1+pUL97 only	N/A	N/A		313256
PRS10_HUMAN	P62333	26S protease regulatory subunit 10B	PSMC6		N/A		B1+pUL97 only		N/A		N/A				2									2	2	2								B1+pUL97 only	N/A	N/A		313036
RAB2A_HUMAN	P61019	Ras-related protein Rab-2A	RAB2A		N/A		B1+pUL97 only		N/A		N/A				2									2	2	2								B1+pUL97 only	N/A	N/A		313144
RANG_HUMAN	P43487	Ran-specific GTPase-activating protein	RANBP1		N/A		B1+pUL97 only		N/A		N/A				2									2	2	2								B1+pUL97 only	N/A	N/A		313426
RAP1B_HUMAN	P61224	Ras-related protein Rap-1b	RAP1B		N/A		B1+pUL97 only		N/A		N/A				2									2	2	2								B1+pUL97 only	N/A	N/A		312880
SYRC_HUMAN	P54136	Arginine--tRNA ligase, cytoplasmic	RARS		N/A		B1+pUL97 only		N/A		N/A				2									2	2	2								B1+pUL97 only	N/A	N/A		313479
RINI_HUMAN	P13489	Ribonuclease inhibitor	RNH1		N/A		B1+pUL97 only		N/A		N/A				2									2	2	2								B1+pUL97 only	N/A	N/A		313162
SPB3_HUMAN	P29508	Serpin B3	SERPINB3		N/A		B1+pUL97 only		N/A		N/A				2									1	2	2								B1+pUL97 only	N/A	N/A		313324
STIP1_HUMAN	P31948	Stress-induced-phosphoprotein 1	STIP1		N/A		B1+pUL97 only		N/A		N/A				2									2	2	2								B1+pUL97 only	N/A	N/A		313101
TNPO1_HUMAN	Q92973	Transportin-1	TNPO1		N/A		B1+pUL97 only		N/A		N/A				2									2	2	2								B1+pUL97 only	N/A	N/A		313128
VINC_HUMAN	P18206	Vinculin	VCL		N/A		B1+pUL97 only		N/A		N/A				2									2	2	2								B1+pUL97 only	N/A	N/A		313056
SYWC_HUMAN	P23381	Tryptophan--tRNA ligase, cytoplasmic	WARS		N/A		B1+pUL97 only		N/A		N/A				2									1	2	2								B1+pUL97 only	N/A	N/A		313621
SYYC_HUMAN	P54577	Tyrosine--tRNA ligase, cytoplasmic	YARS		N/A		B1+pUL97 only		N/A		N/A				2									2	2	2								B1+pUL97 only	N/A	N/A		313988
RAB10_HUMAN	P61026	Ras-related protein Rab-10	RAB10		N/A		B1+pUL97 only		N/A		N/A			0	1.333	0	0				2	2	0	2	2	1	2	2	0	1	1	0		B1+pUL97 only	N/A	N/A		313045
ADT1_HUMAN	P12235	ADP/ATP translocase 1	SLC25A4		N/A		B1+pUL97 only		N/A		N/A		0	0	1.333	0	0	2	2	0	6	7	0	4	4	1	4	4	0	3	3	0		B1+pUL97 only	N/A	N/A		312926
ZN568_HUMAN	Q3ZCX4	Zinc finger protein 568	ZNF568		N/A		B1+pUL97 only		N/A		N/A				1.25									2	2	1								B1+pUL97 only	N/A	N/A		312911
ATPO_HUMAN	P48047	ATP synthase subunit O, mitochondrial	ATP5O		N/A		B1+pUL97 only		N/A		N/A				1									1	1	1								B1+pUL97 only	N/A	N/A		313900
SCO1_HUMAN	O75880	Protein SCO1 homolog, mitochondrial	SCO1		N/A		B1+pUL97 only		N/A		N/A				1									1	1	1								B1+pUL97 only	N/A	N/A		313307
ERO1A_HUMAN	Q96HE7	ERO1-like protein alpha	ERO1L		N/A		B1+pUL97 only		N/A		N/A				1									1	1	1								B1+pUL97 only	N/A	N/A		313854
MOB1A_HUMAN	Q9H8S9	MOB kinase activator 1A	MOB1A		N/A		B1+pUL97 only		N/A		N/A				1									1	1	1								B1+pUL97 only	N/A	N/A		313383
TOM70_HUMAN	O94826	Mitochondrial import receptor subunit TOM70	TOMM70A		N/A		B1+pUL97 only		N/A		N/A				1									1	1	1								B1+pUL97 only	N/A	N/A		313978
KV106_HUMAN	P01598	Ig kappa chain V-I region EU			N/A		B1+pUL97 only		N/A		N/A				1									1	1	1								B1+pUL97 only	N/A	N/A		313635
SYAC_HUMAN	P49588	Alanine--tRNA ligase, cytoplasmic	AARS		N/A		B1+pUL97 only		N/A		N/A				1									1	1	1								B1+pUL97 only	N/A	N/A		313007
H0Y9T4_HUMAN	H0Y9T4	Canalicular multispecific organic anion transporter 2 (Fragment)	ABCC3		N/A		B1+pUL97 only		N/A		N/A				1									1	1	1								B1+pUL97 only	N/A	N/A		314011
ACO13_HUMAN	Q9NPJ3	Acyl-coenzyme A thioesterase 13	ACOT13		N/A		B1+pUL97 only		N/A		N/A				1									1	1	1								B1+pUL97 only	N/A	N/A		313907
ARP5_HUMAN	Q9H9F9	Actin-related protein 5	ACTR5		N/A		B1+pUL97 only		N/A		N/A				1									1	1	1								B1+pUL97 only	N/A	N/A		313396
PURA2_HUMAN	P30520	Adenylosuccinate synthetase isozyme 2	ADSS		N/A		B1+pUL97 only		N/A		N/A				1									1	1	1								B1+pUL97 only	N/A	N/A		313690
ALDH2_HUMAN	P05091	Aldehyde dehydrogenase, mitochondrial	ALDH2		N/A		B1+pUL97 only		N/A		N/A				1									1	1	1								B1+pUL97 only	N/A	N/A		312896
AL7A1_HUMAN	P49419	Alpha-aminoadipic semialdehyde dehydrogenase	ALDH7A1		N/A		B1+pUL97 only		N/A		N/A				1									1	1	1								B1+pUL97 only	N/A	N/A		313725
AL9A1_HUMAN	P49189	4-trimethylaminobutyraldehyde dehydrogenase	ALDH9A1		N/A		B1+pUL97 only		N/A		N/A				1									1	1	1								B1+pUL97 only	N/A	N/A		313724
APT_HUMAN	P07741	Adenine phosphoribosyltransferase	APRT		N/A		B1+pUL97 only		N/A		N/A				1									1	1	1								B1+pUL97 only	N/A	N/A		313232
COPD_HUMAN	P48444	Coatomer subunit delta	ARCN1		N/A		B1+pUL97 only		N/A		N/A				1									1	1	1								B1+pUL97 only	N/A	N/A		313714
ASPH_HUMAN	Q12797	Aspartyl/asparaginyl beta-hydroxylase	ASPH		N/A		B1+pUL97 only		N/A		N/A				1									1	1	1								B1+pUL97 only	N/A	N/A		313006
AURKA_HUMAN	O14965	Aurora kinase A	AURKA		N/A		B1+pUL97 only		N/A		N/A				1									1	1	1								B1+pUL97 only	N/A	N/A		313646
ZA2G_HUMAN	P25311	Zinc-alpha-2-glycoprotein	AZGP1		N/A		B1+pUL97 only		N/A		N/A				1									1	1	1								B1+pUL97 only	N/A	N/A		313294
BOLA2_HUMAN	Q9H3K6	BolA-like protein 2	BOLA2		N/A		B1+pUL97 only		N/A		N/A				1									1	1	1								B1+pUL97 only	N/A	N/A		313964
CS068_HUMAN	Q86XI8	Uncharacterized protein C19orf68	C19orf68		N/A		B1+pUL97 only		N/A		N/A				1									1	1	1								B1+pUL97 only	N/A	N/A		313636
CAND1_HUMAN	Q86VP6	Cullin-associated NEDD8-dissociated protein 1	CAND1		N/A		B1+pUL97 only		N/A		N/A				1									1	1	1								B1+pUL97 only	N/A	N/A		313914
CATA_HUMAN	P04040	Catalase	CAT		N/A		B1+pUL97 only		N/A		N/A				1									1	1	1								B1+pUL97 only	N/A	N/A		314000
CHRD1_HUMAN	Q9UHD1	Cysteine and histidine-rich domain-containing protein 1	CHORDC1		N/A		B1+pUL97 only		N/A		N/A				1									1	1	1								B1+pUL97 only	N/A	N/A		313149
CUL4B_HUMAN	Q13620	Cullin-4B	CUL4B		N/A		B1+pUL97 only		N/A		N/A				1									1	1	1								B1+pUL97 only	N/A	N/A		313608
NB5R3_HUMAN	P00387	NADH-cytochrome b5 reductase 3	CYB5R3		N/A		B1+pUL97 only		N/A		N/A				1									1	1	1								B1+pUL97 only	N/A	N/A		313226
DCXR_HUMAN	Q7Z4W1	L-xylulose reductase	DCXR		N/A		B1+pUL97 only		N/A		N/A				1									1	1	1								B1+pUL97 only	N/A	N/A		313847
DOPD_HUMAN	P30046	D-dopachrome decarboxylase	DDT		N/A		B1+pUL97 only		N/A		N/A				1									1	1	1								B1+pUL97 only	N/A	N/A		312974
Q7Z3T9_HUMAN	Q7Z3T9	Putative uncharacterized protein DKFZp686J1169	DKFZp686J1169		N/A		B1+pUL97 only		N/A		N/A				1									1	1	1								B1+pUL97 only	N/A	N/A		313956
DJB12_HUMAN	Q9NXW2	DnaJ homolog subfamily B member 12	DNAJB12		N/A		B1+pUL97 only		N/A		N/A				1									1	1	1								B1+pUL97 only	N/A	N/A		313132
DNJC7_HUMAN	Q99615	DnaJ homolog subfamily C member 7	DNAJC7		N/A		B1+pUL97 only		N/A		N/A				1									1	1	1								B1+pUL97 only	N/A	N/A		313316
DEST_HUMAN	P60981	Destrin	DSTN		N/A		B1+pUL97 only		N/A		N/A				1									1	1	1								B1+pUL97 only	N/A	N/A		313410
ECHM_HUMAN	P30084	Enoyl-CoA hydratase, mitochondrial	ECHS1		N/A		B1+pUL97 only		N/A		N/A				1									1	1	1								B1+pUL97 only	N/A	N/A		313930
EEA1_HUMAN	Q15075	Early endosome antigen 1	EEA1		N/A		B1+pUL97 only		N/A		N/A				1									1	1	1								B1+pUL97 only	N/A	N/A		313661
EIF3D_HUMAN	O15371	Eukaryotic translation initiation factor 3 subunit D	EIF3D		N/A		B1+pUL97 only		N/A		N/A				1									1	1	1								B1+pUL97 only	N/A	N/A		312946
ERP29_HUMAN	P30040	Endoplasmic reticulum resident protein 29	ERP29		N/A		B1+pUL97 only		N/A		N/A				1									1	1	1								B1+pUL97 only	N/A	N/A		313665
ESTD_HUMAN	P10768	S-formylglutathione hydrolase	ESD		N/A		B1+pUL97 only		N/A		N/A				1									1	1	1								B1+pUL97 only	N/A	N/A		313542
ESYT1_HUMAN	Q9BSJ8	Extended synaptotagmin-1	ESYT1		N/A		B1+pUL97 only		N/A		N/A				1									1	1	1								B1+pUL97 only	N/A	N/A		313935
V9H0B8_HUMAN	V9H0B8	FKHR protein (Fragment)	FKHR		N/A		B1+pUL97 only		N/A		N/A				1									1	1	1								B1+pUL97 only	N/A	N/A		313992
FLNC_HUMAN	Q14315	Filamin-C	FLNC		N/A		B1+pUL97 only		N/A		N/A				1									1	1	1								B1+pUL97 only	N/A	N/A		313867
FRIH_HUMAN	P02794	Ferritin heavy chain	FTH1		N/A		B1+pUL97 only		N/A		N/A				1									1	1	1								B1+pUL97 only	N/A	N/A		313021
FUBP1_HUMAN	Q96AE4	Far upstream element-binding protein 1	FUBP1		N/A		B1+pUL97 only		N/A		N/A				1									1	1	1								B1+pUL97 only	N/A	N/A		313072
SYG_HUMAN	P41250	Glycine--tRNA ligase	GARS		N/A		B1+pUL97 only		N/A		N/A				1									1	1	1								B1+pUL97 only	N/A	N/A		314012
NIPS2_HUMAN	O75323	Protein NipSnap homolog 2	GBAS		N/A		B1+pUL97 only		N/A		N/A				1									1	1	1								B1+pUL97 only	N/A	N/A		313024
AGAL_HUMAN	P06280	Alpha-galactosidase A	GLA		N/A		B1+pUL97 only		N/A		N/A				1									1	1	1								B1+pUL97 only	N/A	N/A		313697
GLOD4_HUMAN	Q9HC38	Glyoxalase domain-containing protein 4	GLOD4		N/A		B1+pUL97 only		N/A		N/A				1									1	1	1								B1+pUL97 only	N/A	N/A		313462
GSTK1_HUMAN	Q9Y2Q3	Glutathione S-transferase kappa 1	GSTK1		N/A		B1+pUL97 only		N/A		N/A				1									1	1	1								B1+pUL97 only	N/A	N/A		313780
GSTM3_HUMAN	P21266	Glutathione S-transferase Mu 3	GSTM3		N/A		B1+pUL97 only		N/A		N/A				1									1	1	1								B1+pUL97 only	N/A	N/A		313679
HCDH_HUMAN	Q16836	Hydroxyacyl-coenzyme A dehydrogenase, mitochondrial	HADH		N/A		B1+pUL97 only		N/A		N/A				1									1	1	1								B1+pUL97 only	N/A	N/A		313657
SYHC_HUMAN	P12081	Histidine--tRNA ligase, cytoplasmic	HARS		N/A		B1+pUL97 only		N/A		N/A				1									1	1	1								B1+pUL97 only	N/A	N/A		312815
HDDC2_HUMAN	Q7Z4H3	HD domain-containing protein 2	HDDC2		N/A		B1+pUL97 only		N/A		N/A				1									1	1	1								B1+pUL97 only	N/A	N/A		313795
HDGF_HUMAN	P51858	Hepatoma-derived growth factor	HDGF		N/A		B1+pUL97 only		N/A		N/A				1									1	1	1								B1+pUL97 only	N/A	N/A		313103
DHB12_HUMAN	Q53GQ0	Estradiol 17-beta-dehydrogenase 12	HSD17B12		N/A		B1+pUL97 only		N/A		N/A				1									1	1	1								B1+pUL97 only	N/A	N/A		313911
HSDL2_HUMAN	Q6YN16	Hydroxysteroid dehydrogenase-like protein 2	HSDL2		N/A		B1+pUL97 only		N/A		N/A				1									1	1	1								B1+pUL97 only	N/A	N/A		313803
IMDH2_HUMAN	P12268	Inosine-5'-monophosphate dehydrogenase 2	IMPDH2		N/A		B1+pUL97 only		N/A		N/A				1									1	1	1								B1+pUL97 only	N/A	N/A		313915
IPO4_HUMAN	Q8TEX9	Importin-4	IPO4		N/A		B1+pUL97 only		N/A		N/A				1									1	1	1								B1+pUL97 only	N/A	N/A		313205
IPO5_HUMAN	O00410	Importin-5	IPO5		N/A		B1+pUL97 only		N/A		N/A				1									1	1	1								B1+pUL97 only	N/A	N/A		313311
SYK_HUMAN	Q15046	Lysine--tRNA ligase	KARS		N/A		B1+pUL97 only		N/A		N/A				1									1	1	1								B1+pUL97 only	N/A	N/A		313377
KIF1A_HUMAN	Q12756	Kinesin-like protein KIF1A	KIF1A		N/A		B1+pUL97 only		N/A		N/A				1									1	1	1								B1+pUL97 only	N/A	N/A		313096
KINH_HUMAN	P33176	Kinesin-1 heavy chain	KIF5B		N/A		B1+pUL97 only		N/A		N/A				1									1	1	1								B1+pUL97 only	N/A	N/A		312882
KR132_HUMAN	Q52LG2	Keratin-associated protein 13-2	KRTAP13-2		N/A		B1+pUL97 only		N/A		N/A				1									1	1	1								B1+pUL97 only	N/A	N/A		313875
KR134_HUMAN	Q3LI77	Keratin-associated protein 13-4	KRTAP13-4		N/A		B1+pUL97 only		N/A		N/A				1									1	1	1								B1+pUL97 only	N/A	N/A		313213
LAMP2_HUMAN	P13473	Lysosome-associated membrane glycoprotein 2	LAMP2		N/A		B1+pUL97 only		N/A		N/A				1									1	1	1								B1+pUL97 only	N/A	N/A		312969
SYLC_HUMAN	Q9P2J5	Leucine--tRNA ligase, cytoplasmic	LARS		N/A		B1+pUL97 only		N/A		N/A				1									1	1	1								B1+pUL97 only	N/A	N/A		313485
LETM1_HUMAN	O95202	LETM1 and EF-hand domain-containing protein 1, mitochondrial	LETM1		N/A		B1+pUL97 only		N/A		N/A				1									1	1	1								B1+pUL97 only	N/A	N/A		313888
MAGI1_HUMAN	Q96QZ7	Membrane-associated guanylate kinase, WW and PDZ domain-containing protein 1	MAGI1		N/A		B1+pUL97 only		N/A		N/A				1									1	1	1								B1+pUL97 only	N/A	N/A		312987
MANF_HUMAN	P55145	Mesencephalic astrocyte-derived neurotrophic factor	MANF		N/A		B1+pUL97 only		N/A		N/A				1									1	1	1								B1+pUL97 only	N/A	N/A		313794
METK2_HUMAN	P31153	S-adenosylmethionine synthase isoform type-2	MAT2A		N/A		B1+pUL97 only		N/A		N/A				1									1	1	1								B1+pUL97 only	N/A	N/A		313664
MAOM_HUMAN	P23368	NAD-dependent malic enzyme, mitochondrial	ME2		N/A		B1+pUL97 only		N/A		N/A				1									1	1	1								B1+pUL97 only	N/A	N/A		313981
H0Y7R8_HUMAN	H0Y7R8	Afadin (Fragment)	MLLT4		N/A		B1+pUL97 only		N/A		N/A				1									1	1	1								B1+pUL97 only	N/A	N/A		313382
MMGT1_HUMAN	Q8N4V1	Membrane magnesium transporter 1	MMGT1		N/A		B1+pUL97 only		N/A		N/A				1									1	1	1								B1+pUL97 only	N/A	N/A		313989
MOGS_HUMAN	Q13724	Mannosyl-oligosaccharide glucosidase	MOGS		N/A		B1+pUL97 only		N/A		N/A				1									1	1	1								B1+pUL97 only	N/A	N/A		313428
RM14_HUMAN	Q6P1L8	39S ribosomal protein L14, mitochondrial	MRPL14		N/A		B1+pUL97 only		N/A		N/A				1									1	1	1								B1+pUL97 only	N/A	N/A		313687
MTCH2_HUMAN	Q9Y6C9	Mitochondrial carrier homolog 2	MTCH2		N/A		B1+pUL97 only		N/A		N/A				1									1	1	1								B1+pUL97 only	N/A	N/A		313073
SIAS_HUMAN	Q9NR45	Sialic acid synthase	NANS		N/A		B1+pUL97 only		N/A		N/A				1									1	1	1								B1+pUL97 only	N/A	N/A		313470
NCLN_HUMAN	Q969V3	Nicalin	NCLN		N/A		B1+pUL97 only		N/A		N/A				1									1	1	1								B1+pUL97 only	N/A	N/A		313268
NDUB4_HUMAN	O95168	NADH dehydrogenase [ubiquinone] 1 beta subcomplex subunit 4	NDUFB4		N/A		B1+pUL97 only		N/A		N/A				1									1	1	1								B1+pUL97 only	N/A	N/A		314010
NDUS3_HUMAN	O75489	NADH dehydrogenase [ubiquinone] iron-sulfur protein 3, mitochondrial	NDUFS3		N/A		B1+pUL97 only		N/A		N/A				1									1	1	1								B1+pUL97 only	N/A	N/A		313908
NMT1_HUMAN	P30419	Glycylpeptide N-tetradecanoyltransferase 1	NMT1		N/A		B1+pUL97 only		N/A		N/A				1									1	1	1								B1+pUL97 only	N/A	N/A		313002
NSDHL_HUMAN	Q15738	Sterol-4-alpha-carboxylate 3-dehydrogenase, decarboxylating	NSDHL		N/A		B1+pUL97 only		N/A		N/A				1									1	1	1								B1+pUL97 only	N/A	N/A		313760
NSUN2_HUMAN	Q08J23	tRNA (cytosine(34)-C(5))-methyltransferase	NSUN2		N/A		B1+pUL97 only		N/A		N/A				1									1	1	1								B1+pUL97 only	N/A	N/A		313842
NU155_HUMAN	O75694	Nuclear pore complex protein Nup155	NUP155		N/A		B1+pUL97 only		N/A		N/A				1									1	1	1								B1+pUL97 only	N/A	N/A		313216
6PGD_HUMAN	P52209	6-phosphogluconate dehydrogenase, decarboxylating	PGD		N/A		B1+pUL97 only		N/A		N/A				1									1	1	1								B1+pUL97 only	N/A	N/A		312827
PGM1_HUMAN	P36871	Phosphoglucomutase-1	PGM1		N/A		B1+pUL97 only		N/A		N/A				1									1	1	1								B1+pUL97 only	N/A	N/A		313611
PGRC1_HUMAN	O00264	Membrane-associated progesterone receptor component 1	PGRMC1		N/A		B1+pUL97 only		N/A		N/A				1									1	1	1								B1+pUL97 only	N/A	N/A		313820
PGRC2_HUMAN	O15173	Membrane-associated progesterone receptor component 2	PGRMC2		N/A		B1+pUL97 only		N/A		N/A				1									1	1	1								B1+pUL97 only	N/A	N/A		313902
PHIP_HUMAN	Q8WWQ0	PH-interacting protein	PHIP		N/A		B1+pUL97 only		N/A		N/A				1									1	1	1								B1+pUL97 only	N/A	N/A		313602
H3BV77_HUMAN	H3BV77	Polycystin-1 (Fragment)	PKD1		N/A		B1+pUL97 only		N/A		N/A				1									1	1	1								B1+pUL97 only	N/A	N/A		313807
PKHM1_HUMAN	Q9Y4G2	Pleckstrin homology domain-containing family M member 1	PLEKHM1		N/A		B1+pUL97 only		N/A		N/A				1									1	1	1								B1+pUL97 only	N/A	N/A		313616
NCPR_HUMAN	P16435	NADPH--cytochrome P450 reductase	POR		N/A		B1+pUL97 only		N/A		N/A				1									1	1	1								B1+pUL97 only	N/A	N/A		313203
P2R3C_HUMAN	Q969Q6	Serine/threonine-protein phosphatase 2A regulatory subunit B'' subunit gamma	PPP2R3C		N/A		B1+pUL97 only		N/A		N/A				1									1	1	1								B1+pUL97 only	N/A	N/A		312804
ANM1_HUMAN	Q99873	Protein arginine N-methyltransferase 1	PRMT1		N/A		B1+pUL97 only		N/A		N/A				1									1	1	1								B1+pUL97 only	N/A	N/A		313281
PSA2_HUMAN	P25787	Proteasome subunit alpha type-2	PSMA2		N/A		B1+pUL97 only		N/A		N/A				1									1	1	1								B1+pUL97 only	N/A	N/A		313327
PSA3_HUMAN	P25788	Proteasome subunit alpha type-3	PSMA3		N/A		B1+pUL97 only		N/A		N/A				1									1	1	1								B1+pUL97 only	N/A	N/A		313429
PSD13_HUMAN	Q9UNM6	26S proteasome non-ATPase regulatory subunit 13	PSMD13		N/A		B1+pUL97 only		N/A		N/A				1									1	1	1								B1+pUL97 only	N/A	N/A		313544
PSME2_HUMAN	Q9UL46	Proteasome activator complex subunit 2	PSME2		N/A		B1+pUL97 only		N/A		N/A				1									1	1	1								B1+pUL97 only	N/A	N/A		313204
P5CR1_HUMAN	P32322	Pyrroline-5-carboxylate reductase 1, mitochondrial	PYCR1		N/A		B1+pUL97 only		N/A		N/A				1									1	1	1								B1+pUL97 only	N/A	N/A		313091
RAC1_HUMAN	P63000	Ras-related C3 botulinum toxin substrate 1	RAC1		N/A		B1+pUL97 only		N/A		N/A				1									1	1	1								B1+pUL97 only	N/A	N/A		313328
RGPD1_HUMAN	P0DJD0	RANBP2-like and GRIP domain-containing protein 1	RGPD1		N/A		B1+pUL97 only		N/A		N/A				1									1	1	1								B1+pUL97 only	N/A	N/A		313576
RL8_HUMAN	P62917	60S ribosomal protein L8	RPL8		N/A		B1+pUL97 only		N/A		N/A				1									1	1	1								B1+pUL97 only	N/A	N/A		313896
S10A6_HUMAN	P06703	Protein S100-A6	S100A6		N/A		B1+pUL97 only		N/A		N/A				1									1	1	1								B1+pUL97 only	N/A	N/A		313391
SAR1A_HUMAN	Q9NR31	GTP-binding protein SAR1a	SAR1A		N/A		B1+pUL97 only		N/A		N/A				1									1	1	1								B1+pUL97 only	N/A	N/A		313448
SYSC_HUMAN	P49591	Serine--tRNA ligase, cytoplasmic	SARS		N/A		B1+pUL97 only		N/A		N/A				1									1	1	1								B1+pUL97 only	N/A	N/A		313766
SCFD1_HUMAN	Q8WVM8	Sec1 family domain-containing protein 1	SCFD1		N/A		B1+pUL97 only		N/A		N/A				1									1	1	1								B1+pUL97 only	N/A	N/A		313523
GHC1_HUMAN	Q9H936	Mitochondrial glutamate carrier 1	SLC25A22		N/A		B1+pUL97 only		N/A		N/A				1									1	1	1								B1+pUL97 only	N/A	N/A		313581
SODM_HUMAN	P04179	Superoxide dismutase [Mn], mitochondrial	SOD2		N/A		B1+pUL97 only		N/A		N/A				1									1	1	1								B1+pUL97 only	N/A	N/A		313392
SPCS3_HUMAN	P61009	Signal peptidase complex subunit 3	SPCS3		N/A		B1+pUL97 only		N/A		N/A				1									1	1	1								B1+pUL97 only	N/A	N/A		313598
SPT2_HUMAN	Q68D10	Protein SPT2 homolog	SPTY2D1		N/A		B1+pUL97 only		N/A		N/A				1									1	1	1								B1+pUL97 only	N/A	N/A		313183
SQSTM_HUMAN	Q13501	Sequestosome-1	SQSTM1		N/A		B1+pUL97 only		N/A		N/A				1									1	1	1								B1+pUL97 only	N/A	N/A		312954
SRPR_HUMAN	P08240	Signal recognition particle receptor subunit alpha	SRPR		N/A		B1+pUL97 only		N/A		N/A				1									1	1	1								B1+pUL97 only	N/A	N/A		313651
TI23B_HUMAN	Q5SRD1	Putative mitochondrial import inner membrane translocase subunit Tim23B	TIMM23B		N/A		B1+pUL97 only		N/A		N/A				1									1	1	1								B1+pUL97 only	N/A	N/A		313472
TIM44_HUMAN	O43615	Mitochondrial import inner membrane translocase subunit TIM44	TIMM44		N/A		B1+pUL97 only		N/A		N/A				1									1	1	1								B1+pUL97 only	N/A	N/A		313143
TM109_HUMAN	Q9BVC6	Transmembrane protein 109	TMEM109		N/A		B1+pUL97 only		N/A		N/A				1									1	1	1								B1+pUL97 only	N/A	N/A		313796
TOPB1_HUMAN	Q92547	DNA topoisomerase 2-binding protein 1	TOPBP1		N/A		B1+pUL97 only		N/A		N/A				1									1	1	1								B1+pUL97 only	N/A	N/A		313519
TOIP1_HUMAN	Q5JTV8	Torsin-1A-interacting protein 1	TOR1AIP1		N/A		B1+pUL97 only		N/A		N/A				1									1	1	1								B1+pUL97 only	N/A	N/A		313493
B7Z596_HUMAN	B7Z596	Tropomyosin alpha-1 chain	TPM1		N/A		B1+pUL97 only		N/A		N/A			0	1		0				1	1	0	1	1	1				1	1	0		B1+pUL97 only	N/A	N/A		312854
TSN_HUMAN	Q15631	Translin	TSN		N/A		B1+pUL97 only		N/A		N/A				1									1	1	1								B1+pUL97 only	N/A	N/A		313078
UBP2L_HUMAN	Q14157	Ubiquitin-associated protein 2-like	UBAP2L		N/A		B1+pUL97 only		N/A		N/A				1									1	1	1								B1+pUL97 only	N/A	N/A		313557
UBC12_HUMAN	P61081	NEDD8-conjugating enzyme Ubc12	UBE2M		N/A		B1+pUL97 only		N/A		N/A				1									1	1	1								B1+pUL97 only	N/A	N/A		313704
QCR1_HUMAN	P31930	Cytochrome b-c1 complex subunit 1, mitochondrial	UQCRC1		N/A		B1+pUL97 only		N/A		N/A				1									1	1	1								B1+pUL97 only	N/A	N/A		313579
UTRO_HUMAN	P46939	Utrophin	UTRN		N/A		B1+pUL97 only		N/A		N/A				1									1	1	1								B1+pUL97 only	N/A	N/A		313486
VAT1_HUMAN	Q99536	Synaptic vesicle membrane protein VAT-1 homolog	VAT1		N/A		B1+pUL97 only		N/A		N/A				1									1	1	1								B1+pUL97 only	N/A	N/A		313089
PFD3_HUMAN	P61758	Prefoldin subunit 3	VBP1		N/A		B1+pUL97 only		N/A		N/A				1									1	1	1								B1+pUL97 only	N/A	N/A		313880
VP13D_HUMAN	Q5THJ4	Vacuolar protein sorting-associated protein 13D	VPS13D		N/A		B1+pUL97 only		N/A		N/A				1									1	1	1								B1+pUL97 only	N/A	N/A		313923
MEP50_HUMAN	Q9BQA1	Methylosome protein 50	WDR77		N/A		B1+pUL97 only		N/A		N/A				1									1	1	1								B1+pUL97 only	N/A	N/A		313153
ZN100_HUMAN	Q8IYN0	Zinc finger protein 100	ZNF100		N/A		B1+pUL97 only		N/A		N/A				1									1	1	1								B1+pUL97 only	N/A	N/A		313990
ZN207_HUMAN	O43670	BUB3-interacting and GLEBS motif-containing protein ZNF207	ZNF207		N/A		B1+pUL97 only		N/A		N/A				1									1	1	1								B1+pUL97 only	N/A	N/A		313559
ZN317_HUMAN	Q96PQ6	Zinc finger protein 317	ZNF317		N/A		B1+pUL97 only		N/A		N/A				1									1	1	1								B1+pUL97 only	N/A	N/A		313427
ZN710_HUMAN	Q8N1W2	Zinc finger protein 710	ZNF710		N/A		B1+pUL97 only		N/A		N/A				1									1	1	1								B1+pUL97 only	N/A	N/A		313716
Q5JXR6_HUMAN	Q5JXR6	NFX1-type zinc finger-containing protein 1	ZNFX1		N/A		B1+pUL97 only		N/A		N/A				1									1	1	1								B1+pUL97 only	N/A	N/A		313922
ZSC21_HUMAN	Q9Y5A6	Zinc finger and SCAN domain-containing protein 21	ZSCAN21		N/A		B1+pUL97 only		N/A		N/A				1									1	1	1								B1+pUL97 only	N/A	N/A		313178
Q08ES8_HUMAN	Q08ES8	Cell growth-inhibiting protein 34			FLAG only		N/A		N/A		N/A		0	2.5	0	0	0	1	1	0	3	4	1	2	2	0	2	2	0	2	2	0		0	0	0		313158
IF2B3_HUMAN	O00425	Insulin-like growth factor 2 mRNA-binding protein 3	IGF2BP3		FLAG only		N/A		N/A		N/A			2.444	0	0	0				3	4	2	2	3	0	1	1	0	2	2	0		0	0	0		313751
CBX4_HUMAN	O00257	E3 SUMO-protein ligase CBX1042	CBX4		FLAG only		N/A		N/A		N/A			2							1	2	2											0	0	0		313610
ATRAP_HUMAN	Q6RW13	Type-1 angiotensin II receptor-associated protein	AGTRAP		FLAG only		N/A		N/A		N/A			2							1	2	2											0	0	0		313917
AKAP8_HUMAN	O43823	A-kinase anchor protein 8	AKAP8		FLAG only		N/A		N/A		N/A			2							2	2	2											0	0	0		313380
ANXA1_HUMAN	P04083	Annexin A1	ANXA1		FLAG only		N/A		N/A		N/A			2							2	2	2											0	0	0		313247
CG050_HUMAN	Q9BRJ6	Uncharacterized protein C7orf50	C7orf50		FLAG only		N/A		N/A		N/A			2							2	2	2											0	0	0		313261
EXOSX_HUMAN	Q01780	Exosome component 10	EXOSC10		FLAG only		N/A		N/A		N/A			2							2	2	2											0	0	0		313663
MAP4_HUMAN	P27816	Microtubule-associated protein 4	MAP4		FLAG only		N/A		N/A		N/A			2							2	2	2											0	0	0		313100
MA7D2_HUMAN	Q96T17	MAP7 domain-containing protein 2	MAP7D2		FLAG only		N/A		N/A		N/A			2							2	2	2											0	0	0		313774
PHC2_HUMAN	Q8IXK0	Polyhomeotic-like protein 2	PHC2		FLAG only		N/A		N/A		N/A			2							1	2	2											0	0	0		313781
RBM7_HUMAN	Q9Y580	RNA-binding protein 7	RBM7		FLAG only		N/A		N/A		N/A			2							2	2	2											0	0	0		313637
RFC4_HUMAN	P35249	Replication factor C subunit 4	RFC4		FLAG only		N/A		N/A		N/A			2							1	2	2											0	0	0		313104
RPP30_HUMAN	P78346	Ribonuclease P protein subunit p30	RPP30		FLAG only		N/A		N/A		N/A			2							2	2	2											0	0	0		312981
STK3_HUMAN	Q13188	Serine/threonine-protein kinase 3	STK3		FLAG only		N/A		N/A		N/A			2							2	2	2											0	0	0		313597
YBOX1_HUMAN	P67809	Nuclease-sensitive element-binding protein 1	YBX1		FLAG only		N/A		N/A		N/A			2							2	2	2											0	0	0		312816
L8E8H7_HUMAN	L8E8H7	Alternative protein ZBTB11	ZBTB11		FLAG only		N/A		N/A		N/A			2							1	2	2											0	0	0		313963
ZKSC1_HUMAN	P17029	Zinc finger protein with KRAB and SCAN domains 1	ZKSCAN1		FLAG only		N/A		N/A		N/A			2	0						2	2	2	1	1	0								0	0	0		312910
ZN574_HUMAN	Q6ZN55	Zinc finger protein 574	ZNF574		FLAG only		N/A		N/A		N/A			2							2	2	2											0	0	0		313706
ZN623_HUMAN	O75123	Zinc finger protein 623	ZNF623		FLAG only		N/A		N/A		N/A			2							2	2	2											0	0	0		313366
ZN668_HUMAN	Q96K58	Zinc finger protein 668	ZNF668		FLAG only		N/A		N/A		N/A			2							2	2	2											0	0	0		313432
ZSC32_HUMAN	Q9NX65	Zinc finger and SCAN domain-containing protein 32	ZSCAN32		FLAG only		N/A		N/A		N/A			2							2	2	2											0	0	0		313545
ZN614_HUMAN	Q8N883	Zinc finger protein 614	ZNF614		FLAG only		N/A		N/A		N/A			1.5	0						2	2	1	1	1	0								0	0	0		313188
ZSC30_HUMAN	Q86W11	Zinc finger and SCAN domain-containing protein 30	ZSCAN30		FLAG only		N/A		N/A		N/A			1.5	0						2	2	1	1	1	0								0	0	0		313189
PFKAM_HUMAN	P08237	ATP-dependent 6-phosphofructokinase, muscle type	PFKM		FLAG only		N/A		N/A		N/A			1.111							2	2	1											0	0	0		313554
MOV10_HUMAN	Q9HCE1	Putative helicase MOV-10	MOV10		FLAG only		N/A		N/A		N/A			1							1	1	1											0	0	0		312918
OZF_HUMAN	Q15072	Zinc finger protein OZF	ZNF146		FLAG only		N/A		N/A		N/A			1							1	1	1											0	0	0		313779
KV102_HUMAN	P01594	Ig kappa chain V-I region AU			FLAG only		N/A		N/A		N/A			1							1	1	1											0	0	0		313890
KV112_HUMAN	P01604	Ig kappa chain V-I region Kue			FLAG only		N/A		N/A		N/A			1							1	1	1											0	0	0		313961
KV120_HUMAN	P01612	Ig kappa chain V-I region Mev			FLAG only		N/A		N/A		N/A			1							1	1	1											0	0	0		313743
A2J1P0_HUMAN	A2J1P0	Rheumatoid factor RF-IP16 (Fragment)			FLAG only		N/A		N/A		N/A			1							1	1	1											0	0	0		313933
L0EPB8_HUMAN	L0EPB8	Alternative ataxin1			FLAG only		N/A		N/A		N/A			1							1	1	1											0	0	0		313924
ALG13_HUMAN	Q9NP73	Putative bifunctional UDP-N-acetylglucosamine transferase and deubiquitinase ALG13	ALG13		FLAG only		N/A		N/A		N/A			1							1	1	1											0	0	0		313066
ASPM_HUMAN	Q8IZT6	Abnormal spindle-like microcephaly-associated protein	ASPM		FLAG only		N/A		N/A		N/A			1							1	1	1											0	0	0		313154
BEND7_HUMAN	Q8N7W2	BEN domain-containing protein 7	BEND7		FLAG only		N/A		N/A		N/A			1							1	1	1											0	0	0		313487
BYST_HUMAN	Q13895	Bystin	BYSL		FLAG only		N/A		N/A		N/A			1							1	1	1											0	0	0		313970
CH033_HUMAN	Q9H7E9	UPF0488 protein C8orf33	C8orf33		FLAG only		N/A		N/A		N/A			1							1	1	1											0	0	0		313848
CAPR1_HUMAN	Q14444	Caprin-1	CAPRIN1		FLAG only		N/A		N/A		N/A			1							1	1	1											0	0	0		313114
CAPZB_HUMAN	P47756	F-actin-capping protein subunit beta	CAPZB		FLAG only		N/A		N/A		N/A			1							1	1	1											0	0	0		313885
CC183_HUMAN	Q5T5S1	Coiled-coil domain-containing protein 183	CCDC183		FLAG only		N/A		N/A		N/A			1							1	1	1											0	0	0		313456
CP131_HUMAN	Q9UPN4	Centrosomal protein of 131 kDa	CEP131		FLAG only		N/A		N/A		N/A			1							1	1	1											0	0	0		313339
H0YKM0_HUMAN	H0YKM0	Centrosomal protein of 152 kDa	CEP152		FLAG only		N/A		N/A		N/A			1							1	1	1											0	0	0		313955
CKAP2_HUMAN	Q8WWK9	Cytoskeleton-associated protein 2	CKAP2		FLAG only		N/A		N/A		N/A			1							1	1	1											0	0	0		313865
CNKR3_HUMAN	Q6P9H4	Connector enhancer of kinase suppressor of ras 3	CNKSR3		FLAG only		N/A		N/A		N/A			1							1	1	1											0	0	0		313106
CSK2B_HUMAN	P67870	Casein kinase II subunit beta	CSNK2B		FLAG only		N/A		N/A		N/A			1							1	1	1											0	0	0		313194
CUL3_HUMAN	Q13618	Cullin-3	CUL3		FLAG only		N/A		N/A		N/A			1							1	1	1											0	0	0		313512
DCBD2_HUMAN	Q96PD2	Discoidin, CUB and LCCL domain-containing protein 2	DCBLD2		FLAG only		N/A		N/A		N/A			1							1	1	1											0	0	0		313959
DDX1_HUMAN	Q92499	ATP-dependent RNA helicase DDX1	DDX1		FLAG only		N/A		N/A		N/A			1							1	1	1											0	0	0		313275
RRP44_HUMAN	Q9Y2L1	Exosome complex exonuclease RRP44	DIS3		FLAG only		N/A		N/A		N/A			1							1	1	1											0	0	0		313390
EXOS2_HUMAN	Q13868	Exosome complex component RRP4	EXOSC2		FLAG only		N/A		N/A		N/A			1							1	1	1											0	0	0		313827
EXOS6_HUMAN	Q5RKV6	Exosome complex component MTR3	EXOSC6		FLAG only		N/A		N/A		N/A			1							1	1	1											0	0	0		313289
FBX5_HUMAN	Q9UKT4	F-box only protein 5	FBXO5		FLAG only		N/A		N/A		N/A			1							1	1	1											0	0	0		313112
F10C1_HUMAN	Q70Z53	Protein FRA10AC1	FRA10AC1		FLAG only		N/A		N/A		N/A			1							1	1	1											0	0	0		313877
GNL3_HUMAN	Q9BVP2	Guanine nucleotide-binding protein-like 3	GNL3		FLAG only		N/A		N/A		N/A			1							1	1	1											0	0	0		313242
TF3C5_HUMAN	Q9Y5Q8	General transcription factor 3C polypeptide 5	GTF3C5		FLAG only		N/A		N/A		N/A			1							1	1	1											0	0	0		313348
GTSE1_HUMAN	Q9NYZ3	G2 and S phase-expressed protein 1	GTSE1		FLAG only		N/A		N/A		N/A			1							1	1	1											0	0	0		313991
HCFC1_HUMAN	P51610	Host cell factor 1	HCFC1		FLAG only		N/A		N/A		N/A			1							1	1	1											0	0	0		313748
A2NYQ9_HUMAN	A2NYQ9	Anti-folate binding protein (Fragment)	HuVH8B VH		FLAG only		N/A		N/A		N/A			1							1	1	1											0	0	0		313913
RED_HUMAN	Q13123	Protein Red	IK		FLAG only		N/A		N/A		N/A			1							1	1	1											0	0	0		313035
KEAP1_HUMAN	Q14145	Kelch-like ECH-associated protein 1	KEAP1		FLAG only		N/A		N/A		N/A			1							1	1	1											0	0	0		313649
MRRP3_HUMAN	O15091	Mitochondrial ribonuclease P protein 3	KIAA0391		FLAG only		N/A		N/A		N/A			1							1	1	1											0	0	0		313573
KI18B_HUMAN	Q86Y91	Kinesin-like protein KIF18B	KIF18B		FLAG only		N/A		N/A		N/A			1							1	1	1											0	0	0		312849
KLHL7_HUMAN	Q8IXQ5	Kelch-like protein 7	KLHL7		FLAG only		N/A		N/A		N/A			1							1	1	1											0	0	0		313440
IMA4_HUMAN	O00505	Importin subunit alpha-4	KPNA3		FLAG only		N/A		N/A		N/A			1							1	1	1											0	0	0		313816
LACTB_HUMAN	P83111	Serine beta-lactamase-like protein LACTB, mitochondrial	LACTB		FLAG only		N/A		N/A		N/A			1							1	1	1											0	0	0		314001
LEG7_HUMAN	P47929	Galectin-7	LGALS7		FLAG only		N/A		N/A		N/A			1							1	1	1											0	0	0		313919
SIN1_HUMAN	Q9BPZ7	Target of rapamycin complex 2 subunit MAPKAP1	MAPKAP1		FLAG only		N/A		N/A		N/A			1							1	1	1											0	0	0		313187
MARH7_HUMAN	Q9H992	E3 ubiquitin-protein ligase MARCH7	2016-03-07		FLAG only		N/A		N/A		N/A			1							1	1	1											0	0	0		313982
RT14_HUMAN	O60783	28S ribosomal protein S14, mitochondrial	MRPS14		FLAG only		N/A		N/A		N/A			1							1	1	1											0	0	0		313976
RT17_HUMAN	Q9Y2R5	28S ribosomal protein S17, mitochondrial	MRPS17		FLAG only		N/A		N/A		N/A			1							1	1	1											0	0	0		313733
RT23_HUMAN	Q9Y3D9	28S ribosomal protein S23, mitochondrial	MRPS23		FLAG only		N/A		N/A		N/A			1							1	1	1											0	0	0		313912
MSD3_HUMAN	Q96H12	Myb/SANT-like DNA-binding domain-containing protein 3	MSANTD3		FLAG only		N/A		N/A		N/A			1							1	1	1											0	0	0		313840
MTBP_HUMAN	Q96DY7	Mdm2-binding protein	MTBP		FLAG only		N/A		N/A		N/A			1							1	1	1											0	0	0		313850
MTUS1_HUMAN	Q9ULD2	Microtubule-associated tumor suppressor 1	MTUS1		FLAG only		N/A		N/A		N/A			1							1	1	1											0	0	0		313466
MYCB2_HUMAN	O75592	E3 ubiquitin-protein ligase MYCBP2	MYCBP2		FLAG only		N/A		N/A		N/A			1							1	1	1											0	0	0		313754
NDE1_HUMAN	Q9NXR1	Nuclear distribution protein nudE homolog 1	NDE1		FLAG only		N/A		N/A		N/A			1							1	1	1											0	0	0		313023
PCY1A_HUMAN	P49585	Choline-phosphate cytidylyltransferase A	PCYT1A		FLAG only		N/A		N/A		N/A			1							1	1	1											0	0	0		313346
PDK3_HUMAN	Q15120	[Pyruvate dehydrogenase (acetyl-transferring)] kinase isozyme 3, mitochondrial	PDK3		FLAG only		N/A		N/A		N/A			1							1	1	1											0	0	0		313949
PKP2_HUMAN	Q99959	Plakophilin-2	PKP2		FLAG only		N/A		N/A		N/A			1							1	1	1											0	0	0		312810
PKP4_HUMAN	Q99569	Plakophilin-4	PKP4		FLAG only		N/A		N/A		N/A			1							1	1	1											0	0	0		313740
RPOM_HUMAN	O00411	DNA-directed RNA polymerase, mitochondrial	POLRMT		FLAG only		N/A		N/A		N/A			1							1	1	1											0	0	0		313058
PPHLN_HUMAN	Q8NEY8	Periphilin-1	PPHLN1		FLAG only		N/A		N/A		N/A			1							1	1	1											0	0	0		313354
H0Y412_HUMAN	H0Y412	Protein PRRC2B (Fragment)	PRRC2B		FLAG only		N/A		N/A		N/A			1							1	1	1											0	0	0		313811
PTPM1_HUMAN	Q8WUK0	Phosphatidylglycerophosphatase and protein-tyrosine phosphatase 1	PTPMT1		FLAG only		N/A		N/A		N/A			1							1	1	1											0	0	0		313337
RBM28_HUMAN	Q9NW13	RNA-binding protein 28	RBM28		FLAG only		N/A		N/A		N/A			1							1	1	1											0	0	0		313828
RCBT1_HUMAN	Q8NDN9	RCC1 and BTB domain-containing protein 1	RCBTB1		FLAG only		N/A		N/A		N/A			1							1	1	1											0	0	0		313901
RCN2_HUMAN	Q14257	Reticulocalbin-2	RCN2		FLAG only		N/A		N/A		N/A			1							1	1	1											0	0	0		314007
RFC1_HUMAN	P35251	Replication factor C subunit 1	RFC1		FLAG only		N/A		N/A		N/A			1							1	1	1											0	0	0		313721
RFC2_HUMAN	P35250	Replication factor C subunit 2	RFC2		FLAG only		N/A		N/A		N/A			1							1	1	1											0	0	0		313648
RL35A_HUMAN	P18077	60S ribosomal protein L35a	RPL35A		FLAG only		N/A		N/A		N/A			1							1	1	1											0	0	0		313135
RRBP1_HUMAN	Q9P2E9	Ribosome-binding protein 1	RRBP1		FLAG only		N/A		N/A		N/A			1							1	1	1											0	0	0		313253
SEC13_HUMAN	P55735	Protein SEC13 homolog	SEC13		FLAG only		N/A		N/A		N/A			1							1	1	1											0	0	0		313838
SETD2_HUMAN	Q9BYW2	Histone-lysine N-methyltransferase SETD2	SETD2		FLAG only		N/A		N/A		N/A			1							1	1	1											0	0	0		313536
SIK2_HUMAN	Q9H0K1	Serine/threonine-protein kinase SIK2	SIK2		FLAG only		N/A		N/A		N/A			1							1	1	1											0	0	0		313918
SPTC1_HUMAN	O15269	Serine palmitoyltransferase 1	SPTLC1		FLAG only		N/A		N/A		N/A			1							1	1	1											0	0	0		313942
SUCA_HUMAN	P53597	Succinyl-CoA ligase [ADP/GDP-forming] subunit alpha, mitochondrial	SUCLG1		FLAG only		N/A		N/A		N/A			1							1	1	1											0	0	0		313498
SUGP2_HUMAN	Q8IX01	SURP and G-patch domain-containing protein 2	SUGP2		FLAG only		N/A		N/A		N/A			1							1	1	1											0	0	0		313278
TMOD3_HUMAN	Q9NYL9	Tropomodulin-3	TMOD3		FLAG only		N/A		N/A		N/A			1							1	1	1											0	0	0		313689
TPX2_HUMAN	Q9ULW0	Targeting protein for Xklp2	TPX2		FLAG only		N/A		N/A		N/A			1							1	1	1											0	0	0		313764
USP9X_HUMAN	Q93008	Probable ubiquitin carboxyl-terminal hydrolase FAF-X	USP9X		FLAG only		N/A		N/A		N/A			1							1	1	1											0	0	0		313975
H0YAI6_HUMAN	H0YAI6	WD repeat-containing protein 41 (Fragment)	WDR41		FLAG only		N/A		N/A		N/A			1							1	1	1											0	0	0		314016
YTHD2_HUMAN	Q9Y5A9	YTH domain-containing family protein 2	YTHDF2		FLAG only		N/A		N/A		N/A			1							1	1	1											0	0	0		313771
TYY1_HUMAN	P25490	Transcriptional repressor protein YY1	YY1		FLAG only		N/A		N/A		N/A			1							1	1	1											0	0	0		313797
ZN148_HUMAN	Q9UQR1	Zinc finger protein 148	ZNF148		FLAG only		N/A		N/A		N/A			1							1	1	1											0	0	0		313363
ZNF32_HUMAN	P17041	Zinc finger protein 32	ZNF32		FLAG only		N/A		N/A		N/A			1							1	1	1											0	0	0		313805
ZN420_HUMAN	Q8TAQ5	Zinc finger protein 420	ZNF420		FLAG only		N/A		N/A		N/A			1							1	1	1											0	0	0		313864
ZN430_HUMAN	Q9H8G1	Zinc finger protein 430	ZNF430		FLAG only		N/A		N/A		N/A			1							1	1	1											0	0	0		312913
ZN468_HUMAN	Q5VIY5	Zinc finger protein 468	ZNF468		FLAG only		N/A		N/A		N/A			1	0						1	1	1	1	1	0								0	0	0		312819
ZN551_HUMAN	Q7Z340	Zinc finger protein 551	ZNF551		FLAG only		N/A		N/A		N/A			1							1	1	1											0	0	0		313966
ZN624_HUMAN	Q9P2J8	Zinc finger protein 624	ZNF624		FLAG only		N/A		N/A		N/A			1							1	1	1											0	0	0		313834
ZN627_HUMAN	Q7L945	Zinc finger protein 627	ZNF627		FLAG only		N/A		N/A		N/A			1							1	1	1											0	0	0		313653
ZNF70_HUMAN	Q9UC06	Zinc finger protein 70	ZNF70		FLAG only		N/A		N/A		N/A			1							1	1	1											0	0	0		313230
ZN761_HUMAN	Q86XN6	Zinc finger protein 761	ZNF761		FLAG only		N/A		N/A		N/A			1	0						1	1	1	1	1	0								0	0	0		312820
Z780A_HUMAN	O75290	Zinc finger protein 780A	ZNF780A		FLAG only		N/A		N/A		N/A			1							1	1	1											0	0	0		314004
ZNF81_HUMAN	P51508	Zinc finger protein 81	ZNF81		FLAG only		N/A		N/A		N/A			1							1	1	1											0	0	0		313891
DNJA3_HUMAN	Q96EY1	DnaJ homolog subfamily A member 3, mitochondrial	DNAJA3		FLAG only		B1+pUL97 only		N/A		N/A			2	2						2	2	2	2	2	2								1	0	0		313728
EF1B_HUMAN	P24534	Elongation factor 1-beta	EEF1B2		FLAG only		B1+pUL97 only		N/A		N/A			2	2						2	2	2	2	2	2								1	0	0		313808
IF4G1_HUMAN	Q04637	Eukaryotic translation initiation factor 4 gamma 1	EIF4G1		FLAG only		B1+pUL97 only		N/A		N/A			2	2						2	2	2	2	2	2								1	0	0		313604
FR1OP_HUMAN	O95684	FGFR1 oncogene partner	FGFR1OP		FLAG only		B1+pUL97 only		N/A		N/A			2	2						2	2	2	2	2	2								1	0	0		313266
ZC11A_HUMAN	O75152	Zinc finger CCCH domain-containing protein 11A	ZC3H11A		FLAG only		B1+pUL97 only		N/A		N/A			2	2						2	2	2	2	2	2								1	0	0		313362
ZN483_HUMAN	Q8TF39	Zinc finger protein 483	ZNF483		FLAG only		B1+pUL97 only		N/A		N/A			2	2						2	2	2	2	2	2								1	0	0		313394
B0AZS5_HUMAN	B0AZS5	cDNA, FLJ79515, highly similar to Kinesin-like protein KIF2			FLAG only		B1+pUL97 only		N/A		N/A			1	2						1	1	1	2	2	2								2	0	0		312949
ACADM_HUMAN	P11310	Medium-chain specific acyl-CoA dehydrogenase, mitochondrial	ACADM		FLAG only		B1+pUL97 only		N/A		N/A			1	2						1	1	1	2	2	2								2	0	0		313179
DHB4_HUMAN	P51659	Peroxisomal multifunctional enzyme type 2	HSD17B4		FLAG only		B1+pUL97 only		N/A		N/A			1	2						1	1	1	2	2	2								2	0	0		313184
SYIC_HUMAN	P41252	Isoleucine--tRNA ligase, cytoplasmic	IARS		FLAG only		B1+pUL97 only		N/A		N/A			1	2						1	1	1	2	2	2								2	0	0		313272
JPH1_HUMAN	Q9HDC5	Junctophilin-1	JPH1		FLAG only		B1+pUL97 only		N/A		N/A			1	2						1	1	1	2	2	2								2	0	0		313027
LPPRC_HUMAN	P42704	Leucine-rich PPR motif-containing protein, mitochondrial	LRPPRC		FLAG only		B1+pUL97 only		N/A		N/A			1	2						1	1	1	2	2	2								2	0	0		313832
MA7D3_HUMAN	Q8IWC1	MAP7 domain-containing protein 3	MAP7D3		FLAG only		B1+pUL97 only		N/A		N/A			1	2						1	1	1	2	2	2								2	0	0		312892
MCM3_HUMAN	P25205	DNA replication licensing factor MCM3	MCM3		FLAG only		B1+pUL97 only		N/A		N/A			1	2						1	1	1	2	2	2								2	0	0		312952
PA2G4_HUMAN	Q9UQ80	Proliferation-associated protein 2G4	PA2G4		FLAG only		B1+pUL97 only		N/A		N/A			1	2						1	1	1	2	2	2								2	0	0		313364
PSMD2_HUMAN	Q13200	26S proteasome non-ATPase regulatory subunit 2	PSMD2		FLAG only		B1+pUL97 only		N/A		N/A			1	2						1	1	1	2	2	2								2	0	0		313234
RECQ4_HUMAN	O94761	ATP-dependent DNA helicase Q4	RECQL4		FLAG only		B1+pUL97 only		N/A		N/A			1	2						1	1	1	2	2	2								2	0	0		313680
RL23A_HUMAN	P62750	60S ribosomal protein L23a	RPL23A		FLAG only		B1+pUL97 only		N/A		N/A			1	2						1	1	1	1	2	2								2	0	0		313245
SETLP_HUMAN	P0DME0	Protein SETSIP	SETSIP		FLAG only		B1+pUL97 only		N/A		N/A			1	2						1	1	1	1	2	2								2	0	0		313167
M2OM_HUMAN	Q02978	Mitochondrial 2-oxoglutarate/malate carrier protein	SLC25A11		FLAG only		B1+pUL97 only		N/A		N/A			1	2						1	1	1	2	2	2								2	0	0		313632
4F2_HUMAN	P08195	4F2 cell-surface antigen heavy chain	SLC3A2		FLAG only		B1+pUL97 only		N/A		N/A			1	2						1	1	1	2	2	2								2	0	0		313798
SND1_HUMAN	Q7KZF4	Staphylococcal nuclease domain-containing protein 1	SND1		FLAG only		B1+pUL97 only		N/A		N/A			1	2						1	1	1	1	2	2								2	0	0		313471
RSMB_HUMAN	P14678	Small nuclear ribonucleoprotein-associated proteins B and B'	SNRPB		FLAG only		B1+pUL97 only		N/A		N/A			1	2						1	1	1	2	2	2								2	0	0		313028
SYTC_HUMAN	P26639	Threonine--tRNA ligase, cytoplasmic	TARS		FLAG only		B1+pUL97 only		N/A		N/A			1	2						1	1	1	2	2	2								2	0	0		312955
VEZF1_HUMAN	Q14119	Vascular endothelial zinc finger 1	VEZF1		FLAG only		B1+pUL97 only		N/A		N/A			1	2						1	1	1	2	2	2								2	0	0		313855
ZN320_HUMAN	A2RRD8	Zinc finger protein 320	ZNF320		FLAG only		B1+pUL97 only		N/A		N/A			1	2						1	1	1	2	2	1								2	0	0		312818
ZN696_HUMAN	Q9H7X3	Zinc finger protein 696	ZNF696		FLAG only		B1+pUL97 only		N/A		N/A			1	2						1	1	1	2	2	2								2	0	0		313522
ZN709_HUMAN	Q8N972	Zinc finger protein 709	ZNF709		FLAG only		B1+pUL97 only		N/A		N/A			1	2						1	1	1	2	2	2								2	0	0		313946
MARK1_HUMAN	Q9P0L2	Serine/threonine-protein kinase MARK1	MARK1		FLAG only		B1+pUL97 only		N/A		N/A			1.062	1.111						2	2	1	2	2	1								1.04614	0	0		313064
SAHH2_HUMAN	O43865	Putative adenosylhomocysteinase 2	AHCYL1		FLAG only		B1+pUL97 only		N/A		N/A			2	1						2	2	2	1	1	1								0.5	0	0		312807
KC1A_HUMAN	P48729	Casein kinase I isoform alpha	CSNK1A1		FLAG only		B1+pUL97 only		N/A		N/A			2	1						2	2	2	1	1	1								0.5	0	0		313372
F161A_HUMAN	Q3B820	Protein FAM161A	FAM161A		FLAG only		B1+pUL97 only		N/A		N/A			2	1						2	2	2	1	1	1								0.5	0	0		313285
MELK_HUMAN	Q14680	Maternal embryonic leucine zipper kinase	MELK		FLAG only		B1+pUL97 only		N/A		N/A			2	1						1	2	2	1	1	1								0.5	0	0		313531
RT27_HUMAN	Q92552	28S ribosomal protein S27, mitochondrial	MRPS27		FLAG only		B1+pUL97 only		N/A		N/A			2	1						2	2	2	1	1	1								0.5	0	0		313093
NTPCR_HUMAN	Q9BSD7	Cancer-related nucleoside-triphosphatase	NTPCR		FLAG only		B1+pUL97 only		N/A		N/A			2	1						2	2	2	1	1	1								0.5	0	0		313719
PRS6B_HUMAN	P43686	26S protease regulatory subunit 6B	PSMC4		FLAG only		B1+pUL97 only		N/A		N/A			2	1						2	2	2	1	1	1								0.5	0	0		313694
TEBP_HUMAN	Q15185	Prostaglandin E synthase 3	PTGES3		FLAG only		B1+pUL97 only		N/A		N/A			2	1						1	2	2	1	1	1								0.5	0	0		312845
RBM39_HUMAN	Q14498	RNA-binding protein 39	RBM39		FLAG only		B1+pUL97 only		N/A		N/A			2	1						2	2	2	1	1	1								0.5	0	0		312998
RFC3_HUMAN	P40938	Replication factor C subunit 3	RFC3		FLAG only		B1+pUL97 only		N/A		N/A			2	1						1	2	2	1	1	1								0.5	0	0		313345
RN138_HUMAN	Q8WVD3	E3 ubiquitin-protein ligase RNF138	RNF138		FLAG only		B1+pUL97 only		N/A		N/A			2	1						2	2	2	1	1	1								0.5	0	0		313812
RL28_HUMAN	P46779	60S ribosomal protein L28	RPL28		FLAG only		B1+pUL97 only		N/A		N/A			2	1						2	2	2	1	1	1								0.5	0	0		313843
SMTN_HUMAN	P53814	Smoothelin	SMTN		FLAG only		B1+pUL97 only		N/A		N/A			2	1						2	2	2	1	1	1								0.5	0	0		313310
TMED9_HUMAN	Q9BVK6	Transmembrane emp24 domain-containing protein 9	TMED9		FLAG only		B1+pUL97 only		N/A		N/A			2	1						1	2	2	1	1	1								0.5	0	0		313858
ZBT24_HUMAN	O43167	Zinc finger and BTB domain-containing protein 24	ZBTB24		FLAG only		B1+pUL97 only		N/A		N/A			2	1						2	2	2	1	1	1								0.5	0	0		313672
ZN281_HUMAN	Q9Y2X9	Zinc finger protein 281	ZNF281		FLAG only		B1+pUL97 only		N/A		N/A			2	1						2	2	2	1	1	1								0.5	0	0		313120
ZN644_HUMAN	Q9H582	Zinc finger protein 644	ZNF644		FLAG only		B1+pUL97 only		N/A		N/A			2	1						1	2	2	1	1	1								0.5	0	0		312953
ZN724_HUMAN	A8MTY0	Putative zinc finger protein 724	ZNF724P		FLAG only		B1+pUL97 only		N/A		N/A			2	1						2	2	2	1	1	1								0.5	0	0		312894
ATPK_HUMAN	P56134	ATP synthase subunit f, mitochondrial	ATP5J2		FLAG only		B1+pUL97 only		N/A		N/A			1	1						1	1	1	1	1	1								1	0	0		312904
BASI_HUMAN	P35613	Basigin	BSG		FLAG only		B1+pUL97 only		N/A		N/A			1	1						1	1	1	1	1	1								1	0	0		313859
CCNA2_HUMAN	P20248	Cyclin-A2	CCNA2		FLAG only		B1+pUL97 only		N/A		N/A			1	1						1	1	1	1	1	1								1	0	0		313793
TCPE_HUMAN	P48643	T-complex protein 1 subunit epsilon	CCT5		FLAG only		B1+pUL97 only		N/A		N/A			1	1						1	1	1	1	1	1								1	0	0		312829
CDC37_HUMAN	Q16543	Hsp90 co-chaperone Cdc37	CDC37		FLAG only		B1+pUL97 only		N/A		N/A			1	1						1	1	1	1	1	1								1	0	0		313243
CKAP5_HUMAN	Q14008	Cytoskeleton-associated protein 5	CKAP5		FLAG only		B1+pUL97 only		N/A		N/A			1	1						1	1	1	1	1	1								1	0	0		313279
CSK21_HUMAN	P68400	Casein kinase II subunit alpha	CSNK2A1		FLAG only		B1+pUL97 only		N/A		N/A			1	1						1	1	1	1	1	1								1	0	0		313634
SYDC_HUMAN	P14868	Aspartate--tRNA ligase, cytoplasmic	DARS		FLAG only		B1+pUL97 only		N/A		N/A			1	1						1	1	1	1	1	1								1	0	0		313138
SYDM_HUMAN	Q6PI48	Aspartate--tRNA ligase, mitochondrial	DARS2		FLAG only		B1+pUL97 only		N/A		N/A			1	1						1	1	1	1	1	1								1	0	0		313872
DDX20_HUMAN	Q9UHI6	Probable ATP-dependent RNA helicase DDX20	DDX20		FLAG only		B1+pUL97 only		N/A		N/A			1	1						1	1	1	1	1	1								1	0	0		312947
EIF3H_HUMAN	O15372	Eukaryotic translation initiation factor 3 subunit H	EIF3H		FLAG only		B1+pUL97 only		N/A		N/A			1	1						1	1	1	1	1	1								1	0	0		313254
EIF3L_HUMAN	Q9Y262	Eukaryotic translation initiation factor 3 subunit L	EIF3L		FLAG only		B1+pUL97 only		N/A		N/A			1	1						1	1	1	1	1	1								1	0	0		313502
GRWD1_HUMAN	Q9BQ67	Glutamate-rich WD repeat-containing protein 1	GRWD1		FLAG only		B1+pUL97 only		N/A		N/A			1	1						1	1	1	1	1	1								1	0	0		313252
LBR_HUMAN	Q14739	Lamin-B receptor	LBR		FLAG only		B1+pUL97 only		N/A		N/A			1	1						1	1	1	1	1	1								1	0	0		313449
RT09_HUMAN	P82933	28S ribosomal protein S9, mitochondrial	MRPS9		FLAG only		B1+pUL97 only		N/A		N/A			1	1						1	1	1	1	1	1								1	0	0		313444
NKRF_HUMAN	O15226	NF-kappa-B-repressing factor	NKRF		FLAG only		B1+pUL97 only		N/A		N/A			1	1						1	1	1	1	1	1								1	0	0		313221
PRS6A_HUMAN	P17980	26S protease regulatory subunit 6A	PSMC3		FLAG only		B1+pUL97 only		N/A		N/A			1	1						1	1	1	1	1	1								1	0	0		313353
PSMD6_HUMAN	Q15008	26S proteasome non-ATPase regulatory subunit 6	PSMD6		FLAG only		B1+pUL97 only		N/A		N/A			1	1						1	1	1	1	1	1								1	0	0		312937
RFIP1_HUMAN	Q6WKZ4	Rab11 family-interacting protein 1	RAB11FIP1		FLAG only		B1+pUL97 only		N/A		N/A			1	1						1	1	1	1	1	1								1	0	0		313139
RAE1L_HUMAN	P78406	mRNA export factor	RAE1		FLAG only		B1+pUL97 only		N/A		N/A			1	1						1	1	1	1	1	1								1	0	0		313295
RL19_HUMAN	P84098	60S ribosomal protein L19	RPL19		FLAG only		B1+pUL97 only		N/A		N/A			1	1						1	1	1	1	1	1								1	0	0		313401
SENP1_HUMAN	Q9P0U3	Sentrin-specific protease 1	SENP1		FLAG only		B1+pUL97 only		N/A		N/A			1	1						1	1	1	1	1	1								1	0	0		313098
SENP2_HUMAN	Q9HC62	Sentrin-specific protease 2	SENP2		FLAG only		B1+pUL97 only		N/A		N/A			1	1						1	1	1	1	1	1								1	0	0		313371
SGPL1_HUMAN	O95470	Sphingosine-1-phosphate lyase 1	SGPL1		FLAG only		B1+pUL97 only		N/A		N/A			1	1						1	1	1	1	1	1								1	0	0		313703
TXTP_HUMAN	P53007	Tricarboxylate transport protein, mitochondrial	SLC25A1		FLAG only		B1+pUL97 only		N/A		N/A			1	1						1	1	1	1	1	1								1	0	0		313738
K7EK43_HUMAN	K7EK43	Tubulin beta-6 chain (Fragment)	TUBB6		FLAG only		B1+pUL97 only		N/A		N/A			1	1						1	1	1	1	1	1								1	0	0		313784
WIZ_HUMAN	O95785	Protein Wiz	WIZ		FLAG only		B1+pUL97 only		N/A		N/A			1	1						1	1	1	1	1	1								1	0	0		313709
ZCH18_HUMAN	Q86VM9	Zinc finger CCCH domain-containing protein 18	ZC3H18		FLAG only		B1+pUL97 only		N/A		N/A			1	1						1	1	1	1	1	1								1	0	0		313319
ZN136_HUMAN	P52737	Zinc finger protein 136	ZNF136		FLAG only		B1+pUL97 only		N/A		N/A			1	1						1	1	1	1	1	1								1	0	0		313005
ZNF48_HUMAN	Q96MX3	Zinc finger protein 48	ZNF48		FLAG only		B1+pUL97 only		N/A		N/A			1	1						1	1	1	1	1	1								1	0	0		313263
ZSC26_HUMAN	Q16670	Zinc finger and SCAN domain-containing protein 26	ZSCAN26		FLAG only		B1+pUL97 only		N/A		N/A			1	1						1	1	1	1	1	1								1	0	0		313122
PABP4_HUMAN	Q13310	Polyadenylate-binding protein 4	PABPC4		FLAG only		N/A		T1+pUL97 only		H+pUL97 only		0	1.714	0	1.625	2.857	1	1	0	6	6	1	4	5	0	5	6	1	4	5	2		0	0.948075	1.66686		313146
H2AV_HUMAN	Q71UI9	Histone H2A.V	H2AFV		N/A		N/A		N/A		H+pUL97 only		0	0	0	0	2.857	1	1	0	1	2	0	1	1	0	1	2	0	3	5	2		N/A	N/A	H+pUL97 only		312885
B4DDB6_HUMAN	B4DDB6	Heterogeneous nuclear ribonucleoprotein A3, isoform CRA_a	HNRPA3		N/A		N/A		N/A		H+pUL97 only			0		0	2.833				2	2	0				1	1	0	10	12	1		N/A	N/A	H+pUL97 only		313729
O95036_HUMAN	O95036	Similar to 60S ribosomal protein L7; similar to P18124 (PID:d133021)	WUGSC:H_RG054D04.1		N/A		N/A		N/A		H+pUL97 only		0	0	0	0	2.5	1	1	0	6	10	0	4	5	0	3	3	0	4	4	1		N/A	N/A	H+pUL97 only		313054
TBB3_HUMAN	Q13509	Tubulin beta-3 chain	TUBB3		N/A		N/A		T1+pUL97 only		H+pUL97 only		0		0	2.583	2.333	4	4	0				12	15	0	7	8	1	6	7	1		N/A	T1+pUL97 only	H+pUL97 only		312859
NFL_HUMAN	P07196	Neurofilament light polypeptide	NEFL		N/A		N/A		N/A		H+pUL97 only			0	0		2.019				1	1	0	1	1	0				3	3	2		N/A	N/A	H+pUL97 only		312997
AP3S1_HUMAN	Q92572	AP-3 complex subunit sigma-1	AP3S1		N/A		N/A		T1+pUL97 only		H+pUL97 only					2	2										2	2	2	2	2	2		N/A	T1+pUL97 only	H+pUL97 only		313212
UBF1_HUMAN	P17480	Nucleolar transcription factor 1	UBTF		FLAG only		N/A		T1+pUL97 only		H+pUL97 only			1		2	2				1	1	1				2	2	2	2	2	2		0	2	2		313347
DX39A_HUMAN	O00148	ATP-dependent RNA helicase DDX39A	DDX39A		FLAG only		B1+pUL97 only		T1+pUL97 only		H+pUL97 only			1	2	2	2				1	1	1	2	2	2	2	2	2	2	2	2		2	2	2		313239
NH2L1_HUMAN	P55769	NHP2-like protein 1	NHP2L1		FLAG only		B1+pUL97 only		T1+pUL97 only		H+pUL97 only			2	1	2	2				2	2	2	1	1	1	2	2	2	2	2	2		0.5	1	1		313792
HV202_HUMAN	P01815	Ig heavy chain V-II region COR			FLAG only		B1+pUL97 only		T1+pUL97 only		H+pUL97 only			1	1	2	2				1	1	1	1	1	1	1	2	2	1	2	2		1	2	2		313813
EWS_HUMAN	Q01844	RNA-binding protein EWS	EWSR1		N/A		N/A		T1+pUL97 only		H+pUL97 only					1	2										1	1	1	1	2	2		N/A	T1+pUL97 only	H+pUL97 only		313136
HBA_HUMAN	P69905	Hemoglobin subunit alpha	HBA1		N/A		N/A		T1+pUL97 only		H+pUL97 only					1	2										1	1	1	2	2	1		N/A	T1+pUL97 only	H+pUL97 only		313376
DCD_HUMAN	P81605	Dermcidin	DCD		N/A		B1+pUL97 only		T1+pUL97 only		H+pUL97 only				1	1	2							1	1	1	1	1	1	1	2	2		B1+pUL97 only	T1+pUL97 only	H+pUL97 only		313755
ARPC4_HUMAN	P59998	Actin-related protein 2/3 complex subunit 4	ARPC4		FLAG only		B1+pUL97 only		T1+pUL97 only		H+pUL97 only			2	2	1	2				2	2	2	2	2	2	1	1	1	2	2	2		1	0.5	1		313684
CALR_HUMAN	P27797	Calreticulin	CALR		FLAG only		B1+pUL97 only		T1+pUL97 only		H+pUL97 only			1	2	1	2				1	1	1	2	2	2	1	1	1	1	2	2		2	1	2		313388
RL13_HUMAN	P26373	60S ribosomal protein L13	RPL13		FLAG only		B1+pUL97 only		T1+pUL97 only		H+pUL97 only			1	2	1	2				1	1	1	2	2	2	1	1	1	2	2	2		2	1	2		313228
HACD3_HUMAN	Q9P035	Very-long-chain (3R)-3-hydroxyacyl-CoA dehydratase 3	PTPLAD1		FLAG only		B1+pUL97 only		T1+pUL97 only		H+pUL97 only			2	1	1	2				1	2	2	1	1	1	1	1	1	1	2	2		0.5	0.5	1		313607
BOP1_HUMAN	Q14137	Ribosome biogenesis protein BOP1	BOP1		N/A		N/A		N/A		H+pUL97 only						2													2	2	2		N/A	N/A	H+pUL97 only		313150
AATF_HUMAN	Q9NY61	Protein AATF	AATF		N/A		N/A		N/A		H+pUL97 only						2													2	2	2		N/A	N/A	H+pUL97 only		312888
AURKB_HUMAN	Q96GD4	Aurora kinase B	AURKB		N/A		N/A		N/A		H+pUL97 only						2													2	2	2		N/A	N/A	H+pUL97 only		313417
BLM_HUMAN	P54132	Bloom syndrome protein	BLM		N/A		N/A		N/A		H+pUL97 only						2													2	2	2		N/A	N/A	H+pUL97 only		313599
CBX5_HUMAN	P45973	Chromobox protein homolog 5	CBX5		N/A		N/A		N/A		H+pUL97 only						2													1	2	2		N/A	N/A	H+pUL97 only		313916
DDX51_HUMAN	Q8N8A6	ATP-dependent RNA helicase DDX51	DDX51		N/A		N/A		N/A		H+pUL97 only						2													1	2	2		N/A	N/A	H+pUL97 only		313889
NEP1_HUMAN	Q92979	Ribosomal RNA small subunit methyltransferase NEP1	EMG1		N/A		N/A		N/A		H+pUL97 only						2													2	2	2		N/A	N/A	H+pUL97 only		313577
ERCC5_HUMAN	P28715	DNA repair protein complementing XP-G cells	ERCC5		N/A		N/A		N/A		H+pUL97 only						2													1	2	2		N/A	N/A	H+pUL97 only		313833
FKB15_HUMAN	Q5T1M5	FK506-binding protein 15	FKBP15		N/A		N/A		N/A		H+pUL97 only						2													1	2	2		N/A	N/A	H+pUL97 only		313705
TF2H1_HUMAN	P32780	General transcription factor IIH subunit 1	GTF2H1		N/A		N/A		N/A		H+pUL97 only						2													2	2	2		N/A	N/A	H+pUL97 only		313368
T2H2L_HUMAN	Q6P1K8	General transcription factor IIH subunit 2-like protein	GTF2H2C		N/A		N/A		N/A		H+pUL97 only						2													2	2	2		N/A	N/A	H+pUL97 only		313092
TF2H4_HUMAN	Q92759	General transcription factor IIH subunit 4	GTF2H4		N/A		N/A		N/A		H+pUL97 only						2													2	2	2		N/A	N/A	H+pUL97 only		313208
H2AY_HUMAN	O75367	Core histone macro-H2A.1	H2AFY		N/A		N/A		N/A		H+pUL97 only						2													2	2	2		N/A	N/A	H+pUL97 only		313731
HDAC2_HUMAN	Q92769	Histone deacetylase 2	HDAC2		N/A		N/A		N/A		H+pUL97 only						2													1	2	2		N/A	N/A	H+pUL97 only		313871
HNRL1_HUMAN	Q9BUJ2	Heterogeneous nuclear ribonucleoprotein U-like protein 1	HNRNPUL1		N/A		N/A		N/A		H+pUL97 only						2													2	2	2		N/A	N/A	H+pUL97 only		313543
IMP3_HUMAN	Q9NV31	U3 small nucleolar ribonucleoprotein protein IMP3	IMP3		N/A		N/A		N/A		H+pUL97 only						2													2	2	2		N/A	N/A	H+pUL97 only		314005
KAT7_HUMAN	O95251	Histone acetyltransferase KAT7	KAT7		N/A		N/A		N/A		H+pUL97 only						2													2	2	2		N/A	N/A	H+pUL97 only		313650
DNLI3_HUMAN	P49916	DNA ligase 3	LIG3		N/A		N/A		N/A		H+pUL97 only						2													2	2	2		N/A	N/A	H+pUL97 only		313801
LYSC_HUMAN	P61626	Lysozyme C	LYZ		N/A		N/A		N/A		H+pUL97 only						2													1	2	2		N/A	N/A	H+pUL97 only		313582
MGN_HUMAN	P61326	Protein mago nashi homolog	MAGOH		N/A		N/A		N/A		H+pUL97 only					0	2										1	1	0	2	2	2		N/A	N/A	H+pUL97 only		313434
MDC1_HUMAN	Q14676	Mediator of DNA damage checkpoint protein 1	MDC1		N/A		N/A		N/A		H+pUL97 only						2													2	2	2		N/A	N/A	H+pUL97 only		313746
MIER1_HUMAN	Q8N108	Mesoderm induction early response protein 1	MIER1		N/A		N/A		N/A		H+pUL97 only						2													2	2	2		N/A	N/A	H+pUL97 only		313374
MYO1B_HUMAN	O43795	Unconventional myosin-Ib	MYO1B		N/A		N/A		N/A		H+pUL97 only						2													2	2	2		N/A	N/A	H+pUL97 only		313182
MYO1E_HUMAN	Q12965	Unconventional myosin-Ie	MYO1E		N/A		N/A		N/A		H+pUL97 only						2													2	2	2		N/A	N/A	H+pUL97 only		312999
NEUL4_HUMAN	Q96JN8	Neuralized-like protein 4	NEURL4		N/A		N/A		N/A		H+pUL97 only						2													2	2	2		N/A	N/A	H+pUL97 only		313483
NOL11_HUMAN	Q9H8H0	Nucleolar protein 11	NOL11		N/A		N/A		N/A		H+pUL97 only						2													2	2	2		N/A	N/A	H+pUL97 only		313459
NOL6_HUMAN	Q9H6R4	Nucleolar protein 6	NOL6		N/A		N/A		N/A		H+pUL97 only						2													2	2	2		N/A	N/A	H+pUL97 only		313297
PK1IP_HUMAN	Q9NWT1	p21-activated protein kinase-interacting protein 1	PAK1IP1		N/A		N/A		N/A		H+pUL97 only						2													1	2	2		N/A	N/A	H+pUL97 only		313926
PEO1_HUMAN	Q96RR1	Twinkle protein, mitochondrial	PEO1		N/A		N/A		N/A		H+pUL97 only						2													2	2	2		N/A	N/A	H+pUL97 only		313802
RS25_HUMAN	P62851	40S ribosomal protein S25	RPS25		N/A		N/A		N/A		H+pUL97 only						2													2	2	2		N/A	N/A	H+pUL97 only		313399
SF3B2_HUMAN	Q13435	Splicing factor 3B subunit 2	SF3B2		N/A		N/A		N/A		H+pUL97 only						2													2	2	2		N/A	N/A	H+pUL97 only		313849
SNRPA_HUMAN	P09012	U1 small nuclear ribonucleoprotein A	SNRPA		N/A		N/A		N/A		H+pUL97 only						2													2	2	2		N/A	N/A	H+pUL97 only		313541
SPR2A_HUMAN	P35326	Small proline-rich protein 2A	SPRR2A		N/A		N/A		N/A		H+pUL97 only						2													1	2	2		N/A	N/A	H+pUL97 only		313199
SRSF3_HUMAN	P84103	Serine/arginine-rich splicing factor 3	SRSF3		N/A		N/A		N/A		H+pUL97 only						2													2	2	2		N/A	N/A	H+pUL97 only		313411
SRSF4_HUMAN	Q08170	Serine/arginine-rich splicing factor 4	SRSF4		N/A		N/A		N/A		H+pUL97 only						2													1	2	2		N/A	N/A	H+pUL97 only		313115
TNKS1_HUMAN	O95271	Tankyrase-1	TNKS		N/A		N/A		N/A		H+pUL97 only						2													2	2	2		N/A	N/A	H+pUL97 only		312846
TRA2A_HUMAN	Q13595	Transformer-2 protein homolog alpha	TRA2A		N/A		N/A		N/A		H+pUL97 only						2													1	2	2		N/A	N/A	H+pUL97 only		313511
UTP6_HUMAN	Q9NYH9	U3 small nucleolar RNA-associated protein 6 homolog	UTP6		N/A		N/A		N/A		H+pUL97 only						2													2	2	2		N/A	N/A	H+pUL97 only		313715
WDR3_HUMAN	Q9UNX4	WD repeat-containing protein 3	WDR3		N/A		N/A		N/A		H+pUL97 only						2													1	2	2		N/A	N/A	H+pUL97 only		313732
WDR75_HUMAN	Q8IWA0	WD repeat-containing protein 75	WDR75		N/A		N/A		N/A		H+pUL97 only						2													2	2	2		N/A	N/A	H+pUL97 only		313817
XP32_HUMAN	Q5T750	Skin-specific protein 32	XP32		N/A		N/A		N/A		H+pUL97 only						2													2	2	2		N/A	N/A	H+pUL97 only		313518
DHX30_HUMAN	Q7L2E3	Putative ATP-dependent RNA helicase DHX30	DHX30		FLAG only		N/A		N/A		H+pUL97 only			2			2				2	2	2							2	2	2		0	0	1		313693
E7EW20_HUMAN	E7EW20	Unconventional myosin-VI	MYO6		FLAG only		N/A		N/A		H+pUL97 only			1			2				1	1	1							2	2	2		0	0	2		313210
NVL_HUMAN	O15381	Nuclear valosin-containing protein-like	NVL		FLAG only		N/A		N/A		H+pUL97 only			1			2				1	1	1							2	2	2		0	0	2		313152
U2AF1_HUMAN	Q01081	Splicing factor U2AF 35 kDa subunit	U2AF1		FLAG only		B1+pUL97 only		N/A		H+pUL97 only			2	2		2				1	2	2	1	2	2				1	2	2		1	0	1		313465
SRSF7_HUMAN	Q16629	Serine/arginine-rich splicing factor 7	SRSF7		FLAG only		B1+pUL97 only		N/A		H+pUL97 only			1	1		2				1	1	1	1	1	1				2	2	2		1	0	2		313606
CBX1_HUMAN	P83916	Chromobox protein homolog 1	CBX1		N/A		N/A		N/A		H+pUL97 only						1.5													3	3	1		N/A	N/A	H+pUL97 only		313069
NFM_HUMAN	P07197	Neurofilament medium polypeptide	NEFM		N/A		N/A		N/A		H+pUL97 only			0	0		1.039				1	1	0	2	2	0				3	5	1		N/A	N/A	H+pUL97 only		312995
MGN2_HUMAN	Q96A72	Protein mago nashi homolog 2	MAGOHB		N/A		N/A		T1+pUL97 only		H+pUL97 only					2	1										2	2	1	1	1	1		N/A	T1+pUL97 only	H+pUL97 only		313433
WDR5_HUMAN	P61964	WD repeat-containing protein 5	WDR5		N/A		N/A		T1+pUL97 only		H+pUL97 only					2	1										1	2	2	1	1	1		N/A	T1+pUL97 only	H+pUL97 only		313395
EXOS3_HUMAN	Q9NQT5	Exosome complex component RRP40	EXOSC3		FLAG only		B1+pUL97 only		T1+pUL97 only		H+pUL97 only			1	1	2	1				1	1	1	1	1	1	1	2	2	1	1	1		1	2	1		313775
SFPQ_HUMAN	P23246	Splicing factor, proline- and glutamine-rich	SFPQ		FLAG only		B1+pUL97 only		T1+pUL97 only		H+pUL97 only			2	1	1.5	1				2	2	2	1	1	1	2	2	1	1	1	1		0.5	0.75	0.5		313160
THOC3_HUMAN	Q96J01	THO complex subunit 3	THOC3		N/A		N/A		T1+pUL97 only		H+pUL97 only					1	1										1	1	1	1	1	1		N/A	T1+pUL97 only	H+pUL97 only		313627
CYTA_HUMAN	P01040	Cystatin-A	CSTA		N/A		N/A		T1+pUL97 only		H+pUL97 only					1	1										1	1	1	1	1	1		N/A	T1+pUL97 only	H+pUL97 only		313712
PABP2_HUMAN	Q86U42	Polyadenylate-binding protein 2	PABPN1		N/A		N/A		T1+pUL97 only		H+pUL97 only					1	1										1	1	1	1	1	1		N/A	T1+pUL97 only	H+pUL97 only		313350
RTCB_HUMAN	Q9Y3I0	tRNA-splicing ligase RtcB homolog	RTCB		N/A		N/A		T1+pUL97 only		H+pUL97 only					1	1										1	1	1	1	1	1		N/A	T1+pUL97 only	H+pUL97 only		313677
SF3B4_HUMAN	Q15427	Splicing factor 3B subunit 4	SF3B4		N/A		N/A		T1+pUL97 only		H+pUL97 only					1	1										1	1	1	1	1	1		N/A	T1+pUL97 only	H+pUL97 only		313656
CYC_HUMAN	P99999	Cytochrome c	CYCS		N/A		B1+pUL97 only		T1+pUL97 only		H+pUL97 only				2	1	1							2	2	2	1	1	1	1	1	1		B1+pUL97 only	T1+pUL97 only	H+pUL97 only		313587
DSC1_HUMAN	Q08554	Desmocollin-1	DSC1		N/A		B1+pUL97 only		T1+pUL97 only		H+pUL97 only				1	1	1							1	1	1	1	1	1	1	1	1		B1+pUL97 only	T1+pUL97 only	H+pUL97 only		313931
HRG_HUMAN	P04196	Histidine-rich glycoprotein	HRG		N/A		B1+pUL97 only		T1+pUL97 only		H+pUL97 only				1	1	1							1	1	1	1	1	1	1	1	1		B1+pUL97 only	T1+pUL97 only	H+pUL97 only		313707
MCM5_HUMAN	P33992	DNA replication licensing factor MCM5	MCM5		N/A		B1+pUL97 only		T1+pUL97 only		H+pUL97 only				1	1	1							1	1	1	1	1	1	1	1	1		B1+pUL97 only	T1+pUL97 only	H+pUL97 only		312979
RS29_HUMAN	P62273	40S ribosomal protein S29	RPS29		FLAG only		B1+pUL97 only		T1+pUL97 only		H+pUL97 only			2	2	1	1				1	2	2	2	2	2	1	1	1	1	1	1		1	0.5	0.5		313564
PYRG1_HUMAN	P17812	CTP synthase 1	CTPS1		FLAG only		B1+pUL97 only		T1+pUL97 only		H+pUL97 only			1	2	1	1				1	1	1	2	2	2	1	1	1	1	1	1		2	1	1		313526
G3BP2_HUMAN	Q9UN86	Ras GTPase-activating protein-binding protein 2	G3BP2		FLAG only		B1+pUL97 only		T1+pUL97 only		H+pUL97 only			2	1	1	1				2	2	2	1	1	1	1	1	1	1	1	1		0.5	0.5	0.5		312935
MDHC_HUMAN	P40925	Malate dehydrogenase, cytoplasmic	MDH1		FLAG only		B1+pUL97 only		T1+pUL97 only		H+pUL97 only			1	1	1	1				1	1	1	1	1	1	1	1	1	1	1	1		1	1	1		313505
NDUC1_HUMAN	O43677	NADH dehydrogenase [ubiquinone] 1 subunit C1, mitochondrial	NDUFC1		FLAG only		B1+pUL97 only		T1+pUL97 only		H+pUL97 only			1	1	1	1				1	1	1	1	1	1	1	1	1	1	1	1		1	1	1		313633
NPM3_HUMAN	O75607	Nucleoplasmin-3	NPM3		FLAG only		B1+pUL97 only		T1+pUL97 only		H+pUL97 only			1	1	1	1				1	1	1	1	1	1	1	1	1	1	1	1		1	1	1		313639
RL4_HUMAN	P36578	60S ribosomal protein L4	RPL4		FLAG only		B1+pUL97 only		T1+pUL97 only		H+pUL97 only			1	1	1	1				1	1	1	1	1	1	1	1	1	1	1	1		1	1	1		313516
TMM33_HUMAN	P57088	Transmembrane protein 33	TMEM33		FLAG only		B1+pUL97 only		T1+pUL97 only		H+pUL97 only			1	1	1	1				1	1	1	1	1	1	1	1	1	1	1	1		1	1	1		313053
PNO1_HUMAN	Q9NRX1	RNA-binding protein PNO1	PNO1		N/A		N/A		N/A		H+pUL97 only						1													1	1	1		N/A	N/A	H+pUL97 only		313113
KV116_HUMAN	P01608	Ig kappa chain V-I region Roy			N/A		N/A		N/A		H+pUL97 only						1													1	1	1		N/A	N/A	H+pUL97 only		313977
Q15898_HUMAN	Q15898	(clone XP6A11B) mRNA, partial EST (Fragment)			N/A		N/A		N/A		H+pUL97 only						1													1	1	1		N/A	N/A	H+pUL97 only		313592
AP3M1_HUMAN	Q9Y2T2	AP-3 complex subunit mu-1	AP3M1		N/A		N/A		N/A		H+pUL97 only						1													1	1	1		N/A	N/A	H+pUL97 only		313603
ARHGH_HUMAN	Q96PE2	Rho guanine nucleotide exchange factor 17	ARHGEF17		N/A		N/A		N/A		H+pUL97 only						1													1	1	1		N/A	N/A	H+pUL97 only		313997
AT11C_HUMAN	Q8NB49	Phospholipid-transporting ATPase IG	ATP11C		N/A		N/A		N/A		H+pUL97 only						1													1	1	1		N/A	N/A	H+pUL97 only		313619
AT5L2_HUMAN	Q7Z4Y8	ATP synthase subunit g 2, mitochondrial	ATP5L2		N/A		N/A		N/A		H+pUL97 only						1													1	1	1		N/A	N/A	H+pUL97 only		314008
CE024_HUMAN	Q7Z6I8	UPF0461 protein C5orf24	C5orf24		N/A		N/A		N/A		H+pUL97 only						1													1	1	1		N/A	N/A	H+pUL97 only		313540
CAZA2_HUMAN	P47755	F-actin-capping protein subunit alpha-2	CAPZA2		N/A		N/A		N/A		H+pUL97 only			0			1				1	1	0							1	1	1		N/A	N/A	H+pUL97 only		312919
CASPE_HUMAN	P31944	Caspase-14	CASP14		N/A		N/A		N/A		H+pUL97 only						1													1	1	1		N/A	N/A	H+pUL97 only		313504
CBX8_HUMAN	Q9HC52	Chromobox protein homolog 8	CBX8		N/A		N/A		N/A		H+pUL97 only						1													1	1	1		N/A	N/A	H+pUL97 only		313874
PRP17_HUMAN	O60508	Pre-mRNA-processing factor 17	CDC40		N/A		N/A		N/A		H+pUL97 only						1													1	1	1		N/A	N/A	H+pUL97 only		313777
BOREA_HUMAN	Q53HL2	Borealin	CDCA8		N/A		N/A		N/A		H+pUL97 only						1													1	1	1		N/A	N/A	H+pUL97 only		313692
CFA20_HUMAN	Q9Y6A4	Cilia- and flagella-associated protein 20	CFAP20		N/A		N/A		N/A		H+pUL97 only						1													1	1	1		N/A	N/A	H+pUL97 only		313127
CHTOP_HUMAN	Q9Y3Y2	Chromatin target of PRMT1 protein	CHTOP		N/A		N/A		N/A		H+pUL97 only						1													1	1	1		N/A	N/A	H+pUL97 only		313895
NEUA_HUMAN	Q8NFW8	N-acylneuraminate cytidylyltransferase	CMAS		N/A		N/A		N/A		H+pUL97 only						1													1	1	1		N/A	N/A	H+pUL97 only		313447
COIL_HUMAN	P38432	Coilin	COIL		N/A		N/A		N/A		H+pUL97 only						1													1	1	1		N/A	N/A	H+pUL97 only		313909
COR1C_HUMAN	Q9ULV4	Coronin-1C	CORO1C		N/A		N/A		N/A		H+pUL97 only						1													1	1	1		N/A	N/A	H+pUL97 only		312817
H7C3I5_HUMAN	H7C3I5	Quinone oxidoreductase-like protein 1 (Fragment)	CRYZL1		N/A		N/A		N/A		H+pUL97 only						1													1	1	1		N/A	N/A	H+pUL97 only		313979
DCA13_HUMAN	Q9NV06	DDB1- and CUL4-associated factor 13	DCAF13		N/A		N/A		N/A		H+pUL97 only						1													1	1	1		N/A	N/A	H+pUL97 only		313025
DDX27_HUMAN	Q96GQ7	Probable ATP-dependent RNA helicase DDX27	DDX27		N/A		N/A		N/A		H+pUL97 only						1													1	1	1		N/A	N/A	H+pUL97 only		313973
DKC1_HUMAN	O60832	H/ACA ribonucleoprotein complex subunit 4	DKC1		N/A		N/A		N/A		H+pUL97 only						1													1	1	1		N/A	N/A	H+pUL97 only		313583
REQU_HUMAN	Q92785	Zinc finger protein ubi-d4	DPF2		N/A		N/A		N/A		H+pUL97 only						1													1	1	1		N/A	N/A	H+pUL97 only		313861
EFHD2_HUMAN	Q96C19	EF-hand domain-containing protein D2	EFHD2		N/A		N/A		N/A		H+pUL97 only						1													1	1	1		N/A	N/A	H+pUL97 only		312825
F207A_HUMAN	Q9NSI2	Protein FAM207A	FAM207A		N/A		N/A		N/A		H+pUL97 only						1													1	1	1		N/A	N/A	H+pUL97 only		313893
K7EPH2_HUMAN	K7EPH2	Phenylalanine--tRNA ligase alpha subunit (Fragment)	FARSA		N/A		N/A		N/A		H+pUL97 only			0			1				1	1	0							1	1	1		N/A	N/A	H+pUL97 only		313147
FUBP3_HUMAN	Q96I24	Far upstream element-binding protein 3	FUBP3		N/A		N/A		N/A		H+pUL97 only						1													1	1	1		N/A	N/A	H+pUL97 only		313584
FUS_HUMAN	P35637	RNA-binding protein FUS	FUS		N/A		N/A		N/A		H+pUL97 only						1													1	1	1		N/A	N/A	H+pUL97 only		313420
ELP1_HUMAN	O95163	Elongator complex protein 1	IKBKAP		N/A		N/A		N/A		H+pUL97 only						1													1	1	1		N/A	N/A	H+pUL97 only		313408
INCE_HUMAN	Q9NQS7	Inner centromere protein	INCENP		N/A		N/A		N/A		H+pUL97 only						1													1	1	1		N/A	N/A	H+pUL97 only		313385
JUN_HUMAN	P05412	Transcription factor AP-1	JUN		N/A		N/A		N/A		H+pUL97 only						1													1	1	1		N/A	N/A	H+pUL97 only		313921
KRR1_HUMAN	Q13601	KRR1 small subunit processome component homolog	KRR1		N/A		N/A		N/A		H+pUL97 only						1													1	1	1		N/A	N/A	H+pUL97 only		312861
Q5XWD3_HUMAN	Q5XWD3	Leucine-rich repeat protein LRIG1	LRIG1		N/A		N/A		N/A		H+pUL97 only						1													1	1	1		N/A	N/A	H+pUL97 only		313708
MAK16_HUMAN	Q9BXY0	Protein MAK16 homolog	MAK16		N/A		N/A		N/A		H+pUL97 only						1													1	1	1		N/A	N/A	H+pUL97 only		313667
A0A024R0L2_HUMAN	A0A024R0L2	Uncharacterized protein	MGC20255		N/A		N/A		N/A		H+pUL97 only						1													1	1	1		N/A	N/A	H+pUL97 only		313852
MKRN3_HUMAN	Q13064	Probable E3 ubiquitin-protein ligase makorin-3	MKRN3		N/A		N/A		N/A		H+pUL97 only						1													1	1	1		N/A	N/A	H+pUL97 only		313960
MTF2_HUMAN	Q9Y483	Metal-response element-binding transcription factor 2	MTF2		N/A		N/A		N/A		H+pUL97 only						1													1	1	1		N/A	N/A	H+pUL97 only		313129
NAT10_HUMAN	Q9H0A0	N-acetyltransferase 10	NAT10		N/A		N/A		N/A		H+pUL97 only						1													1	1	1		N/A	N/A	H+pUL97 only		313341
NCBP1_HUMAN	Q09161	Nuclear cap-binding protein subunit 1	NCBP1		N/A		N/A		N/A		H+pUL97 only						1													1	1	1		N/A	N/A	H+pUL97 only		313735
NGDN_HUMAN	Q8NEJ9	Neuroguidin	NGDN		N/A		N/A		N/A		H+pUL97 only						1													1	1	1		N/A	N/A	H+pUL97 only		313985
NHP2_HUMAN	Q9NX24	H/ACA ribonucleoprotein complex subunit 2	NHP2		N/A		N/A		N/A		H+pUL97 only						1													1	1	1		N/A	N/A	H+pUL97 only		313156
NOC2L_HUMAN	Q9Y3T9	Nucleolar complex protein 2 homolog	NOC2L		N/A		N/A		N/A		H+pUL97 only						1													1	1	1		N/A	N/A	H+pUL97 only		313469
NOL7_HUMAN	Q9UMY1	Nucleolar protein 7	NOL7		N/A		N/A		N/A		H+pUL97 only						1													1	1	1		N/A	N/A	H+pUL97 only		313359
NOP58_HUMAN	Q9Y2X3	Nucleolar protein 58	NOP58		N/A		N/A		N/A		H+pUL97 only						1													1	1	1		N/A	N/A	H+pUL97 only		313173
PESC_HUMAN	O00541	Pescadillo homolog	PES1		N/A		N/A		N/A		H+pUL97 only						1													1	1	1		N/A	N/A	H+pUL97 only		313620
PHF14_HUMAN	O94880	PHD finger protein 14	PHF14		N/A		N/A		N/A		H+pUL97 only						1													1	1	1		N/A	N/A	H+pUL97 only		313654
RPB2_HUMAN	P30876	DNA-directed RNA polymerase II subunit RPB2	POLR2B		N/A		N/A		N/A		H+pUL97 only						1													1	1	1		N/A	N/A	H+pUL97 only		313699
PP1G_HUMAN	P36873	Serine/threonine-protein phosphatase PP1-gamma catalytic subunit	PPP1CC		N/A		N/A		N/A		H+pUL97 only			0	0	0	1				3	3	0	1	1	0	1	1	0	1	1	1		N/A	N/A	H+pUL97 only		313080
PRP6_HUMAN	O94906	Pre-mRNA-processing factor 6	PRPF6		N/A		N/A		N/A		H+pUL97 only						1													1	1	1		N/A	N/A	H+pUL97 only		313952
RBM22_HUMAN	Q9NW64	Pre-mRNA-splicing factor RBM22	RBM22		N/A		N/A		N/A		H+pUL97 only						1													1	1	1		N/A	N/A	H+pUL97 only		313940
RIF1_HUMAN	Q5UIP0	Telomere-associated protein RIF1	RIF1		N/A		N/A		N/A		H+pUL97 only						1													1	1	1		N/A	N/A	H+pUL97 only		313986
RNPS1_HUMAN	Q15287	RNA-binding protein with serine-rich domain 1	RNPS1		N/A		N/A		N/A		H+pUL97 only						1													1	1	1		N/A	N/A	H+pUL97 only		312950
RFA2_HUMAN	P15927	Replication protein A 32 kDa subunit	RPA2		N/A		N/A		N/A		H+pUL97 only						1													1	1	1		N/A	N/A	H+pUL97 only		313201
RFA3_HUMAN	P35244	Replication protein A 14 kDa subunit	RPA3		N/A		N/A		N/A		H+pUL97 only						1													1	1	1		N/A	N/A	H+pUL97 only		313305
RL22L_HUMAN	Q6P5R6	60S ribosomal protein L22-like 1	RPL22L1		N/A		N/A		N/A		H+pUL97 only						1													1	1	1		N/A	N/A	H+pUL97 only		313421
RL7A_HUMAN	P62424	60S ribosomal protein L7a	RPL7A		N/A		N/A		N/A		H+pUL97 only						1													1	1	1		N/A	N/A	H+pUL97 only		312982
RL9_HUMAN	P32969	60S ribosomal protein L9	RPL9		N/A		N/A		N/A		H+pUL97 only						1													1	1	1		N/A	N/A	H+pUL97 only		313083
RS24_HUMAN	P62847	40S ribosomal protein S24	RPS24		N/A		N/A		N/A		H+pUL97 only						1													1	1	1		N/A	N/A	H+pUL97 only		313936
RS9_HUMAN	P46781	40S ribosomal protein S9	RPS9		N/A		N/A		N/A		H+pUL97 only						1													1	1	1		N/A	N/A	H+pUL97 only		312942
RRP1B_HUMAN	Q14684	Ribosomal RNA processing protein 1 homolog B	RRP1B		N/A		N/A		N/A		H+pUL97 only						1													1	1	1		N/A	N/A	H+pUL97 only		313969
S10A9_HUMAN	P06702	Protein S100-A9	S100A9		N/A		N/A		N/A		H+pUL97 only						1													1	1	1		N/A	N/A	H+pUL97 only		312951
SF3A2_HUMAN	Q15428	Splicing factor 3A subunit 2	SF3A2		N/A		N/A		N/A		H+pUL97 only						1													1	1	1		N/A	N/A	H+pUL97 only		313717
SMRC1_HUMAN	Q92922	SWI/SNF complex subunit SMARCC1	SMARCC1		N/A		N/A		N/A		H+pUL97 only						1													1	1	1		N/A	N/A	H+pUL97 only		313251
RUXF_HUMAN	P62306	Small nuclear ribonucleoprotein F	SNRPF		N/A		N/A		N/A		H+pUL97 only						1													1	1	1		N/A	N/A	H+pUL97 only		313972
SRP09_HUMAN	P49458	Signal recognition particle 9 kDa protein	SRP9		N/A		N/A		N/A		H+pUL97 only						1													1	1	1		N/A	N/A	H+pUL97 only		313829
SRRM2_HUMAN	Q9UQ35	Serine/arginine repetitive matrix protein 2	SRRM2		N/A		N/A		N/A		H+pUL97 only						1													1	1	1		N/A	N/A	H+pUL97 only		313539
SRRT_HUMAN	Q9BXP5	Serrate RNA effector molecule homolog	SRRT		N/A		N/A		N/A		H+pUL97 only						1													1	1	1		N/A	N/A	H+pUL97 only		313932
SRS10_HUMAN	O75494	Serine/arginine-rich splicing factor 10	SRSF10		N/A		N/A		N/A		H+pUL97 only						1													1	1	1		N/A	N/A	H+pUL97 only		313727
SPT6H_HUMAN	Q7KZ85	Transcription elongation factor SPT6	SUPT6H		N/A		N/A		N/A		H+pUL97 only						1													1	1	1		N/A	N/A	H+pUL97 only		313948
B4DGK4_HUMAN	B4DGK4	Alternative protein SYT7	SYT7		N/A		N/A		N/A		H+pUL97 only						1													1	1	1		N/A	N/A	H+pUL97 only		313869
U2AF2_HUMAN	P26368	Splicing factor U2AF 65 kDa subunit	U2AF2		N/A		N/A		N/A		H+pUL97 only						1													1	1	1		N/A	N/A	H+pUL97 only		313315
UHRF1_HUMAN	Q96T88	E3 ubiquitin-protein ligase UHRF1	UHRF1		N/A		N/A		N/A		H+pUL97 only						1													1	1	1		N/A	N/A	H+pUL97 only		313757
UT14A_HUMAN	Q9BVJ6	U3 small nucleolar RNA-associated protein 14 homolog A	UTP14A		N/A		N/A		N/A		H+pUL97 only						1													1	1	1		N/A	N/A	H+pUL97 only		313734
UTP18_HUMAN	Q9Y5J1	U3 small nucleolar RNA-associated protein 18 homolog	UTP18		N/A		N/A		N/A		H+pUL97 only						1													1	1	1		N/A	N/A	H+pUL97 only		313906
WBP11_HUMAN	Q9Y2W2	WW domain-binding protein 11	WBP11		N/A		N/A		N/A		H+pUL97 only						1													1	1	1		N/A	N/A	H+pUL97 only		313588
XPO1_HUMAN	O14980	Exportin-1	XPO1		N/A		N/A		N/A		H+pUL97 only						1													1	1	1		N/A	N/A	H+pUL97 only		313791
PUF60_HUMAN	Q9UHX1	Poly(U)-binding-splicing factor PUF60	PUF60		N/A		B1+pUL97 only		N/A		H+pUL97 only				2		1							1	2	2				1	1	1		B1+pUL97 only	N/A	H+pUL97 only		313412
TCRG1_HUMAN	O14776	Transcription elongation regulator 1	TCERG1		N/A		B1+pUL97 only		N/A		H+pUL97 only				2		1							2	2	2				1	1	1		B1+pUL97 only	N/A	H+pUL97 only		313994
NOG1_HUMAN	Q9BZE4	Nucleolar GTP-binding protein 1	GTPBP4		N/A		B1+pUL97 only		N/A		H+pUL97 only				1		1							1	1	1				1	1	1		B1+pUL97 only	N/A	H+pUL97 only		313785
LSM2_HUMAN	Q9Y333	U6 snRNA-associated Sm-like protein LSm2	LSM2		N/A		B1+pUL97 only		N/A		H+pUL97 only				1		1							1	1	1				1	1	1		B1+pUL97 only	N/A	H+pUL97 only		313892
RBM4_HUMAN	Q9BWF3	RNA-binding protein 4	RBM4		N/A		B1+pUL97 only		N/A		H+pUL97 only				1		1							1	1	1				1	1	1		B1+pUL97 only	N/A	H+pUL97 only		313071
VPS35_HUMAN	Q96QK1	Vacuolar protein sorting-associated protein 35	VPS35		N/A		B1+pUL97 only		N/A		H+pUL97 only				1		1							1	1	1				1	1	1		B1+pUL97 only	N/A	H+pUL97 only		313750
RLA1_HUMAN	P05386	60S acidic ribosomal protein P1	RPLP1		FLAG only		N/A		N/A		H+pUL97 only			2.5			1				2	4	2							1	1	1		0	0	0.4		313442
RL27_HUMAN	P61353	60S ribosomal protein L27	RPL27		FLAG only		N/A		N/A		H+pUL97 only			2			1				2	2	2							1	1	1		0	0	0.5		313290
ARP3_HUMAN	P61158	Actin-related protein 3	ACTR3		FLAG only		N/A		N/A		H+pUL97 only			1			1				1	1	1							1	1	1		0	0	1		313799
CCD93_HUMAN	Q567U6	Coiled-coil domain-containing protein 93	CCDC93		FLAG only		N/A		N/A		H+pUL97 only			1			1				1	1	1							1	1	1		0	0	1		313558
DDX52_HUMAN	Q9Y2R4	Probable ATP-dependent RNA helicase DDX52	DDX52		FLAG only		N/A		N/A		H+pUL97 only			1			1				1	1	1							1	1	1		0	0	1		313389
IMA5_HUMAN	P52294	Importin subunit alpha-5	KPNA1		FLAG only		N/A		N/A		H+pUL97 only			1			1				1	1	1							1	1	1		0	0	1		313197
RAD50_HUMAN	Q92878	DNA repair protein RAD50	RAD50		FLAG only		N/A		N/A		H+pUL97 only			1			1				1	1	1							1	1	1		0	0	1		313770
RL37A_HUMAN	P61513	60S ribosomal protein L37a	RPL37A		FLAG only		N/A		N/A		H+pUL97 only			1			1				1	1	1							1	1	1		0	0	1		313809
AROS_HUMAN	Q86WX3	Active regulator of SIRT1	RPS19BP1		FLAG only		N/A		N/A		H+pUL97 only			1			1				1	1	1							1	1	1		0	0	1		313841
SRP14_HUMAN	P37108	Signal recognition particle 14 kDa protein	SRP14		FLAG only		N/A		N/A		H+pUL97 only			1			1				1	1	1							1	1	1		0	0	1		313778
CDC73_HUMAN	Q6P1J9	Parafibromin	CDC73		FLAG only		B1+pUL97 only		N/A		H+pUL97 only			2	2		1				2	2	2	2	2	2				1	1	1		1	0	0.5		313857
RL24_HUMAN	P83731	60S ribosomal protein L24	RPL24		FLAG only		B1+pUL97 only		N/A		H+pUL97 only			2	2		1				2	2	2	2	2	2				1	1	1		1	0	0.5		313455
DPM1_HUMAN	O60762	Dolichol-phosphate mannosyltransferase subunit 1	DPM1		FLAG only		B1+pUL97 only		N/A		H+pUL97 only			2	1		1				2	2	2	1	1	1				1	1	1		0.5	0	0.5		314002
RS7_HUMAN	P62081	40S ribosomal protein S7	RPS7		FLAG only		B1+pUL97 only		N/A		H+pUL97 only			2	1		1				2	2	2	1	1	1				1	1	1		0.5	0	0.5		313231
GBB1_HUMAN	P62873	Guanine nucleotide-binding protein G(I)/G(S)/G(T) subunit beta-1	GNB1		FLAG only		B1+pUL97 only		N/A		H+pUL97 only			1	1		1				1	1	1	1	1	1				1	1	1		1	0	1		313303
KHDR1_HUMAN	Q07666	KH domain-containing, RNA-binding, signal transduction-associated protein 1	KHDRBS1		FLAG only		B1+pUL97 only		N/A		H+pUL97 only			1	1		1				1	1	1	1	1	1				1	1	1		1	0	1		313157
RCL1_HUMAN	Q9Y2P8	RNA 3'-terminal phosphate cyclase-like protein	RCL1		FLAG only		B1+pUL97 only		N/A		H+pUL97 only			1	1		1				1	1	1	1	1	1				1	1	1		1	0	1		313618
RL17_HUMAN	P18621	60S ribosomal protein L17	RPL17		FLAG only		B1+pUL97 only		N/A		H+pUL97 only			1	1		1				1	1	1	1	1	1				1	1	1		1	0	1		313168
RS23_HUMAN	P62266	40S ribosomal protein S23	RPS23		FLAG only		B1+pUL97 only		N/A		H+pUL97 only			1	1		1				1	1	1	1	1	1				1	1	1		1	0	1		313758
SLTM_HUMAN	Q9NWH9	SAFB-like transcription modulator	SLTM		FLAG only		B1+pUL97 only		N/A		H+pUL97 only			1	1		1				1	1	1	1	1	1				1	1	1		1	0	1		313644
SSRG_HUMAN	Q9UNL2	Translocon-associated protein subunit gamma	SSR3		FLAG only		B1+pUL97 only		N/A		H+pUL97 only			1	1		1				1	1	1	1	1	1				1	1	1		1	0	1		313513
XRN2_HUMAN	Q9H0D6	5'-3' exoribonuclease 2	XRN2		FLAG only		B1+pUL97 only		N/A		H+pUL97 only			1	1		1				1	1	1	1	1	1				1	1	1		1	0	1		313517
DDX41_HUMAN	Q9UJV9	Probable ATP-dependent RNA helicase DDX41	DDX41		1.66667		1.66667		2.33333		2.33333		3	5	5	7	7	2	3	3	5	5	5	3	5	5	7	7	7	7	7	7		1	1.4	1.4		313323
A8K1H8_HUMAN	A8K1H8	cDNA FLJ77803, highly similar to Homo sapiens myelin basic protein (MBP), mRNA			0.5		2.5		2.5		2		2	1	5	5	4	1	2	2	1	1	1	3	5	5	3	5	5	4	4	4		5	5	4		313298
RL11_HUMAN	P62913	60S ribosomal protein L11	RPL11		1.25		1.5		2		2		2	2.5	3	4	4	2	2	1	3	4	1	3	3	1	3	4	2	3	4	2		1.2	1.6	1.6		313159
GFAP_HUMAN	P14136	Glial fibrillary acidic protein	GFAP		Fc only		1		1		2		1		1	1	2	1	1	1				1	1	1	1	1	1	2	2	2		B1+pUL97 only	T1+pUL97 only	H+pUL97 only		313074
HBB_HUMAN	P68871	Hemoglobin subunit beta	HBB		0.6665		1.5		0.5		1.75		2	1.333	3	1	3.5	2	2	2	2	2	1	2	3	3	1	1	1	3	4	3		2.25056	0.750188	2.62566		312850
PCBP2_HUMAN	Q15366	Poly(rC)-binding protein 2	PCBP2		1		1.4		2		1.6		1	1	1.4	2	1.6	1	1	1	1	1	1	3	3	1	3	3	1	3	4	1		1.4	2	1.6		313033
PIMT_HUMAN	P22061	Protein-L-isoaspartate(D-aspartate) O-methyltransferase	PCMT1		0.9		0.9		1		1		20	18	18	20	20	14	20	20	14	18	18	15	18	18	15	20	20	14	20	20		1	1.11111	1.11111		313446
PYR1_HUMAN	P27708	CAD protein	CAD		2		1		Fc only		1		1	2	1		1	1	1	1	2	2	2	1	1	1				1	1	1		0.5	0	0.5		313640
HS105_HUMAN	Q92598	Heat shock protein 105 kDa	HSPH1		1		2		Fc only		1		1	1	2	0	1	1	1	1	1	1	1	2	2	2	1	1	0	1	1	1		2	0	1		313219
Q6GMX6_HUMAN	Q6GMX6	IGH@ protein	IGH@		0.666667		0.533333		0.6		0.533333		15	10	8	9	8	3	15	15	5	10	10	3	8	8	4	9	9	3	8	8		0.8	0.9	0.8		313233
RS28_HUMAN	P62857	40S ribosomal protein S28	RPS28		0.5		0.5		1		0.5		2	1	1	2	1	1	2	2	1	1	1	1	1	1	1	2	2	1	1	1		1	2	1		313887
PPIB_HUMAN	P23284	Peptidyl-prolyl cis-trans isomerase B	PPIB		Fc only		1		1		0.5		2		2	2	1	2	2	2				2	2	2	2	2	2	1	1	1		B1+pUL97 only	T1+pUL97 only	H+pUL97 only		313883
GNAO_HUMAN	P09471	Guanine nucleotide-binding protein G(o) subunit alpha	GNAO1		1		1		0.5		0.5		2	2	2	1	1	1	2	2	1	2	2	1	2	2	1	1	1	1	1	1		1	0.5	0.5		313529
GSTP1_HUMAN	P09211	Glutathione S-transferase P	GSTP1		1		0.5		0.5		0.5		2	2	1	1	1	1	2	2	1	2	2	1	1	1	1	1	1	1	1	1		0.5	0.5	0.5		312814
H1X_HUMAN	Q92522	Histone H1x	H1FX		Fc only		Fc only		Fc only		0.5		2				1	1	2	2										1	1	1		N/A	N/A	H+pUL97 only		313856
S10A8_HUMAN	P05109	Protein S100-A8	S100A8		1		1		1		Fc only		1	1	1	1		1	1	1	1	1	1	1	1	1	1	1	1					1	1	0		313934
MCA3_HUMAN	O43324	Eukaryotic translation elongation factor 1 epsilon-1	EEF1E1		Fc only		Fc only		1		Fc only		1			1		1	1	1							1	1	1					N/A	T1+pUL97 only	N/A		313566
ZRAB2_HUMAN	O95218	Zinc finger Ran-binding domain-containing protein 2	ZRANB2		0.666667		Fc only		Fc only		Fc only		3	2				2	3	3	2	2	2											0	0	0		313580
#C#Q7RTT2					FLAG only		B1+pUL97 only		T1+pUL97 only		N/A			2.033	3.048	1.03	0				3	3	2	4	4	3	2	2	1	1	1	0		1.49926	0.50664	0		312873
#C#P02663					N/A		B1+pUL97 only		T1+pUL97 only		N/A				1	1								1	1	1	1	1	1					B1+pUL97 only	T1+pUL97 only	N/A		313572
#C#ENSEMBL:ENSBTAP00000024462					FLAG only		N/A		T1+pUL97 only		N/A			1		1					1	1	1				1	1	1					0	1	0		313897
#C#P01966					FLAG only		N/A		T1+pUL97 only		N/A			1		1	0				1	1	1				1	1	1	1	1	0		0	1	0		313375
#C#Q3ZBD7					FLAG only		B1+pUL97 only		T1+pUL97 only		N/A			1	1	1					1	1	1	1	1	1	1	1	1					1	1	0		313016
H6VRG2_HUMAN	H6VRG2	Keratin 1	KRT1		N/A		B1+pUL97 only		N/A		N/A				76.597									44	83	3								B1+pUL97 only	N/A	N/A		312874
#C#Q15323					N/A		B1+pUL97 only		N/A		N/A			0	10.775		0				1	1	0	12	14	5				1	1	0		B1+pUL97 only	N/A	N/A		312840
#C#O43790					N/A		B1+pUL97 only		N/A		N/A				7.5									7	8	5								B1+pUL97 only	N/A	N/A		312844
#C#Q14525					N/A		B1+pUL97 only		N/A		N/A			0	4.31		0				1	1	0	11	11	2				1	1	0		B1+pUL97 only	N/A	N/A		312832
#C#Q6ISB0					N/A		B1+pUL97 only		N/A		N/A			0	3.043	0	0				2	2	0	3	4	3	1	1	0	2	3	0		B1+pUL97 only	N/A	N/A		312871
#C#P78386					N/A		B1+pUL97 only		N/A		N/A				1.5									4	4	1								B1+pUL97 only	N/A	N/A		312843
#C#Q9BYR8					N/A		B1+pUL97 only		N/A		N/A				1									1	1	1								B1+pUL97 only	N/A	N/A		313301
K2C6B_HUMAN	P04259	Keratin, type II cytoskeletal 6B	KRT6B		FLAG only		N/A		N/A		N/A		0	10.599	0			8	9	0	25	30	2	15	18	0								0	0	0		312877
#C#P12035					FLAG only		N/A		N/A		N/A			1.267	0	0					5	5	1	4	5	0	3	3	0					0	0	0		312869
#C#Q6KB66-1					FLAG only		N/A		N/A		N/A			1							1	1	1											0	0	0		313826
#C#P02666					FLAG only		B1+pUL97 only		N/A		N/A			1	2						1	1	1	2	2	2								2	0	0		313528
#C#P04259					N/A		N/A		N/A		H+pUL97 only					0	9.593										11	13	0	19	23	2		N/A	N/A	H+pUL97 only		312863
#C#Q7Z794					FLAG only		B1+pUL97 only		N/A		H+pUL97 only		0	2.16	6.36	0	4.417	1	1	0	5	6	2	7	9	6	2	3	0	7	10	4		2.94444	0	2.04491		312876
#C#P02538					FLAG only		B1+pUL97 only		T1+pUL97 only		H+pUL97 only			10.525	11.536	6.856	4.297				25	30	2	16	20	2	12	14	2	17	21	1		1.09606	0.651401	0.408266		312865
#C#P12763					FLAG only		B1+pUL97 only		T1+pUL97 only		H+pUL97 only			2	3	3	4				2	2	2	2	3	3	2	3	3	3	4	4		1.5	1.5	2		313668
#C#P02769					FLAG only		B1+pUL97 only		T1+pUL97 only		H+pUL97 only			51.519	18.75	6	3.6				33	52	47	15	19	15	6	6	5	4	4	3		0.363943	0.116462	0.0698771		313454
#C#Q3SX09					FLAG only		N/A		T1+pUL97 only		H+pUL97 only			2.667		1	3.5				3	3	2				1	1	1	4	4	3		0	0.374953	1.31234		312851
#C#P05787					FLAG only		N/A		N/A		H+pUL97 only		0	2.196	0	0	3.303	1	1	0	5	7	2	2	4	0	2	4	0	6	8	3		0	0	1.5041		312867
#C#Q32MB2					FLAG only		B1+pUL97 only		T1+pUL97 only		H+pUL97 only			1.048	1.03	2.123	3.187				4	4	1	3	3	1	3	4	2	6	7	3		0.982824	2.02576	3.04103		312868
#C#P02754					FLAG only		B1+pUL97 only		T1+pUL97 only		H+pUL97 only			3	3	4	3				2	3	3	2	3	3	2	4	4	3	3	3		1	1.33333	1		313853
#C#Q05B55					FLAG only		B1+pUL97 only		T1+pUL97 only		H+pUL97 only			7	2	4	3				5	7	7	2	2	2	4	4	4	3	3	3		0.285714	0.571429	0.428571		314003
#C#Q5D862					FLAG only		B1+pUL97 only		N/A		H+pUL97 only			1	2		3				1	1	1	2	2	2				3	3	3		2	0	3		313445
K1C18_HUMAN	P05783	Keratin, type I cytoskeletal 18	KRT18		N/A		N/A		N/A		H+pUL97 only			0	0		2.028				1	1	0	1	1	0				3	3	2		N/A	N/A	H+pUL97 only		312838
#C#P02668					FLAG only		B1+pUL97 only		T1+pUL97 only		H+pUL97 only			1	2	1	2				1	1	1	1	2	2	1	1	1	2	2	2		2	1	2		313996
#C#Q3ZBS7					N/A		N/A		N/A		H+pUL97 only						2													2	2	2		N/A	N/A	H+pUL97 only		313698
#C#P07477					N/A		B1+pUL97 only		T1+pUL97 only		H+pUL97 only				1	1	1							1	1	1	1	1	1	1	1	1		B1+pUL97 only	T1+pUL97 only	H+pUL97 only		313165
#C#Q1RMK2					N/A		N/A		N/A		H+pUL97 only						1													1	1	1		N/A	N/A	H+pUL97 only		313320
#C#Q86YZ3					N/A		N/A		N/A		H+pUL97 only						1													1	1	1		N/A	N/A	H+pUL97 only		313509
#C#ENSEMBL:ENSBTAP00000033053					N/A		B1+pUL97 only		N/A		H+pUL97 only				1		1							1	1	1				1	1	1		B1+pUL97 only	N/A	H+pUL97 only		313873
#C#P15497					FLAG only		N/A		N/A		H+pUL97 only			2			1				2	2	2							1	1	1		0	0	0.5		313349
#C#P60712					4.26667		1.87867		Fc only		3.88633		3	12.8	5.636	0	11.659	6	7	1	21	33	2	22	29	1	12	18	0	30	43	2		0.440312	0	0.910859		312960
#C#P00761					2.15385		2.30769		3.84615		3.46154		13	28	30	50	45	5	13	13	6	28	28	6	30	30	6	50	50	7	45	45		1.07143	1.78571	1.60714		313983
K1C9_HUMAN	P35527	Keratin, type I cytoskeletal 9	KRT9		4.70175		4.0325		2.33333		3.19625		12	56.421	48.39	28	38.355	9	12	12	35	57	56	31	49	48	21	28	28	28	39	38		0.857659	0.496269	0.6798		312837
#C#ENSEMBL:ENSBTAP00000014147					3		2		3		3		1	3	2	3	3	1	1	1	2	3	3	2	2	2	2	3	3	2	3	3		0.666667	1	1		313980
#C#P02662					2		4		2		3		1	2	4	2	3	1	1	1	2	2	2	3	4	4	2	2	2	3	3	3		2	1	1.5		313993
#C#Q7Z3Y8					Fc only		Fc only		Fc only		3		1	0	0		3	1	1	1	1	1	0	1	1	0				2	3	3		N/A	N/A	H+pUL97 only		312839
K22E_HUMAN	P35908	Keratin, type II cytoskeletal 2 epidermal	KRT2		1.88441		2.51268		1.65671		2.56381		17.545	33.062	44.085	29.067	44.982	16	19	14	30	37	27	35	46	35	25	31	22	33	49	35		1.3334	0.879166	1.36053		312866
#C#P13647					3.74564		2.95882		0.901593		2.52932		9.227	34.561	27.301	8.319	23.338	9	11	8	28	39	27	24	30	22	11	13	6	23	29	18		0.789937	0.240705	0.67527		312864
#C#P13645					2.4309		2.43131		1.36637		2.42332		19.543	47.507	47.515	26.703	47.359	17	20	19	32	49	45	29	49	45	19	27	26	25	49	45		1.00017	0.562086	0.996885		312833
#C#P08779					1.83048		1.43438		0.495144		2.04711		12.459	22.806	17.871	6.169	25.505	15	15	9	25	29	17	19	25	13	10	10	4	22	32	16		0.78361	0.270499	1.11835		312831
K2C1_HUMAN	P04264	Keratin, type II cytoskeletal 1	KRT1		2.00227		Fc only		1.1747		1.67862		42.227	84.55		49.604	70.883	28	44	8	44	89	12				34	53	10	39	76	12		0	0.586682	0.838356		312870
#C#P02533					2.6362		3.06647		1.44216		1.33836		7.823	20.623	23.989	11.282	10.47	11	14	4	25	31	11	26	33	13	15	16	5	21	25	5		1.16322	0.547059	0.507686		312841
#C#Q04695					1.28348		1.18841		0.743188		1.02068		5.175	6.642	6.15	3.846	5.282	8	10	3	16	18	4	14	16	4	10	10	2	13	16	3		0.925926	0.579042	0.795242		312834
#C#P02768-1					1.37025		0.3125		Fc only		0.6		4	5.481	1.25	0	2.4	3	4	4	8	10	5	4	5	1	1	1	0	3	3	2		0.228061	0	0.437876		313453
#C#Q1RMN8					1		0.333333		0.666667		0.333333		3	3	1	2	1	2	3	3	2	3	3	1	1	1	2	2	2	1	1	1		0.333333	0.666667	0.333333		313720
#C#ENSEMBL:ENSBTAP00000016242					Fc only		Fc only		Fc only		Fc only		7	0	0	0		7	7	1	12	19	0	10	15	0	10	10	0					N/A	N/A	N/A		312989
