# Supplementary material for: Proteomic Interaction Patterns between Human Cyclins, the Cyclin-Dependent Kinase Ortholog pUL97 and Additional Cytomegalovirus Proteins
Source: Viruses. 2016 Aug 18;8(8):219. doi: 10.3390/v8080219 (PMC4997581; doi:10.3390/v8080219)
Supplement: Supplementary file 1 [file viruses-08-00219-s001.zip › Supplementary/TableS2_Steingruber et al (referring to Table3).xlsx]

## Sheet: protein sets
accession	entry	protein name	gene name		WSC A / WSC FLAG		WSC B1 / WSC FLAG		WSC B1 + MBV / WSC FLAG		WSC B2 / WSC FLAG		WSC D1 / WSC FLAG		WSC E / WSC FLAG		WSC H / WSC FLAG		WSC T1 / WSC FLAG		WSC pUL97 / WSC FLAG		WSC pUL97bis / WSC FLAG		WSC_Ctrl Fc	WSC_Ctrl FLAG	WSC_A	WSC_B1	WSC_B1+MBV	WSC_B2	WSC_D1	WSC_E	WSC_H	WSC_T1	WSC_pUL97	WSC_pUL97bis	Fc			FLAG			pUL97			pUL97bis			B1
																																					Pep	SC	SSC	Pep	SC	SSC	Pep	SC	SSC	Pep	SC	SSC	Pep
IRS1_HCMVA	P09715	Protein IRS1	IRS1		cyclin A only		N/A		N/A		N/A		N/A		N/A		cyclin H only		N/A		pUL97 only		pUL97bis only			0	5	0	0			0	10.8	0	8.5	3.5				3	3	0	13	14	3	6	6	1	1
TRS1_HCMVA	P09695	Protein HHLF1	TRS1		N/A		N/A		N/A		N/A		N/A		N/A		cyclin H only		N/A		pUL97 only		pUL97bis only			0	0	0	0			0	7.2	0	8.5	3.5				3	3	0	13	14	3	6	6	1	1
PORTL_HCMVA	P16735	Portal protein UL6 homolog	UL104		cyclin A only		N/A		N/A		N/A		N/A		cyclin E only		cyclin H only		N/A		pUL97 only		pUL97bis only				1					1	3		4	7							4	4	4	7	7	7
VIE2_HCMVA	P19893	Viral transcription factor IE2	UL122		cyclin A only		N/A		N/A		N/A		N/A		cyclin E only		cyclin H only		N/A		pUL97 only		pUL97bis only				3					1	4		4	4							3	4	4	3	4	4
VP22_HCMVA	P16760	Protein UL24	UL24		N/A		N/A		N/A		N/A		N/A		N/A		cyclin H only		N/A		pUL97 only		pUL97bis only										5		4	6							3	4	4	5	6	6
PP85_HCMVA	P16761	Phosphoprotein 85	UL25		1.33333		FLAG only		0.0833333		FLAG only		0.0833333		1.25		6		0.166667		4		4.08333			12	16		1		1	15	72	2	48	49				7	12	12	31	48	48	30	49	49
UL26_HCMVA	P16762	Tegument protein UL26	UL26		N/A		N/A		N/A		N/A		N/A		cyclin E only		cyclin H only		N/A		pUL97 only		pUL97bis only									1	8		8	6							8	8	8	6	6	6
UL298_HCMVA	C0H677	Protein UL29/UL28	UL29		N/A		N/A		N/A		N/A		N/A		N/A		cyclin H only		N/A		pUL97 only		pUL97bis only										3		2	3							2	2	2	3	3	3
PP150_HCMVA	P08318	Large structural phosphoprotein	UL32		cyclin A only		N/A		N/A		N/A		N/A		N/A		cyclin H only		N/A		pUL97 only		pUL97bis only				1						4		6	8							6	6	6	8	8	8
UL35_HCMVA	P16766	Protein UL35	UL35		N/A		N/A		N/A		N/A		N/A		N/A		cyclin H only		N/A		pUL97 only		pUL97bis only										5		6	7							6	6	6	6	7	7
UL43_HCMVA	P16781	Tegument protein UL43	UL43		N/A		N/A		N/A		N/A		N/A		N/A		cyclin H only		N/A		pUL97 only		pUL97bis only										8		8	8							7	8	8	5	8	8
VPAP_HCMVA	P16790	DNA polymerase processivity factor	UL44		1.2		0.2		1		0.4		0.2		0.8		3.2		0.8		5.4		3.2		2	5	6	1	5	2	1	4	16	4	27	16	2	2	2	4	5	5	15	27	27	10	16	16	1
RIR1_HCMVA	P16782	Ribonucleoside-diphosphate reductase large subunit-like protein UL45	UL45		4		FLAG only		FLAG only		FLAG only		FLAG only		1.5		12.5		1		12.5		9			2	8					3	25	2	25	18				2	2	2	23	25	25	18	18	18
UL37_HCMVA	P16784	Capsid assembly protein UL37 homolog	UL47		cyclin A only		N/A		N/A		N/A		N/A		N/A		cyclin H only		N/A		pUL97 only		pUL97bis only				2						4		11	7							9	11	11	7	7	7
DEN_HCMVA	P16785	Deneddylase	UL48		N/A		N/A		N/A		N/A		N/A		N/A		N/A		N/A		pUL97 only		pUL97bis only												14	18							14	14	14	18	18	18
UL50_HCMVA	P16791	Virion egress protein UL34 homolog	UL50		cyclin A only		N/A		N/A		N/A		N/A		cyclin E only		cyclin H only		N/A		pUL97 only		pUL97bis only		1		8					1	3		8	10	1	1	1				7	8	8	9	10	10
UL53_HCMVA	P16794	Virion egress protein UL31 homolog	UL53		cyclin A only		N/A		N/A		N/A		N/A		N/A		cyclin H only		N/A		pUL97 only		pUL97bis only				1						1		3	3							3	3	3	2	3	3
ICP27_HCMVA	P16749	mRNA export factor ICP27 homolog	UL69		2.5		FLAG only		FLAG only		FLAG only		FLAG only		2		28		0.5		17.5		19			2	5					4	56	1	35	38				2	2	2	23	35	35	24	38	38
PP65_HCMVA	P06725	65 kDa phosphoprotein	UL83		1.44828		0.206897		0.0689655		0.0689655		0.0344828		1.44828		7.06897		0.551724		5.2069		7.03448		1	29	42	6	2	2	1	42	205	16	151	204	1	1	1	21	29	29	42	151	151	48	204	204	6
UL84_HCMVA	P16727	Protein UL84	UL84		N/A		N/A		cyclin B1+MBV only		N/A		N/A		N/A		cyclin H only		N/A		pUL97 only		pUL97bis only						1				3		1	1							1	1	1	1	1	1
MCP_HCMVA	P16729	Major capsid protein	UL86		cyclin A only		N/A		cyclin B1+MBV only		N/A		N/A		cyclin E only		cyclin H only		N/A		pUL97 only		pUL97bis only				1		1			3	2		3	6							3	3	3	5	6	6
UL97_HCMVA	P16788	Serine/threonine protein kinase UL97	UL97		3.5		0.5		FLAG only		FLAG only		FLAG only		3		12.5		3		40		32			2	7	1				6	25	6	80	64				2	2	2	40	80	80	39	64	64	1
US22_HCMVA	P09722	Early nuclear protein HWLF1	US22		22		FLAG only		1		FLAG only		FLAG only		1		1		1		FLAG only		FLAG only		1	1	22		1			1	1	1			1	1	1	1	1	1
EP84_HCMVA	P17151	Early phosphoprotein p84	UL112/UL113		N/A		N/A		N/A		N/A		N/A		N/A		N/A		N/A		pUL97 only		pUL97bis only												3	2							3	3	3	2	2	2
KLHL7_HUMAN	Q8IXQ5	Kelch-like protein 7	KLHL7		cyclin A only		N/A		N/A		N/A		N/A		N/A		cyclin H only		N/A		N/A		N/A				16						2
LMO4_HUMAN	P61968	LIM domain transcription factor LMO4	LMO4		cyclin A only		N/A		N/A		N/A		N/A		N/A		N/A		N/A		N/A		N/A				8
OFD1_HUMAN	O75665	Oral-facial-digital syndrome 1 protein	OFD1		cyclin A only		N/A		N/A		N/A		N/A		N/A		N/A		N/A		N/A		N/A				13
B2RN10_HUMAN	B2RN10	5-azacytidine induced 1	AZI1		cyclin A only		N/A		N/A		N/A		N/A		N/A		N/A		N/A		N/A		N/A				34
AKA11_HUMAN	Q9UKA4	A-kinase anchor protein 11	AKAP11		cyclin A only		N/A		N/A		N/A		N/A		N/A		N/A		N/A		N/A		N/A				13
AKAP9_HUMAN	Q99996	A-kinase anchor protein 9	AKAP9		cyclin A only		N/A		N/A		N/A		N/A		N/A		N/A		N/A		N/A		N/A				20
ACLY_HUMAN	P53396	ATP-citrate synthase	ACLY		cyclin A only		N/A		N/A		N/A		N/A		N/A		N/A		N/A		N/A		N/A				6
KAP0_HUMAN	P10644	cAMP-dependent protein kinase type I-alpha regulatory subunit	PRKAR1A		cyclin A only		N/A		N/A		N/A		N/A		N/A		N/A		N/A		N/A		N/A				25.773
KAP2_HUMAN	P13861	cAMP-dependent protein kinase type II-alpha regulatory subunit	PRKAR2A		cyclin A only		N/A		N/A		N/A		N/A		N/A		N/A		N/A		N/A		N/A				16
CK5P2_HUMAN	Q96SN8	CDK5 regulatory subunit-associated protein 2	CDK5RAP2		cyclin A only		N/A		N/A		N/A		N/A		N/A		N/A		N/A		N/A		N/A				49.925
CE350_HUMAN	Q5VT06	Centrosome-associated protein 350	CEP350		cyclin A only		N/A		N/A		N/A		N/A		N/A		N/A		N/A		N/A		N/A				46
B7ZMF0_HUMAN	B7ZMF0	CEP192 protein	CEP192		cyclin A only		N/A		N/A		N/A		N/A		N/A		N/A		N/A		N/A		N/A				12.444
MIB1_HUMAN	Q86YT6	E3 ubiquitin-protein ligase MIB1	MIB1		cyclin A only		N/A		N/A		N/A		N/A		N/A		N/A		N/A		N/A		N/A				14
FR1OP_HUMAN	O95684	FGFR1 oncogene partner	FGFR1OP		cyclin A only		N/A		N/A		N/A		N/A		N/A		N/A		N/A		N/A		N/A				10
LDB1_HUMAN	Q86U70	LIM domain-binding protein 1	LDB1		cyclin A only		N/A		N/A		N/A		N/A		N/A		N/A		N/A		N/A		N/A				25.095
LDB2_HUMAN	O43679	LIM domain-binding protein 2	LDB2		cyclin A only		N/A		N/A		N/A		N/A		N/A		N/A		N/A		N/A		N/A				5.905
NFKB2_HUMAN	Q00653	Nuclear factor NF-kappa-B p100 subunit	NFKB2		cyclin A only		N/A		N/A		N/A		N/A		N/A		N/A		N/A		N/A		N/A				17
PCNT_HUMAN	O95613	Pericentrin	PCNT		cyclin A only		N/A		N/A		N/A		N/A		N/A		N/A		N/A		N/A		N/A				83
PCM1_HUMAN	Q15154	Pericentriolar material 1 protein	PCM1		cyclin A only		N/A		N/A		N/A		N/A		N/A		N/A		N/A		N/A		N/A				85
PXDN_HUMAN	Q92626	Peroxidasin homolog	PXDN		cyclin A only		N/A		N/A		N/A		N/A		N/A		N/A		N/A		N/A		N/A				11
PIBF1_HUMAN	Q8WXW3	Progesterone-induced-blocking factor 1	PIBF1		cyclin A only		N/A		N/A		N/A		N/A		N/A		N/A		N/A		N/A		N/A				8
FRYL_HUMAN	O94915	Protein furry homolog-like	FRYL		cyclin A only		N/A		N/A		N/A		N/A		N/A		N/A		N/A		N/A		N/A				8.889
SSBP2_HUMAN	P81877	Single-stranded DNA-binding protein 2	SSBP2		cyclin A only		N/A		N/A		N/A		N/A		N/A		N/A		N/A		N/A		N/A				5.5
ZKSC8_HUMAN	Q15776	Zinc finger protein with KRAB and SCAN domains 8	ZKSCAN8		cyclin A only		N/A		N/A		N/A		N/A		N/A		N/A		N/A		N/A		N/A				6
HSP71_HUMAN	P08107	Heat shock 70 kDa protein 1A/1B	HSPA1A		cyclin A only		N/A		cyclin B1+MBV only		cyclin B2 only		cyclin D1 only		cyclin E only		cyclin H only		cyclin T1 only		pUL97 only		N/A		0	0	6.5		2.302	1	1.083	5.699	3.393	3.143	3.12	0	2	2	0	2	2	0	3	4	3	2	2	0
TBB6_HUMAN	Q9BUF5	Tubulin beta-6 chain	TUBB6		cyclin A only		N/A		cyclin B1+MBV only		N/A		N/A		cyclin E only		cyclin H only		cyclin T1 only		pUL97 only		pUL97bis only		2	0	6.222	0	3.667			2.364	3.111	2.8	7.083	4.125	3	4	1	4	5	0	9	10	5	5	6	3	1
RO52_HUMAN	P19474	E3 ubiquitin-protein ligase TRIM21	TRIM21		cyclin A only		N/A		N/A		N/A		N/A		N/A		N/A		N/A		pUL97 only		pUL97bis only				11								11	2							11	11	11	2	2	2
PLEC_HUMAN	Q15149	Plectin	PLEC		6.075		FLAG only		0.1		FLAG only		FLAG only		1.55		2.575		0.175		5		1.25			40	243		4			62	103	7	200	50				38	40	40	168	200	200	44	50	50
RS3_HUMAN	P23396	40S ribosomal protein S3	RPS3		5		1		2		1		1		2		4		2		5		2		1	1	5	1	2	1	1	2	4	2	5	2	1	1	1	1	1	1	4	5	5	2	2	2	1
MYH9_HUMAN	P35579	Myosin-9	MYH9		9.66667		1		2.66667		FLAG only		0.666667		13.282		20		FLAG only		26.2857		21.8177		7	3	29	3	8		2	39.846	60		78.857	65.453	7	7	7	3	3	3	63	79	69	51	66	59	3
SERPH_HUMAN	P50454	Serpin H1	SERPINH1		5		1		2		FLAG only		FLAG only		1		1		10		1		FLAG only		1	1	5	1	2			1	1	10	1		1	1	1	1	1	1	1	1	1				1
PCBP1_HUMAN	Q15365	Poly(rC)-binding protein 1	PCBP1		cyclin A only		N/A		cyclin B1+MBV only		N/A		N/A		cyclin E only		N/A		N/A		N/A		N/A			0	3		1			1.5								1	1	0
CCD77_HUMAN	Q9BR77	Coiled-coil domain-containing protein 77	CCDC77		cyclin A only		N/A		N/A		N/A		N/A		N/A		cyclin H only		N/A		N/A		N/A				3						1
P4HA1_HUMAN	P13674	Prolyl 4-hydroxylase subunit alpha-1	P4HA1		cyclin A only		N/A		N/A		N/A		N/A		N/A		cyclin H only		N/A		N/A		N/A				3						1
EWS_HUMAN	Q01844	RNA-binding protein EWS	EWSR1		cyclin A only		N/A		N/A		N/A		N/A		N/A		cyclin H only		N/A		N/A		N/A				3						1
PGAM5_HUMAN	Q96HS1	Serine/threonine-protein phosphatase PGAM5, mitochondrial	PGAM5		cyclin A only		N/A		N/A		N/A		N/A		N/A		cyclin H only		N/A		N/A		N/A				4						1
ACO11_HUMAN	Q8WXI4	Acyl-coenzyme A thioesterase 11	ACOT11		cyclin A only		N/A		N/A		N/A		N/A		N/A		N/A		N/A		N/A		N/A				3
KAPCA_HUMAN	P17612	cAMP-dependent protein kinase catalytic subunit alpha	PRKACA		cyclin A only		N/A		N/A		N/A		N/A		N/A		N/A		N/A		N/A		N/A				3.75
CPSF5_HUMAN	O43809	Cleavage and polyadenylation specificity factor subunit 5	NUDT21		cyclin A only		N/A		N/A		N/A		N/A		N/A		N/A		N/A		N/A		N/A				3
CCD61_HUMAN	Q9Y6R9	Coiled-coil domain-containing protein 61	CCDC61		cyclin A only		N/A		N/A		N/A		N/A		N/A		N/A		N/A		N/A		N/A				3
ATG4B_HUMAN	Q9Y4P1	Cysteine protease ATG4B	ATG4B		cyclin A only		N/A		N/A		N/A		N/A		N/A		N/A		N/A		N/A		N/A				3
DHYS_HUMAN	P49366	Deoxyhypusine synthase	DHPS		cyclin A only		N/A		N/A		N/A		N/A		N/A		N/A		N/A		N/A		N/A				3
RBBP6_HUMAN	Q7Z6E9	E3 ubiquitin-protein ligase RBBP6	RBBP6		cyclin A only		N/A		N/A		N/A		N/A		N/A		N/A		N/A		N/A		N/A				4
ISL2_HUMAN	Q96A47	Insulin gene enhancer protein ISL-2	ISL2		cyclin A only		N/A		N/A		N/A		N/A		N/A		N/A		N/A		N/A		N/A				3
PLAK_HUMAN	P14923	Junction plakoglobin	JUP		cyclin A only		N/A		N/A		N/A		N/A		N/A		N/A		N/A		N/A		N/A				5					0	0
P4HA2_HUMAN	O15460	Prolyl 4-hydroxylase subunit alpha-2	P4HA2		cyclin A only		N/A		N/A		N/A		N/A		N/A		N/A		N/A		N/A		N/A				3
PSME3_HUMAN	P61289	Proteasome activator complex subunit 3	PSME3		cyclin A only		N/A		N/A		N/A		N/A		N/A		N/A		N/A		N/A		N/A				4
SSBP3_HUMAN	Q9BWW4	Single-stranded DNA-binding protein 3	SSBP3		cyclin A only		N/A		N/A		N/A		N/A		N/A		N/A		N/A		N/A		N/A				4.125
TPGS1_HUMAN	Q6ZTW0	Tubulin polyglutamylase complex subunit 1	TPGS1		cyclin A only		N/A		N/A		N/A		N/A		N/A		N/A		N/A		N/A		N/A				3
K0753_HUMAN	Q2KHM9	Uncharacterized protein KIAA0753	KIAA0753		cyclin A only		N/A		N/A		N/A		N/A		N/A		N/A		N/A		N/A		N/A				3
K1328_HUMAN	Q86T90	Uncharacterized protein KIAA1328	KIAA1328		cyclin A only		N/A		N/A		N/A		N/A		N/A		N/A		N/A		N/A		N/A				4
RS25_HUMAN	P62851	40S ribosomal protein S25	RPS25		cyclin A only		N/A		N/A		N/A		N/A		N/A		cyclin H only		N/A		pUL97 only		N/A				3						2		1								1	1	1
DESP_HUMAN	P15924	Desmoplakin	DSP		cyclin A only		N/A		N/A		cyclin B2 only		N/A		cyclin E only		N/A		N/A		pUL97 only		pUL97bis only				3			1		1			4	2							4	4	4	2	2	2
2AAA_HUMAN	P30153	Serine/threonine-protein phosphatase 2A 65 kDa regulatory subunit A alpha isoform	PPP2R1A		cyclin A only		N/A		N/A		N/A		N/A		N/A		N/A		N/A		pUL97 only		pUL97bis only				4.5								2	1							2	2	1	1	1	1
CH60_HUMAN	P10809	60 kDa heat shock protein, mitochondrial	HSPD1		3		FLAG only		FLAG only		FLAG only		FLAG only		2.5		FLAG only		FLAG only		0.5		0.5		1	2	6					5			1	1	1	1	1	2	2	2	1	1	1	1	1	1
LMNA_HUMAN	P02545	Prelamin-A/C	LMNA		3.75		FLAG only		FLAG only		FLAG only		0.5		2.25		2.75		FLAG only		3.5555		3.5			4	15	0			2	9	11		14.222	14				4	4	3	12	15	8	11	14	6	1
F91A1_HUMAN	Q658Y4	Protein FAM91A1	FAM91A1		3		FLAG only		FLAG only		FLAG only		FLAG only		1		24		FLAG only		20		17			1	3					1	24		20	17				1	1	1	17	20	20	15	17	17
KPYM_HUMAN	P14618	Pyruvate kinase PKM	PKM		3		FLAG only		2		1		FLAG only		1		FLAG only		FLAG only		1		FLAG only		2	1	3		2	1		1			1		2	2	2	1	1	1	1	1	1
FLNC_HUMAN	Q14315	Filamin-C	FLNC		4		FLAG only		3		FLAG only		FLAG only		5		3		1		FLAG only		FLAG only			1	4		3			5	3	1						1	1	1
CLIC1_HUMAN	O00299	Chloride intracellular channel protein 1	CLIC1		3		FLAG only		1		FLAG only		FLAG only		1		FLAG only		FLAG only		FLAG only		FLAG only			1	3		1			1								1	1	1
CDK1_HUMAN	P06493	Cyclin-dependent kinase 1	CDK1		N/A		cyclin B1 only		cyclin B1+MBV only		cyclin B2 only		N/A		N/A		N/A		N/A		N/A		N/A					8.8	13.812	6		0																	9
CCNB1_HUMAN	P14635	G2/mitotic-specific cyclin-B1	CCNB1		N/A		cyclin B1 only		cyclin B1+MBV only		N/A		N/A		N/A		N/A		N/A		N/A		N/A					7	13																				7
TPR_HUMAN	P12270	Nucleoprotein TPR	TPR		N/A		cyclin B1 only		cyclin B1+MBV only		N/A		N/A		N/A		N/A		N/A		N/A		pUL97bis only					15	31							1										1	1	1	15
CDN1B_HUMAN	P46527	Cyclin-dependent kinase inhibitor 1B	CDKN1B		N/A		cyclin B1 only		cyclin B1+MBV only		N/A		N/A		cyclin E only		N/A		N/A		N/A		N/A					3	5			3																	2
MMAB_HUMAN	Q96EY8	Cob(I)yrinic acid a,c-diamide adenosyltransferase, mitochondrial	MMAB		N/A		cyclin B1 only		cyclin B1+MBV only		N/A		N/A		N/A		N/A		N/A		N/A		N/A					3	5																				3
FYCO1_HUMAN	Q9BQS8	FYVE and coiled-coil domain-containing protein 1	FYCO1		N/A		cyclin B1 only		cyclin B1+MBV only		N/A		N/A		N/A		N/A		N/A		N/A		N/A					3	11																				3
CDK5_HUMAN	Q00535	Cyclin-dependent-like kinase 5	CDK5		N/A		cyclin B1 only		cyclin B1+MBV only		N/A		N/A		cyclin E only		N/A		N/A		N/A		N/A					1	5			3																	1
CDK2_HUMAN	P24941	Cyclin-dependent kinase 2	CDK2		N/A		cyclin B1 only		cyclin B1+MBV only		N/A		N/A		cyclin E only		N/A		N/A		N/A		N/A					2.2	3.188	0		12																	3
CDN1C_HUMAN	P49918	Cyclin-dependent kinase inhibitor 1C	CDKN1C		N/A		cyclin B1 only		cyclin B1+MBV only		N/A		N/A		cyclin E only		N/A		N/A		N/A		N/A					1	4			2																	1
HS90B_HUMAN	P08238	Heat shock protein HSP 90-beta	HSP90AB1		cyclin A only		N/A		cyclin B1+MBV only		N/A		N/A		cyclin E only		N/A		N/A		N/A		N/A		2.25	0	1.667	0	4.5		0	3	0				4	4	1	2	2	0							1
PGK1_HUMAN	P00558	Phosphoglycerate kinase 1	PGK1		2		FLAG only		3		FLAG only		FLAG only		1		FLAG only		FLAG only		1		FLAG only		4	1	2		3			1			1		4	4	4	1	1	1	1	1	1
LDHB_HUMAN	P07195	L-lactate dehydrogenase B chain	LDHB		FLAG only		FLAG only		3.75		FLAG only		FLAG only		FLAG only		FLAG only		FLAG only		FLAG only		FLAG only		0	1	0	0	3.75	0		0					1	1	0	1	1	1							1
MORC3_HUMAN	Q14149	MORC family CW-type zinc finger protein 3	MORC3		N/A		N/A		N/A		cyclin B2 only		N/A		N/A		N/A		N/A		N/A		N/A							7
CCNB2_HUMAN	O95067	G2/mitotic-specific cyclin-B2	CCNB2		N/A		N/A		N/A		cyclin B2 only		N/A		N/A		N/A		N/A		N/A		N/A							13
DDX41_HUMAN	Q9UJV9	Probable ATP-dependent RNA helicase DDX41	DDX41		cyclin A only		N/A		N/A		cyclin B2 only		N/A		N/A		cyclin H only		N/A		N/A		N/A				2			4			4
NEK1_HUMAN	Q96PY6	Serine/threonine-protein kinase Nek1	NEK1		N/A		N/A		N/A		cyclin B2 only		N/A		N/A		N/A		N/A		N/A		N/A							4
CTRO_HUMAN	O14578	Citron Rho-interacting kinase	CIT		N/A		N/A		N/A		cyclin B2 only		N/A		N/A		N/A		N/A		N/A		pUL97bis only							3						1										1	1	1
1433G_HUMAN	P61981	14-3-3 protein gamma	YWHAG		N/A		N/A		N/A		cyclin B2 only		N/A		cyclin E only		N/A		N/A		pUL97 only		pUL97bis only			0				3		1			2	1				1	1	0	2	2	2	1	1	1
LZTR1_HUMAN	Q8N653	Leucine-zipper-like transcriptional regulator 1	LZTR1		N/A		N/A		N/A		N/A		cyclin D1 only		N/A		N/A		N/A		N/A		N/A								12
MSD2_HUMAN	Q6P1R3	Myb/SANT-like DNA-binding domain-containing protein 2	MSANTD2		N/A		N/A		N/A		N/A		cyclin D1 only		N/A		N/A		N/A		N/A		N/A								8
CCND1_HUMAN	P24385	G1/S-specific cyclin-D1	CCND1		N/A		N/A		N/A		N/A		cyclin D1 only		N/A		N/A		N/A		N/A		N/A								4
J3KNL6_HUMAN	J3KNL6	Protein transport protein Sec16A	SEC16A		N/A		N/A		N/A		N/A		N/A		cyclin E only		cyclin H only		N/A		N/A		N/A									8	6
A8KAQ7_HUMAN	A8KAQ7	ANAPC7 protein	ANAPC7		N/A		N/A		N/A		N/A		N/A		cyclin E only		N/A		N/A		N/A		N/A									10
APC1_HUMAN	Q9H1A4	Anaphase-promoting complex subunit 1	ANAPC1		N/A		N/A		N/A		N/A		N/A		cyclin E only		N/A		N/A		N/A		N/A									6
APC5_HUMAN	Q9UJX4	Anaphase-promoting complex subunit 5	ANAPC5		N/A		N/A		N/A		N/A		N/A		cyclin E only		N/A		N/A		N/A		N/A									6
B3KRK8_HUMAN	B3KRK8	cDNA FLJ34494 fis, clone HLUNG2005030, highly similar to VIMENTIN			N/A		N/A		N/A		N/A		N/A		cyclin E only		N/A		N/A		N/A		N/A		0	0	0	0	0	0	0	9.005	0	0	0	0	1	1	0	46	63	0	56	105	0	40	56	0	1
G5EA36_HUMAN	G5EA36	Cell division cycle 27, isoform CRA_c	CDC27		N/A		N/A		N/A		N/A		N/A		cyclin E only		N/A		N/A		N/A		N/A									11.733
CDC16_HUMAN	Q13042	Cell division cycle protein 16 homolog	CDC16		N/A		N/A		N/A		N/A		N/A		cyclin E only		N/A		N/A		N/A		N/A									9
CDC23_HUMAN	Q9UJX2	Cell division cycle protein 23 homolog	CDC23		N/A		N/A		N/A		N/A		N/A		cyclin E only		N/A		N/A		N/A		N/A									10
CDC27_HUMAN	P30260	Cell division cycle protein 27 homolog	CDC27		N/A		N/A		N/A		N/A		N/A		cyclin E only		N/A		N/A		N/A		N/A									17.6
CCNE1_HUMAN	P24864	G1/S-specific cyclin-E1	CCNE1		N/A		N/A		N/A		N/A		N/A		cyclin E only		N/A		N/A		N/A		N/A									8
PCNA_HUMAN	P12004	Proliferating cell nuclear antigen	PCNA		N/A		N/A		N/A		N/A		N/A		cyclin E only		N/A		N/A		N/A		N/A									6
RBL2_HUMAN	Q08999	Retinoblastoma-like protein 2	RBL2		N/A		N/A		N/A		N/A		N/A		cyclin E only		N/A		N/A		N/A		N/A									11
AINX_HUMAN	Q16352	Alpha-internexin	INA		N/A		N/A		N/A		N/A		N/A		cyclin E only		N/A		N/A		N/A		N/A			0	0					4.941	0		0	0				1	1	0	1	1	0	1	1	0
ANC2_HUMAN	Q9UJX6	Anaphase-promoting complex subunit 2	ANAPC2		N/A		N/A		N/A		N/A		N/A		cyclin E only		N/A		N/A		N/A		N/A									3
APC4_HUMAN	Q9UJX5	Anaphase-promoting complex subunit 4	ANAPC4		N/A		N/A		N/A		N/A		N/A		cyclin E only		N/A		N/A		N/A		N/A									4
AIFM1_HUMAN	O95831	Apoptosis-inducing factor 1, mitochondrial	AIFM1		N/A		N/A		N/A		N/A		N/A		cyclin E only		N/A		N/A		N/A		N/A									3
STAU1_HUMAN	O95793	Double-stranded RNA-binding protein Staufen homolog 1	STAU1		N/A		N/A		N/A		N/A		N/A		cyclin E only		N/A		N/A		N/A		N/A									3
PPIB_HUMAN	P23284	Peptidyl-prolyl cis-trans isomerase B	PPIB		2		1		2		FLAG only		FLAG only		3		1		1		1		FLAG only		3	1	2	1	2			3	1	1	1		3	3	3	1	1	1	1	1	1				1
RL12_HUMAN	P30050	60S ribosomal protein L12	RPL12		2		FLAG only		2		FLAG only		FLAG only		3		3		1		2		FLAG only			1	2		2			3	3	1	2					1	1	1	2	2	2
IF2B2_HUMAN	Q9Y6M1	Insulin-like growth factor 2 mRNA-binding protein 2	IGF2BP2		FLAG only		FLAG only		FLAG only		FLAG only		FLAG only		3		FLAG only		FLAG only		FLAG only		FLAG only			1						3								1	1	1
WDR11_HUMAN	Q9BZH6	WD repeat-containing protein 11	WDR11		2.33333		FLAG only		FLAG only		FLAG only		FLAG only		0.666667		15.3333		0.333333		8.66667		8.66667			3	7					2	46	1	26	26				3	3	3	23	26	26	21	26	26
ARPIN_HUMAN	Q7Z6K5	Arpin	ARPIN		N/A		N/A		N/A		N/A		N/A		N/A		cyclin H only		N/A		N/A		N/A										18
DDX3Y_HUMAN	O15523	ATP-dependent RNA helicase DDX3Y	DDX3Y		N/A		N/A		N/A		N/A		N/A		N/A		cyclin H only		N/A		N/A		N/A				0						13.125		0	0							5	5	0	3	3	0
MAT1_HUMAN	P51948	CDK-activating kinase assembly factor MAT1	MNAT1		N/A		N/A		N/A		N/A		N/A		N/A		cyclin H only		N/A		N/A		N/A										22
CDK7_HUMAN	P50613	Cyclin-dependent kinase 7	CDK7		N/A		N/A		N/A		N/A		N/A		N/A		cyclin H only		N/A		N/A		N/A										23
CCNH_HUMAN	P51946	Cyclin-H	CCNH		N/A		N/A		N/A		N/A		N/A		N/A		cyclin H only		N/A		N/A		N/A										36
EHD1_HUMAN	Q9H4M9	EH domain-containing protein 1	EHD1		N/A		N/A		N/A		N/A		N/A		N/A		cyclin H only		N/A		N/A		N/A										12
TF2H1_HUMAN	P32780	General transcription factor IIH subunit 1	GTF2H1		N/A		N/A		N/A		N/A		N/A		N/A		cyclin H only		N/A		N/A		N/A										10
TF2H3_HUMAN	Q13889	General transcription factor IIH subunit 3	GTF2H3		N/A		N/A		N/A		N/A		N/A		N/A		cyclin H only		N/A		N/A		N/A										7
NADE_HUMAN	Q6IA69	Glutamine-dependent NAD(+) synthetase	NADSYN1		N/A		N/A		N/A		N/A		N/A		N/A		cyclin H only		N/A		N/A		N/A										5
TNKS1_HUMAN	O95271	Tankyrase-1	TNKS		N/A		N/A		N/A		N/A		N/A		N/A		cyclin H only		N/A		N/A		N/A										6
ERCC3_HUMAN	P19447	TFIIH basal transcription factor complex helicase XPB subunit	ERCC3		N/A		N/A		N/A		N/A		N/A		N/A		cyclin H only		N/A		N/A		N/A										14
ERCC2_HUMAN	P18074	TFIIH basal transcription factor complex helicase XPD subunit	ERCC2		N/A		N/A		N/A		N/A		N/A		N/A		cyclin H only		N/A		N/A		N/A										43.636
RS16_HUMAN	P62249	40S ribosomal protein S16	RPS16		cyclin A only		N/A		N/A		N/A		N/A		cyclin E only		cyclin H only		cyclin T1 only		pUL97 only		N/A				1					1	9	1	3								2	3	3
GRB2_HUMAN	P62993	Growth factor receptor-bound protein 2	GRB2		N/A		N/A		N/A		N/A		N/A		N/A		cyclin H only		N/A		pUL97 only		N/A										5		1								1	1	1
QSOX1_HUMAN	O00391	Sulfhydryl oxidase 1	QSOX1		N/A		N/A		N/A		N/A		N/A		N/A		cyclin H only		N/A		pUL97 only		N/A										9		1								1	1	1
SOGA1_HUMAN	O94964	Protein SOGA1	SOGA1		N/A		N/A		N/A		N/A		N/A		N/A		cyclin H only		N/A		N/A		pUL97bis only										5			1										1	1	1
SC23A_HUMAN	Q15436	Protein transport protein Sec23A	SEC23A		N/A		N/A		N/A		N/A		N/A		cyclin E only		cyclin H only		N/A		pUL97 only		pUL97bis only			0	0		0			1.333	9.9	0	5.417	5.833				1	1	0	6	6	5	7	7	5
SC23B_HUMAN	Q15437	Protein transport protein Sec23B	SEC23B		N/A		N/A		N/A		N/A		N/A		cyclin E only		cyclin H only		N/A		pUL97 only		pUL97bis only			0	0		0			2.667	12.1	0	7.583	8.167				1	1	0	8	8	7	9	9	7
RL10_HUMAN	P27635	60S ribosomal protein L10	RPL10		N/A		N/A		N/A		N/A		N/A		N/A		cyclin H only		N/A		pUL97 only		pUL97bis only										5		3	3							3	3	3	2	3	3
DJC13_HUMAN	O75165	DnaJ homolog subfamily C member 13	DNAJC13		N/A		N/A		N/A		N/A		N/A		N/A		cyclin H only		N/A		pUL97 only		pUL97bis only										12		11	15							11	11	11	14	15	15
IF16_HUMAN	Q16666	Gamma-interferon-inducible protein 16	IFI16		N/A		N/A		N/A		N/A		N/A		N/A		cyclin H only		N/A		pUL97 only		pUL97bis only										5		4	1							4	4	4	1	1	1
DDX17_HUMAN	Q92841	Probable ATP-dependent RNA helicase DDX17	DDX17		N/A		N/A		N/A		N/A		N/A		N/A		cyclin H only		N/A		pUL97 only		pUL97bis only				0						6.339		2	2							2	2	1	2	2	2
NJMU_HUMAN	Q9HAS0	Protein Njmu-R1	C17orf75		N/A		N/A		N/A		N/A		N/A		N/A		cyclin H only		N/A		pUL97 only		pUL97bis only										9		8	7							7	8	8	7	7	7
SC24A_HUMAN	O95486	Protein transport protein Sec24A	SEC24A		N/A		N/A		N/A		N/A		N/A		N/A		cyclin H only		N/A		pUL97 only		pUL97bis only										6.375		5	4							5	5	5	3	4	4
SC24B_HUMAN	O95487	Protein transport protein Sec24B	SEC24B		N/A		N/A		N/A		N/A		N/A		N/A		cyclin H only		N/A		pUL97 only		pUL97bis only										10.625		8	7							6	8	8	4	7	7
RL23_HUMAN	P62829	60S ribosomal protein L23	RPL23		1		FLAG only		1		FLAG only		FLAG only		FLAG only		5		FLAG only		4		1			1	1		1				5		4	1				1	1	1	3	4	4	1	1	1
Q2TB79_HUMAN	Q2TB79	ERCC2 protein	ERCC2		N/A		N/A		N/A		N/A		N/A		N/A		cyclin H only		N/A		N/A		N/A										4.364
TF2H4_HUMAN	Q92759	General transcription factor IIH subunit 4	GTF2H4		N/A		N/A		N/A		N/A		N/A		N/A		cyclin H only		N/A		N/A		N/A										4
PEO1_HUMAN	Q96RR1	Twinkle protein, mitochondrial	PEO1		N/A		N/A		N/A		N/A		N/A		N/A		cyclin H only		N/A		N/A		N/A										3
RS27L_HUMAN	Q71UM5	40S ribosomal protein S27-like	RPS27L		cyclin A only		N/A		N/A		N/A		N/A		cyclin E only		cyclin H only		N/A		pUL97 only		N/A				2					1	3		2								2	2	2
DLG5_HUMAN	Q8TDM6	Disks large homolog 5	DLG5		N/A		N/A		N/A		N/A		N/A		N/A		cyclin H only		N/A		pUL97 only		N/A										4		1								1	1	1
PHLB2_HUMAN	Q86SQ0	Pleckstrin homology-like domain family B member 2	PHLDB2		N/A		N/A		N/A		N/A		N/A		N/A		cyclin H only		N/A		pUL97 only		N/A										4		1								1	1	1
RFIP5_HUMAN	Q9BXF6	Rab11 family-interacting protein 5	RAB11FIP5		N/A		N/A		N/A		N/A		N/A		N/A		cyclin H only		N/A		pUL97 only		N/A										4		1								1	1	1
RL10A_HUMAN	P62906	60S ribosomal protein L10a	RPL10A		cyclin A only		N/A		N/A		N/A		N/A		N/A		cyclin H only		N/A		N/A		pUL97bis only				1						3			1										1	1	1
ARHG2_HUMAN	Q92974	Rho guanine nucleotide exchange factor 2	ARHGEF2		N/A		N/A		N/A		N/A		N/A		N/A		cyclin H only		N/A		N/A		pUL97bis only										4			1										1	1	1
ZN318_HUMAN	Q5VUA4	Zinc finger protein 318	ZNF318		N/A		N/A		N/A		N/A		N/A		N/A		cyclin H only		N/A		N/A		pUL97bis only										3			1										1	1	1
RS2_HUMAN	P15880	40S ribosomal protein S2	RPS2		cyclin A only		N/A		N/A		N/A		N/A		N/A		cyclin H only		N/A		pUL97 only		pUL97bis only				1						3		3	4							3	3	3	4	4	4
TRI27_HUMAN	P14373	Zinc finger protein RFP	TRIM27		cyclin A only		N/A		N/A		N/A		N/A		N/A		cyclin H only		N/A		pUL97 only		pUL97bis only				2						4		4	4							4	4	4	3	4	4
T2H2L_HUMAN	Q6P1K8	General transcription factor IIH subunit 2-like protein	GTF2H2C		N/A		N/A		N/A		N/A		N/A		N/A		cyclin H only		N/A		pUL97 only		pUL97bis only										4		1	1							1	1	1	1	1	1
RS14_HUMAN	P62263	40S ribosomal protein S14	RPS14		1		FLAG only		1		FLAG only		FLAG only		1		3		1		1		1			1	1		1			1	3	1	1	1				1	1	1	1	1	1	1	1	1
RL30_HUMAN	P62888	60S ribosomal protein L30	RPL30		1		FLAG only		1		FLAG only		FLAG only		1		4		FLAG only		2		1		1	1	1		1			1	4		2	1	1	1	1	1	1	1	2	2	2	1	1	1
EMD_HUMAN	P50402	Emerin	EMD		FLAG only		FLAG only		FLAG only		FLAG only		FLAG only		FLAG only		3		FLAG only		2		2			1							3		2	2				1	1	1	2	2	2	2	2	2
DYHC1_HUMAN	Q14204	Cytoplasmic dynein 1 heavy chain 1	DYNC1H1		N/A		N/A		cyclin B1+MBV only		N/A		N/A		N/A		cyclin H only		cyclin T1 only		N/A		N/A						1				1	62
GFPT1_HUMAN	Q06210	Glutamine--fructose-6-phosphate aminotransferase [isomerizing] 1	GFPT1		N/A		N/A		cyclin B1+MBV only		N/A		N/A		N/A		N/A		cyclin T1 only		N/A		N/A		1				1					5			1	1	1
MEPCE_HUMAN	Q7L2J0	7SK snRNA methylphosphate capping enzyme	MEPCE		N/A		N/A		N/A		N/A		N/A		N/A		N/A		cyclin T1 only		N/A		N/A											6
AFG32_HUMAN	Q9Y4W6	AFG3-like protein 2	AFG3L2		N/A		N/A		N/A		N/A		N/A		N/A		N/A		cyclin T1 only		N/A		N/A											7
CDK9_HUMAN	P50750	Cyclin-dependent kinase 9	CDK9		N/A		N/A		N/A		N/A		N/A		N/A		N/A		cyclin T1 only		N/A		N/A											20
CCNT1_HUMAN	O60563	Cyclin-T1	CCNT1		N/A		N/A		N/A		N/A		N/A		N/A		N/A		cyclin T1 only		N/A		N/A											21.913
DC1I2_HUMAN	Q13409	Cytoplasmic dynein 1 intermediate chain 2	DYNC1I2		N/A		N/A		N/A		N/A		N/A		N/A		N/A		cyclin T1 only		N/A		N/A											6
DC1L1_HUMAN	Q9Y6G9	Cytoplasmic dynein 1 light intermediate chain 1	DYNC1LI1		N/A		N/A		N/A		N/A		N/A		N/A		N/A		cyclin T1 only		N/A		N/A											5
LARP7_HUMAN	Q4G0J3	La-related protein 7	LARP7		N/A		N/A		N/A		N/A		N/A		N/A		N/A		cyclin T1 only		N/A		N/A											10
NTKL_HUMAN	Q96KG9	N-terminal kinase-like protein	SCYL1		N/A		N/A		N/A		N/A		N/A		N/A		N/A		cyclin T1 only		N/A		N/A											5
NARF_HUMAN	Q9UHQ1	Nuclear prelamin A recognition factor	NARF		N/A		N/A		N/A		N/A		N/A		N/A		N/A		cyclin T1 only		N/A		N/A											6
HEXI1_HUMAN	O94992	Protein HEXIM1	HEXIM1		N/A		N/A		N/A		N/A		N/A		N/A		N/A		cyclin T1 only		N/A		N/A											6
MYPT1_HUMAN	O14974	Protein phosphatase 1 regulatory subunit 12A	PPP1R12A		N/A		N/A		N/A		N/A		N/A		N/A		N/A		cyclin T1 only		N/A		N/A											5
SAHH2_HUMAN	O43865	Putative adenosylhomocysteinase 2	AHCYL1		N/A		N/A		N/A		N/A		N/A		N/A		N/A		cyclin T1 only		N/A		N/A											9
VP33B_HUMAN	Q9H267	Vacuolar protein sorting-associated protein 33B	VPS33B		N/A		N/A		N/A		N/A		N/A		N/A		N/A		cyclin T1 only		N/A		N/A											6
AFF4_HUMAN	Q9UHB7	AF4/FMR2 family member 4	AFF4		N/A		N/A		N/A		N/A		N/A		N/A		N/A		cyclin T1 only		pUL97 only		pUL97bis only											9	1	2							1	1	1	2	2	2
MVP_HUMAN	Q14764	Major vault protein	MVP		FLAG only		FLAG only		FLAG only		FLAG only		FLAG only		FLAG only		FLAG only		9.5		1		FLAG only			2								19	2					2	2	2	2	2	2
DC1L2_HUMAN	O43237	Cytoplasmic dynein 1 light intermediate chain 2	DYNC1LI2		N/A		N/A		N/A		N/A		N/A		N/A		N/A		cyclin T1 only		N/A		N/A											4
SPE39_HUMAN	Q9H9C1	Spermatogenesis-defective protein 39 homolog	VIPAS39		N/A		N/A		N/A		N/A		N/A		N/A		N/A		cyclin T1 only		N/A		N/A											3
DHB4_HUMAN	P51659	Peroxisomal multifunctional enzyme type 2	HSD17B4		1		FLAG only		FLAG only		FLAG only		FLAG only		1		1		FLAG only		28		29			1	1					1	1		28	29				1	1	1	23	28	28	22	29	29
ACTC_HUMAN	P68032	Actin, alpha cardiac muscle 1	ACTC1		cyclin A only		N/A		N/A		N/A		N/A		N/A		N/A		N/A		pUL97 only		N/A		0	0	1.75	0	0	0	0	0	0	0	7.5	0	10	11	0	7	8	0	9	13	2	2	3	0	1
DDX3X_HUMAN	O00571	ATP-dependent RNA helicase DDX3X	DDX3X		N/A		N/A		N/A		N/A		N/A		N/A		N/A		N/A		pUL97 only		pUL97bis only				0						0		8	6							7	8	3	5	6	3
PICAL_HUMAN	Q13492	Phosphatidylinositol-binding clathrin assembly protein	PICALM		N/A		N/A		N/A		N/A		N/A		N/A		N/A		N/A		pUL97 only		pUL97bis only												8	4							6	8	8	2	4	4
ML12A_HUMAN	P19105	Myosin regulatory light chain 12A	MYL12A		2		1		FLAG only		FLAG only		FLAG only		2		2		FLAG only		5		3		1	1	2	1				2	2		5	3	1	1	1	1	1	1	4	5	5	2	3	3	1
D3DVC4_HUMAN	D3DVC4	Nestin, isoform CRA_c	NES		1.33333		FLAG only		FLAG only		FLAG only		FLAG only		2.33333		2.66667		FLAG only		6.33333		FLAG only			3	4					7	8		19					3	3	3	17	19	19
H2A1B_HUMAN	P04908	Histone H2A type 1-B/E	HIST1H2AB		cyclin A only		N/A		N/A		N/A		N/A		cyclin E only		cyclin H only		N/A		pUL97 only		N/A		3		1					1	2		3		2	3	3				1	3	3
A2MG_HUMAN	P01023	Alpha-2-macroglobulin	A2M		N/A		N/A		N/A		N/A		N/A		N/A		N/A		N/A		pUL97 only		pUL97bis only												4	1							3	4	4	1	1	1
ATD3A_HUMAN	Q9NVI7	ATPase family AAA domain-containing protein 3A	ATAD3A		N/A		N/A		N/A		N/A		N/A		N/A		N/A		N/A		pUL97 only		pUL97bis only												4	4							4	4	4	4	4	4
TRFE_HUMAN	P02787	Serotransferrin	TF		N/A		N/A		N/A		N/A		N/A		N/A		N/A		N/A		pUL97 only		pUL97bis only												3	2							2	3	3	2	2	2
MYL6_HUMAN	P60660	Myosin light polypeptide 6	MYL6		2		FLAG only		FLAG only		FLAG only		1		2		2		FLAG only		4		1		1	1	2				1	2	2		4	1	1	1	1	1	1	1	3	4	4	1	1	1
CO4A_HUMAN	P0C0L4	Complement C4-A	C4A		1		1		1		1		1		1		FLAG only		1		3		3			1	1	1	1	1	1	1		1	3	3				1	1	1	3	3	3	3	3	3	1
TFR1_HUMAN	P02786	Transferrin receptor protein 1	TFRC		FLAG only		FLAG only		1		FLAG only		FLAG only		FLAG only		FLAG only		FLAG only		3		FLAG only			1			1						3					1	1	1	3	3	3
MYH10_HUMAN	P35580	Myosin-10	MYH10		N/A		N/A		N/A		N/A		N/A		cyclin E only		N/A		N/A		pUL97 only		pUL97bis only				0					2.154	0		1.143	5.547							9	11	1	11	12	5
ANXA2_HUMAN	P07355	Annexin A2	ANXA2		0.727273		0.181818		0.545455		0.454545		0.0909091		0.545455		0.363636		0.272727		0.363636		0.0909091		7	11	8	2	6	5	1	6	4	3	4	1	7	7	7	11	11	11	4	4	4	1	1	1	2
PABP1_HUMAN	P11940	Polyadenylate-binding protein 1	PABPC1		0.625		FLAG only		FLAG only		FLAG only		FLAG only		1.53125		0.625		0.25		0.375		0.125			8	5		0			12.25	5	2	3	1				7	9	4	3	3	2	1	1	1
PIMT_HUMAN	P22061	Protein-L-isoaspartate(D-aspartate) O-methyltransferase	PCMT1		1.33333		0.833333		1.16667		0.5		1		1.16667		1		1.66667		0.333333		0.166667		11	6	8	5	7	3	6	7	6	10	2	1	11	11	11	5	6	6	2	2	2	1	1	1	5
US23_HCMVA	P09701	Tegument protein US23	US23		0.333333		FLAG only		FLAG only		FLAG only		FLAG only		FLAG only		FLAG only		FLAG only		0.333333		0.166667			6	2								2	1				5	6	6	2	2	2	1	1	1
Q6GMX6_HUMAN	Q6GMX6	IGH@ protein	IGH@		1.07143		0.0357143		0.214286		0.392857		0.214286		0.214286		0.392857		0.571429		1.46429		0.214286		41	28	30	1	6	11	6	6	11	16	41	6	2	41	41	2	28	28	4	41	41	1	6	6	1
HNRH1_HUMAN	P31943	Heterogeneous nuclear ribonucleoprotein H	HNRNPH1		FLAG only		FLAG only		FLAG only		FLAG only		FLAG only		0.5		0.75		FLAG only		0.75		0.25			4						2	3		3	1				4	4	4	2	3	1	1	1	1
GRP78_HUMAN	P11021	78 kDa glucose-regulated protein	HSPA5		0.966599		0.303644		0.877328		0.54499		0.383755		0.544585		0.769028		0.669939		0.789474		0.331225		14.824	19.76	19.1	6	17.336	10.769	7.583	10.761	15.196	13.238	15.6	6.545	13	15	14	16	20	19	14	16	15	7	7	6	6
LAP2A_HUMAN	P42166	Lamina-associated polypeptide 2, isoform alpha	TMPO		0.666667		FLAG only		FLAG only		FLAG only		FLAG only		0.333333		0.666667		FLAG only		0.666667		0.333333			3	2					1	2		2	1				3	3	3	2	2	2	1	1	1
ENOA_HUMAN	P06733	Alpha-enolase	ENO1		1		0.333333		1.33333		0.333333		0.666667		0.666667		0.333333		0.333333		1		0.333333		4	3	3	1	4	1	2	2	1	1	3	1	4	4	4	3	3	3	3	3	3	1	1	1	1
RLA0L_HUMAN	Q8NHW5	60S acidic ribosomal protein P0-like	RPLP0P6		1		FLAG only		FLAG only		FLAG only		FLAG only		FLAG only		0.75		0.25		0.5		0.5			4	4						3	1	2	2				3	4	4	2	2	2	2	2	2
1433Z_HUMAN	P63104	14-3-3 protein zeta/delta	YWHAZ		0.5		0.5		0.5		0.5		FLAG only		0.5		FLAG only		FLAG only		FLAG only		0.5		1	2	1	1	1	1		1				1	1	1	1	2	2	1				1	1	1	1
GRP75_HUMAN	P38646	Stress-70 protein, mitochondrial	HSPA9		0.714286		0.714286		1.71429		0.285714		0.285714		0.857143		0.714286		0.857143		0.714286		0.571429		1	7	5	5	12	2	2	6	5	6	5	4	1	1	1	6	7	7	5	5	5	4	4	4	5
TBB4B_HUMAN	P68371	Tubulin beta-4B chain	TUBB4B		1.1822		0.3		0.6167		0.15		FLAG only		0.8283		1.3492		0.8133		0.569		0.675		5.5	10	11.822	3	6.167	1.5	0	8.283	13.492	8.133	5.69	6.75	10	11	1	13	14	2	16	17	2	13	15	2	5
IR11_HCMVA	P16809	Viral Fc-gamma receptor-like protein IR11			1		0.428571		1.57143		0.714286		0.714286		1		0.714286		1.42857		0.714286		0.714286		17	7	7	3	11	5	5	7	5	10	5	5	12	17	17	6	7	7	5	5	5	5	5	5	3
VIME_HUMAN	P08670	Vimentin	VIM		1.23803		FLAG only		FLAG only		FLAG only		FLAG only		1.52189		1.26761		0.211268		1.64789		0.887324		0	71	87.9	0	0	0	0	108.054	90	15	117	63	1	1	0	51	71	8	61	117	12	44	63	7	1
RL7_HUMAN	P18124	60S ribosomal protein L7	RPL7		1		1		FLAG only		FLAG only		1		1		2		1		1		1		1	1	1	1			1	1	2	1	1	1	1	1	1	1	1	1	1	1	1	1	1	1	1
RS5_HUMAN	P46782	40S ribosomal protein S5	RPS5		1		FLAG only		1		FLAG only		FLAG only		FLAG only		1		FLAG only		1		1			1	1		1				1		1	1				1	1	1	1	1	1	1	1	1
RL11_HUMAN	P62913	60S ribosomal protein L11	RPL11		2		0.5		1		0.5		0.5		2		1		0.5		1.5		1		1	2	4	1	2	1	1	4	2	1	3	2	1	1	1	2	2	2	3	3	3	2	2	2	1
MPCP_HUMAN	Q00325	Phosphate carrier protein, mitochondrial	SLC25A3		1		FLAG only		1		1		FLAG only		1		1		1		2		1		1	1	1		1	1		1	1	1	2	1	1	1	1	1	1	1	2	2	2	1	1	1
HSP7C_HUMAN	P11142	Heat shock cognate 71 kDa protein	HSPA8		1.6637		0.355872		1.01085		0.376423		0.474466		1.77945		0.966192		0.855783		0.914591		1.01913		5.176	11.24	18.7	4	11.362	4.231	5.333	20.001	10.86	9.619	10.28	11.455	6	6	3	11	12	6	9	11	7	10	12	5	4
TBB5_HUMAN	P07437	Tubulin beta chain	TUBB		0.5912		0.6		1.2334		0.3		0.4		2.0708		1.0794		0.8134		2.8452		2.025		5.5	5	2.956	3	6.167	1.5	2	10.354	5.397	4.067	14.226	10.125	10	11	1	12	13	1	19	20	5	13	16	3	5
ANXA5_HUMAN	P08758	Annexin A5	ANXA5		0.75		FLAG only		0.75		FLAG only		FLAG only		0.75		FLAG only		FLAG only		0.25		FLAG only		3	4	3		3			3			1		3	3	3	4	4	4	1	1	1
G3P_HUMAN	P04406	Glyceraldehyde-3-phosphate dehydrogenase	GAPDH		1.66667		0.666667		1		0.666667		0.666667		0.666667		0.666667		0.666667		0.333333		FLAG only		3	3	5	2	3	2	2	2	2	2	1		3	3	3	3	3	3	1	1	1				2
ANXA1_HUMAN	P04083	Annexin A1	ANXA1		0.666667		FLAG only		0.666667		FLAG only		FLAG only		FLAG only		FLAG only		FLAG only		0.333333		FLAG only		1	3	2		2						1		1	1	1	2	3	3	1	1	1
ATPB_HUMAN	P06576	ATP synthase subunit beta, mitochondrial	ATP5B		0.5		FLAG only		0.5		FLAG only		FLAG only		1.5		FLAG only		0.5		0.5		FLAG only		1	2	1		1			3		1	1		1	1	1	2	2	2	1	1	1
EF1A1_HUMAN	P68104	Elongation factor 1-alpha 1	EEF1A1		1		0.166667		0.5		FLAG only		FLAG only		0.666667		0.666667		FLAG only		0.5		FLAG only		4	6	6	1	3	0	0	4	4	0	3	0	4	4	2	7	7	3	3	3	1	2	2	0	1
TPIS_HUMAN	P60174	Triosephosphate isomerase	TPI1		0.5		FLAG only		0.5		0.5		0.5		1.5		FLAG only		FLAG only		0.5		FLAG only		2	2	1		1	1	1	3			1		2	2	2	2	2	2	1	1	1
CLH1_HUMAN	Q00610	Clathrin heavy chain 1	CLTC		1.5		FLAG only		2		FLAG only		FLAG only		1		0.5		FLAG only		0.5		FLAG only		1	2	3		4			2	1		1		1	1	1	1	2	2	1	1	1
FXR1_HUMAN	P51114	Fragile X mental retardation syndrome-related protein 1	FXR1		FLAG only		FLAG only		FLAG only		FLAG only		FLAG only		0.5		0.5		FLAG only		0.5		FLAG only			2						1	1		1					2	2	2	1	1	1
YBOX1_HUMAN	P67809	Nuclease-sensitive element-binding protein 1	YBX1		0.5		FLAG only		FLAG only		FLAG only		FLAG only		1.4		0.25		FLAG only		0.5		FLAG only			4	2					5.6	1		2					4	4	3	2	2	1
ENPL_HUMAN	P14625	Endoplasmin	HSP90B1		2		1		1		1		1		2		2		1		1		FLAG only		3.75	1	2	1	1	1	1	2	2	1	1		4	4	3	1	1	1	1	1	1				1
RS29_HUMAN	P62273	40S ribosomal protein S29	RPS29		1		FLAG only		1		1		1		2		1		1		1		FLAG only		1	1	1		1	1	1	2	1	1	1		1	1	1	1	1	1	1	1	1
RS8_HUMAN	P62241	40S ribosomal protein S8	RPS8		1		FLAG only		1		FLAG only		FLAG only		FLAG only		2		1		1		FLAG only			1	1		1				2	1	1					1	1	1	1	1	1
EF2_HUMAN	P13639	Elongation factor 2	EEF2		2		FLAG only		2		1		FLAG only		2		FLAG only		1		1		FLAG only			1	2		2	1		2		1	1					1	1	1	1	1	1
HSPB1_HUMAN	P04792	Heat shock protein beta-1	HSPB1		1		FLAG only		1		1		1		1		1		FLAG only		1		FLAG only		2	1	1		1	1	1	1	1		1		2	2	2	1	1	1	1	1	1
PROF1_HUMAN	P07737	Profilin-1	PFN1		2		FLAG only		1		FLAG only		FLAG only		2		FLAG only		FLAG only		1		FLAG only		3	1	2		1			2			1		3	3	3	1	1	1	1	1	1
ACTN1_HUMAN	P12814	Alpha-actinin-1	ACTN1		2		FLAG only		2		FLAG only		FLAG only		1		FLAG only		FLAG only		1		FLAG only		1	1	2		2			1			1		1	1	1	1	1	1	1	1	1
PRDX1_HUMAN	Q06830	Peroxiredoxin-1	PRDX1		2		FLAG only		FLAG only		1		FLAG only		1		1		FLAG only		1		FLAG only			1	2			1		1	1		1					1	1	1	1	1	1
A0A068LRW4_HUMAN	A0A068LRW4	Ig heavy chain variable region (Fragment)			FLAG only		FLAG only		FLAG only		1		FLAG only		FLAG only		FLAG only		FLAG only		1		FLAG only			1				1					1					1	1	1	1	1	1
B4DGK4_HUMAN	B4DGK4	Alternative protein SYT7	SYT7		1		FLAG only		FLAG only		FLAG only		FLAG only		FLAG only		1		FLAG only		1		FLAG only			1	1						1		1					1	1	1	1	1	1
CCD15_HUMAN	Q0P6D6	Coiled-coil domain-containing protein 15	CCDC15		1		FLAG only		FLAG only		FLAG only		FLAG only		FLAG only		FLAG only		FLAG only		1		FLAG only		1	1	1								1		1	1	1	1	1	1	1	1	1
ACTG_HUMAN	P63261	Actin, cytoplasmic 2	ACTG1		0.633333		FLAG only		FLAG only		FLAG only		0.8		1.68893		1.13333		FLAG only		1.63333		FLAG only		4.6	7.5	4.75	0	0	0	6	12.667	8.5	0	12.25	0	17	19	1	12	14	1	20	29	1	8	11	0	2
CALR_HUMAN	P27797	Calreticulin	CALR		1		FLAG only		1		FLAG only		FLAG only		1		FLAG only		FLAG only		2		FLAG only		1	1	1		1			1			2		1	1	1	1	1	1	2	2	2
SERA_HUMAN	O43175	D-3-phosphoglycerate dehydrogenase	PHGDH		2		FLAG only		1		FLAG only		FLAG only		1		FLAG only		FLAG only		2		FLAG only		1	1	2		1			1			2		1	1	1	1	1	1	2	2	2
H4_HUMAN	P62805	Histone H4	HIST1H4A		2		FLAG only		FLAG only		1		FLAG only		FLAG only		1		FLAG only		2		FLAG only		3	1	2			1			1		2		3	3	3	1	1	1	2	2	2
RS18_HUMAN	P62269	40S ribosomal protein S18	RPS18		2.5		0.5		0.5		FLAG only		FLAG only		1.5		2.5		2		2.5		FLAG only			2	5	1	1			3	5	4	5					2	2	2	5	5	5				1
PDIA1_HUMAN	P07237	Protein disulfide-isomerase	P4HB		1.5		FLAG only		0.5		0.5		0.5		FLAG only		FLAG only		0.5		FLAG only		FLAG only		1	2	3		1	1	1			1			1	1	1	2	2	2
PABP4_HUMAN	Q13310	Polyadenylate-binding protein 4	PABPC4		FLAG only		FLAG only		1		FLAG only		FLAG only		0.875		FLAG only		0.5		FLAG only		FLAG only			2	0		2			1.75	0	1	0					4	6	1	1	1	0
H7BZJ3_HUMAN	H7BZJ3	Protein disulfide-isomerase A3 (Fragment)	PDIA3		0.666667		FLAG only		0.666667		0.666667		0.666667		0.666667		0.666667		0.666667		FLAG only		FLAG only		1	1.5	1		1	1	1	1	1	1			1	1	1	2	2	1
GSTP1_HUMAN	P09211	Glutathione S-transferase P	GSTP1		1		1		1		FLAG only		FLAG only		1		1		1		FLAG only		FLAG only		1	1	1	1	1			1	1	1			1	1	1	1	1	1							1
RL22_HUMAN	P35268	60S ribosomal protein L22	RPL22		2		FLAG only		1		FLAG only		1		1		2		1		FLAG only		FLAG only			1	2		1		1	1	2	1						1	1	1
A0A075B6Z2_HUMAN	A0A075B6Z2	Protein TRAJ56 (Fragment)	TRAJ56		FLAG only		FLAG only		FLAG only		1		FLAG only		1		FLAG only		1		FLAG only		FLAG only			1				1		1		1						1	1	1
FLNA_HUMAN	P21333	Filamin-A	FLNA		1.2		FLAG only		1.4		0.2		FLAG only		1		0.8		1.2		FLAG only		FLAG only		8	5	6		7	1		5	4	6			6	8	8	5	5	5
M21D2_HUMAN	Q8IYB1	Protein MB21D2	MB21D2		2.33333		0.666667		1.77778		1.77778		1.22222		2.44444		1.22222		1.66667		FLAG only		FLAG only		3	9	21	6	16	16	11	22	11	15			3	3	3	8	9	9							6
EF1G_HUMAN	P26641	Elongation factor 1-gamma	EEF1G		FLAG only		0.04		0.04		FLAG only		FLAG only		0.04		FLAG only		FLAG only		FLAG only		FLAG only		2	25		1	1			1					2	2	2	13	25	25							1
A2IRN0_HUMAN	A2IRN0	Raichu404X	Raichu404X		FLAG only		1		1		FLAG only		FLAG only		FLAG only		FLAG only		FLAG only		FLAG only		FLAG only		2	1		1	1								1	2	2	1	1	1							1
H2B1B_HUMAN	P33778	Histone H2B type 1-B	HIST1H2BB		FLAG only		1		FLAG only		1		1		FLAG only		1		FLAG only		FLAG only		FLAG only		5	1		1		1	1		1				2	5	5	1	1	1							1
HS90A_HUMAN	P07900	Heat shock protein HSP 90-alpha	HSP90AA1		1.111		FLAG only		0.5		0.333333		FLAG only		1		FLAG only		FLAG only		FLAG only		FLAG only		2	3	3.333	0	1.5	1	0	3	0				3	3	1	3	3	1							1
TERA_HUMAN	P55072	Transitional endoplasmic reticulum ATPase	VCP		1		FLAG only		0.666667		FLAG only		FLAG only		FLAG only		FLAG only		FLAG only		FLAG only		FLAG only		2	3	3		2								2	2	2	2	3	3
LYSC_HUMAN	P61626	Lysozyme C	LYZ		FLAG only		FLAG only		1		1		FLAG only		1		FLAG only		FLAG only		FLAG only		FLAG only			1			1	1		1								1	1	1
MCA3_HUMAN	O43324	Eukaryotic translation elongation factor 1 epsilon-1	EEF1E1		FLAG only		FLAG only		1		FLAG only		1		FLAG only		FLAG only		FLAG only		FLAG only		FLAG only		1	1			1		1						1	1	1	1	1	1
ANXA6_HUMAN	P08133	Annexin A6	ANXA6		1		FLAG only		1		FLAG only		FLAG only		1		FLAG only		FLAG only		FLAG only		FLAG only		2	1	1		1			1					2	2	2	1	1	1
COF1_HUMAN	P23528	Cofilin-1	CFL1		FLAG only		FLAG only		1		FLAG only		FLAG only		1		FLAG only		FLAG only		FLAG only		FLAG only		1	1			1			1					1	1	1	1	1	1
ELAV1_HUMAN	Q15717	ELAV-like protein 1	ELAVL1		FLAG only		FLAG only		1		FLAG only		FLAG only		1		FLAG only		FLAG only		FLAG only		FLAG only			1			1			1								1	1	1
TCPQ_HUMAN	P50990	T-complex protein 1 subunit theta	CCT8		FLAG only		FLAG only		1		FLAG only		FLAG only		1		FLAG only		FLAG only		FLAG only		FLAG only			1			1			1								1	1	1
HNRPK_HUMAN	P61978	Heterogeneous nuclear ribonucleoprotein K	HNRNPK		FLAG only		FLAG only		1		FLAG only		FLAG only		FLAG only		1		FLAG only		FLAG only		FLAG only			1			1				1							1	1	1
RLA2_HUMAN	P05387	60S acidic ribosomal protein P2	RPLP2		1		FLAG only		1		FLAG only		FLAG only		FLAG only		2		FLAG only		FLAG only		FLAG only			1	1		1				2							1	1	1
TCPZ_HUMAN	P40227	T-complex protein 1 subunit zeta	CCT6A		FLAG only		FLAG only		1		FLAG only		FLAG only		FLAG only		FLAG only		FLAG only		FLAG only		FLAG only		1	1			1								1	1	1	1	1	1
PDIA3_HUMAN	P30101	Protein disulfide-isomerase A3	PDIA3		0.666667		FLAG only		1.33333		FLAG only		FLAG only		0.666667		FLAG only		FLAG only		FLAG only		FLAG only		1	1.5	1		2			1					1	1	1	2	2	1
ERH_HUMAN	P84090	Enhancer of rudimentary homolog	ERH		0.2		FLAG only		FLAG only		FLAG only		FLAG only		0.2		0.2		FLAG only		FLAG only		FLAG only			5	1					1	1							4	5	5
MYOME_HUMAN	Q5VU43	Myomegalin	PDE4DIP		2.0375		FLAG only		FLAG only		FLAG only		FLAG only		0.5		FLAG only		FLAG only		FLAG only		FLAG only			2	4.075					1								1	2	2
DDX1_HUMAN	Q92499	ATP-dependent RNA helicase DDX1	DDX1		FLAG only		FLAG only		FLAG only		FLAG only		FLAG only		1		FLAG only		FLAG only		FLAG only		FLAG only			1						1								1	1	1
NUFP2_HUMAN	Q7Z417	Nuclear fragile X mental retardation-interacting protein 2	NUFIP2		FLAG only		FLAG only		FLAG only		FLAG only		FLAG only		1		FLAG only		FLAG only		FLAG only		FLAG only			1						1								1	1	1
FUS_HUMAN	P35637	RNA-binding protein FUS	FUS		FLAG only		FLAG only		FLAG only		FLAG only		FLAG only		1		FLAG only		FLAG only		FLAG only		FLAG only			1						1								1	1	1
PURA_HUMAN	Q00577	Transcriptional activator protein Pur-alpha	PURA		FLAG only		FLAG only		FLAG only		FLAG only		FLAG only		1		FLAG only		FLAG only		FLAG only		FLAG only			1						1								1	1	1
HNRPM_HUMAN	P52272	Heterogeneous nuclear ribonucleoprotein M	HNRNPM		FLAG only		FLAG only		FLAG only		FLAG only		FLAG only		2		0.333333		FLAG only		FLAG only		FLAG only			3						6	1							3	3	3
HNRPC_HUMAN	P07910	Heterogeneous nuclear ribonucleoproteins C1/C2	HNRNPC		FLAG only		FLAG only		FLAG only		FLAG only		FLAG only		FLAG only		0.25		FLAG only		FLAG only		FLAG only			4							1							4	4	4
US24_HCMVA	P09700	Tegument protein US24	US24		0.666667		FLAG only		FLAG only		FLAG only		FLAG only		FLAG only		0.333333		FLAG only		FLAG only		FLAG only			3	2						1							3	3	3
RSSA_HUMAN	P08865	40S ribosomal protein SA	RPSA		1		FLAG only		FLAG only		FLAG only		FLAG only		FLAG only		1		FLAG only		FLAG only		FLAG only			1	1						1							1	1	1
CCAR1_HUMAN	Q8IX12	Cell division cycle and apoptosis regulator protein 1	CCAR1		0.5		FLAG only		FLAG only		FLAG only		FLAG only		FLAG only		FLAG only		FLAG only		FLAG only		FLAG only			2	1													2	2	2
RIOK1_HUMAN	Q9BRS2	Serine/threonine-protein kinase RIO1	RIOK1		FLAG only		FLAG only		FLAG only		FLAG only		FLAG only		FLAG only		FLAG only		FLAG only		FLAG only		FLAG only			1														1	1	1
Q15898_HUMAN	Q15898	(clone XP6A11B) mRNA, partial EST (Fragment)			FLAG only		FLAG only		FLAG only		FLAG only		FLAG only		FLAG only		FLAG only		FLAG only		FLAG only		FLAG only			1														1	1	1
ODO1_HUMAN	Q02218	2-oxoglutarate dehydrogenase, mitochondrial	OGDH		FLAG only		FLAG only		FLAG only		FLAG only		FLAG only		FLAG only		FLAG only		FLAG only		FLAG only		FLAG only			15														12	15	15
ACL6A_HUMAN	O96019	Actin-like protein 6A	ACTL6A		FLAG only		FLAG only		FLAG only		FLAG only		FLAG only		FLAG only		FLAG only		FLAG only		FLAG only		FLAG only			3														3	3	3
A16A1_HUMAN	Q8IZ83	Aldehyde dehydrogenase family 16 member A1	ALDH16A1		FLAG only		FLAG only		FLAG only		FLAG only		FLAG only		FLAG only		FLAG only		FLAG only		FLAG only		FLAG only			7														5	7	7
DHX9_HUMAN	Q08211	ATP-dependent RNA helicase A	DHX9		FLAG only		FLAG only		FLAG only		FLAG only		FLAG only		FLAG only		FLAG only		FLAG only		FLAG only		FLAG only			10														10	10	10
ARID2_HUMAN	Q68CP9	AT-rich interactive domain-containing protein 2	ARID2		FLAG only		FLAG only		FLAG only		FLAG only		FLAG only		FLAG only		FLAG only		FLAG only		FLAG only		FLAG only			2														2	2	2
CD2AP_HUMAN	Q9Y5K6	CD2-associated protein	CD2AP		FLAG only		FLAG only		FLAG only		FLAG only		FLAG only		FLAG only		FLAG only		FLAG only		FLAG only		FLAG only			3														3	3	3
B4DDX6_HUMAN	B4DDX6	cDNA FLJ57296			FLAG only		FLAG only		FLAG only		FLAG only		FLAG only		FLAG only		FLAG only		FLAG only		FLAG only		FLAG only			1														1	1	1
CHM4B_HUMAN	Q9H444	Charged multivesicular body protein 4b	CHMP4B		FLAG only		FLAG only		FLAG only		FLAG only		FLAG only		FLAG only		FLAG only		FLAG only		FLAG only		FLAG only			2														1	2	2
COR1B_HUMAN	Q9BR76	Coronin-1B	CORO1B		FLAG only		FLAG only		FLAG only		FLAG only		FLAG only		FLAG only		FLAG only		FLAG only		FLAG only		FLAG only			12														7	12	12
CAND1_HUMAN	Q86VP6	Cullin-associated NEDD8-dissociated protein 1	CAND1		FLAG only		FLAG only		FLAG only		FLAG only		FLAG only		FLAG only		FLAG only		FLAG only		FLAG only		FLAG only			3														3	3	3
5NTC_HUMAN	P49902	Cytosolic purine 5'-nucleotidase	NT5C2		FLAG only		FLAG only		FLAG only		FLAG only		FLAG only		FLAG only		FLAG only		FLAG only		FLAG only		FLAG only			2														2	2	2
DMBT1_HUMAN	Q9UGM3	Deleted in malignant brain tumors 1 protein	DMBT1		FLAG only		FLAG only		FLAG only		FLAG only		FLAG only		FLAG only		FLAG only		FLAG only		FLAG only		FLAG only			1														1	1	1
DLDH_HUMAN	P09622	Dihydrolipoyl dehydrogenase, mitochondrial	DLD		FLAG only		FLAG only		FLAG only		FLAG only		FLAG only		FLAG only		FLAG only		FLAG only		FLAG only		FLAG only			1														1	1	1
ODP2_HUMAN	P10515	Dihydrolipoyllysine-residue acetyltransferase component of pyruvate dehydrogenase complex, mitochondrial	DLAT		FLAG only		FLAG only		FLAG only		FLAG only		FLAG only		FLAG only		FLAG only		FLAG only		FLAG only		FLAG only			11														11	11	11
ODO2_HUMAN	P36957	Dihydrolipoyllysine-residue succinyltransferase component of 2-oxoglutarate dehydrogenase complex, mitochondrial	DLST		FLAG only		FLAG only		FLAG only		FLAG only		FLAG only		FLAG only		FLAG only		FLAG only		FLAG only		FLAG only			9														8	9	9
HERC2_HUMAN	O95714	E3 ubiquitin-protein ligase HERC2	HERC2		FLAG only		FLAG only		FLAG only		FLAG only		FLAG only		FLAG only		FLAG only		FLAG only		FLAG only		FLAG only			1														1	1	1
EF1A2_HUMAN	Q05639	Elongation factor 1-alpha 2	EEF1A2		FLAG only		FLAG only		FLAG only		FLAG only		FLAG only		FLAG only		FLAG only		FLAG only		FLAG only		FLAG only		0	2	0		0	0	0	0	0	0	0	0	2	2	0	5	5	1	2	2	0	2	2	0
EF1B_HUMAN	P24534	Elongation factor 1-beta	EEF1B2		FLAG only		FLAG only		FLAG only		FLAG only		FLAG only		FLAG only		FLAG only		FLAG only		FLAG only		FLAG only		1	4											1	1	1	3	4	4
E9PL71_HUMAN	E9PL71	Elongation factor 1-delta (Fragment)	EEF1D		FLAG only		FLAG only		FLAG only		FLAG only		FLAG only		FLAG only		FLAG only		FLAG only		FLAG only		FLAG only		0	2.571	0										1	1	0	4	4	2
IF4A3_HUMAN	P38919	Eukaryotic initiation factor 4A-III	EIF4A3		FLAG only		FLAG only		FLAG only		FLAG only		FLAG only		FLAG only		FLAG only		FLAG only		FLAG only		FLAG only			1														1	1	1
D3DWK1_HUMAN	D3DWK1	Eukaryotic translation elongation factor 1 delta (Guanine nucleotide exchange protein), isoform CRA_b	EEF1D		FLAG only		FLAG only		FLAG only		FLAG only		FLAG only		FLAG only		FLAG only		FLAG only		FLAG only		FLAG only		0	6.429	0										1	1	0	7	7	5
EIF3B_HUMAN	P55884	Eukaryotic translation initiation factor 3 subunit B	EIF3B		FLAG only		FLAG only		FLAG only		FLAG only		FLAG only		FLAG only		FLAG only		FLAG only		FLAG only		FLAG only			1														1	1	1
EIF3C_HUMAN	Q99613	Eukaryotic translation initiation factor 3 subunit C	EIF3C		FLAG only		FLAG only		FLAG only		FLAG only		FLAG only		FLAG only		FLAG only		FLAG only		FLAG only		FLAG only			1														1	1	1
EIF3E_HUMAN	P60228	Eukaryotic translation initiation factor 3 subunit E	EIF3E		FLAG only		FLAG only		FLAG only		FLAG only		FLAG only		FLAG only		FLAG only		FLAG only		FLAG only		FLAG only			3														2	3	3
EIF3F_HUMAN	O00303	Eukaryotic translation initiation factor 3 subunit F	EIF3F		FLAG only		FLAG only		FLAG only		FLAG only		FLAG only		FLAG only		FLAG only		FLAG only		FLAG only		FLAG only			1														1	1	1
EIF3H_HUMAN	O15372	Eukaryotic translation initiation factor 3 subunit H	EIF3H		FLAG only		FLAG only		FLAG only		FLAG only		FLAG only		FLAG only		FLAG only		FLAG only		FLAG only		FLAG only			2														2	2	2
EIF3L_HUMAN	Q9Y262	Eukaryotic translation initiation factor 3 subunit L	EIF3L		FLAG only		FLAG only		FLAG only		FLAG only		FLAG only		FLAG only		FLAG only		FLAG only		FLAG only		FLAG only			3														2	3	3
EZRI_HUMAN	P15311	Ezrin	EZR		FLAG only		FLAG only		FLAG only		FLAG only		FLAG only		FLAG only		FLAG only		FLAG only		FLAG only		FLAG only		1	1											1	1	1	1	1	1
FXR2_HUMAN	P51116	Fragile X mental retardation syndrome-related protein 2	FXR2		FLAG only		FLAG only		FLAG only		FLAG only		FLAG only		FLAG only		FLAG only		FLAG only		FLAG only		FLAG only			1														1	1	1
HNRDL_HUMAN	O14979	Heterogeneous nuclear ribonucleoprotein D-like	HNRNPDL		FLAG only		FLAG only		FLAG only		FLAG only		FLAG only		FLAG only		FLAG only		FLAG only		FLAG only		FLAG only			1														1	1	1
ODB2_HUMAN	P11182	Lipoamide acyltransferase component of branched-chain alpha-keto acid dehydrogenase complex, mitochondrial	DBT		FLAG only		FLAG only		FLAG only		FLAG only		FLAG only		FLAG only		FLAG only		FLAG only		FLAG only		FLAG only			1														1	1	1
MEP50_HUMAN	Q9BQA1	Methylosome protein 50	WDR77		FLAG only		FLAG only		FLAG only		FLAG only		FLAG only		FLAG only		FLAG only		FLAG only		FLAG only		FLAG only			2														2	2	2
NAV2_HUMAN	Q8IVL1	Neuron navigator 2	NAV2		FLAG only		FLAG only		FLAG only		FLAG only		FLAG only		FLAG only		FLAG only		FLAG only		FLAG only		FLAG only			2														1	2	2
PGAM1_HUMAN	P18669	Phosphoglycerate mutase 1	PGAM1		FLAG only		FLAG only		FLAG only		FLAG only		FLAG only		FLAG only		FLAG only		FLAG only		FLAG only		FLAG only			1														1	1	1
ANM1_HUMAN	Q99873	Protein arginine N-methyltransferase 1	PRMT1		FLAG only		FLAG only		FLAG only		FLAG only		FLAG only		FLAG only		FLAG only		FLAG only		FLAG only		FLAG only			1														1	1	1
ANM5_HUMAN	O14744	Protein arginine N-methyltransferase 5	PRMT5		FLAG only		FLAG only		FLAG only		FLAG only		FLAG only		FLAG only		FLAG only		FLAG only		FLAG only		FLAG only			7														7	7	7
FA98A_HUMAN	Q8NCA5	Protein FAM98A	FAM98A		FLAG only		FLAG only		FLAG only		FLAG only		FLAG only		FLAG only		FLAG only		FLAG only		FLAG only		FLAG only			1														1	1	1
PB1_HUMAN	Q86U86	Protein polybromo-1	PBRM1		FLAG only		FLAG only		FLAG only		FLAG only		FLAG only		FLAG only		FLAG only		FLAG only		FLAG only		FLAG only			9														8	9	9
DEOC_HUMAN	Q9Y315	Putative deoxyribose-phosphate aldolase	DERA		FLAG only		FLAG only		FLAG only		FLAG only		FLAG only		FLAG only		FLAG only		FLAG only		FLAG only		FLAG only			2														2	2	2
ODPB_HUMAN	P11177	Pyruvate dehydrogenase E1 component subunit beta, mitochondrial	PDHB		FLAG only		FLAG only		FLAG only		FLAG only		FLAG only		FLAG only		FLAG only		FLAG only		FLAG only		FLAG only			1														1	1	1
ODPX_HUMAN	O00330	Pyruvate dehydrogenase protein X component, mitochondrial	PDHX		FLAG only		FLAG only		FLAG only		FLAG only		FLAG only		FLAG only		FLAG only		FLAG only		FLAG only		FLAG only			5														5	5	5
G3BP2_HUMAN	Q9UN86	Ras GTPase-activating protein-binding protein 2	G3BP2		FLAG only		FLAG only		FLAG only		FLAG only		FLAG only		FLAG only		FLAG only		FLAG only		FLAG only		FLAG only			1														1	1	1
RAB6A_HUMAN	P20340	Ras-related protein Rab-6A	RAB6A		FLAG only		FLAG only		FLAG only		FLAG only		FLAG only		FLAG only		FLAG only		FLAG only		FLAG only		FLAG only			1														1	1	1
RBMX_HUMAN	P38159	RNA-binding motif protein, X chromosome	RBMX		FLAG only		FLAG only		FLAG only		FLAG only		FLAG only		FLAG only		FLAG only		FLAG only		FLAG only		FLAG only			1														1	1	1
RALY_HUMAN	Q9UKM9	RNA-binding protein Raly	RALY		FLAG only		FLAG only		FLAG only		FLAG only		FLAG only		FLAG only		FLAG only		FLAG only		FLAG only		FLAG only			2														2	2	2
SMRC2_HUMAN	Q8TAQ2	SWI/SNF complex subunit SMARCC2	SMARCC2		FLAG only		FLAG only		FLAG only		FLAG only		FLAG only		FLAG only		FLAG only		FLAG only		FLAG only		FLAG only			2														2	2	2
SMCE1_HUMAN	Q969G3	SWI/SNF-related matrix-associated actin-dependent regulator of chromatin subfamily E member 1	SMARCE1		FLAG only		FLAG only		FLAG only		FLAG only		FLAG only		FLAG only		FLAG only		FLAG only		FLAG only		FLAG only			1														1	1	1
TR150_HUMAN	Q9Y2W1	Thyroid hormone receptor-associated protein 3	THRAP3		FLAG only		FLAG only		FLAG only		FLAG only		FLAG only		FLAG only		FLAG only		FLAG only		FLAG only		FLAG only			3														2	3	3
TPPC8_HUMAN	Q9Y2L5	Trafficking protein particle complex subunit 8	TRAPPC8		FLAG only		FLAG only		FLAG only		FLAG only		FLAG only		FLAG only		FLAG only		FLAG only		FLAG only		FLAG only			1														1	1	1
TKT_HUMAN	P29401	Transketolase	TKT		FLAG only		FLAG only		FLAG only		FLAG only		FLAG only		FLAG only		FLAG only		FLAG only		FLAG only		FLAG only		3	1											1	3	3	1	1	1
RTCB_HUMAN	Q9Y3I0	tRNA-splicing ligase RtcB homolog	RTCB		FLAG only		FLAG only		FLAG only		FLAG only		FLAG only		FLAG only		FLAG only		FLAG only		FLAG only		FLAG only			1														1	1	1
ATRAP_HUMAN	Q6RW13	Type-1 angiotensin II receptor-associated protein	AGTRAP		FLAG only		FLAG only		FLAG only		FLAG only		FLAG only		FLAG only		FLAG only		FLAG only		FLAG only		FLAG only			1														1	1	1
SYVC_HUMAN	P26640	Valine--tRNA ligase	VARS		FLAG only		FLAG only		FLAG only		FLAG only		FLAG only		FLAG only		FLAG only		FLAG only		FLAG only		FLAG only			7														6	7	7
XRCC6_HUMAN	P12956	X-ray repair cross-complementing protein 6	XRCC6		FLAG only		FLAG only		FLAG only		FLAG only		FLAG only		FLAG only		FLAG only		FLAG only		FLAG only		FLAG only			2														2	2	2
TRY3_HUMAN	P35030	Trypsin-3	PRSS3		N/A		N/A		cyclin B1+MBV only		cyclin B2 only		N/A		N/A		N/A		cyclin T1 only		N/A		N/A						1	1				1
RAB10_HUMAN	P61026	Ras-related protein Rab-10	RAB10		cyclin A only		N/A		cyclin B1+MBV only		N/A		N/A		N/A		cyclin H only		cyclin T1 only		N/A		N/A		1		1		1				1	1			1	1	1
DSG1_HUMAN	Q02413	Desmoglein-1	DSG1		cyclin A only		N/A		cyclin B1+MBV only		N/A		N/A		N/A		N/A		cyclin T1 only		N/A		N/A		1		2		1					1			1	1	1
RL24_HUMAN	P83731	60S ribosomal protein L24	RPL24		cyclin A only		N/A		N/A		N/A		N/A		cyclin E only		cyclin H only		cyclin T1 only		N/A		N/A				1					1	2	1
RL7A_HUMAN	P62424	60S ribosomal protein L7a	RPL7A		cyclin A only		N/A		N/A		N/A		N/A		N/A		cyclin H only		cyclin T1 only		N/A		N/A				1						1	1
PP1B_HUMAN	P62140	Serine/threonine-protein phosphatase PP1-beta catalytic subunit	PPP1CB		N/A		N/A		N/A		N/A		N/A		N/A		cyclin H only		cyclin T1 only		N/A		N/A										1	2
6PGD_HUMAN	P52209	6-phosphogluconate dehydrogenase, decarboxylating	PGD		cyclin A only		N/A		N/A		N/A		N/A		N/A		N/A		cyclin T1 only		N/A		N/A				1							1
DYL1_HUMAN	P63167	Dynein light chain 1, cytoplasmic	DYNLL1		cyclin A only		N/A		N/A		N/A		N/A		N/A		N/A		cyclin T1 only		N/A		N/A				1							1
AFF1_HUMAN	P51825	AF4/FMR2 family member 1	AFF1		N/A		N/A		N/A		N/A		N/A		N/A		N/A		cyclin T1 only		N/A		N/A											2
L0R5I2_HUMAN	L0R5I2	Alternative protein ZNF688	ZNF688		N/A		N/A		N/A		N/A		N/A		N/A		N/A		cyclin T1 only		N/A		N/A											1
CCNT2_HUMAN	O60583	Cyclin-T2	CCNT2		N/A		N/A		N/A		N/A		N/A		N/A		N/A		cyclin T1 only		N/A		N/A											2.087
DLRB1_HUMAN	Q9NP97	Dynein light chain roadblock-type 1	DYNLRB1		N/A		N/A		N/A		N/A		N/A		N/A		N/A		cyclin T1 only		N/A		N/A											2
GSLG1_HUMAN	Q92896	Golgi apparatus protein 1	GLG1		N/A		N/A		N/A		N/A		N/A		N/A		N/A		cyclin T1 only		N/A		N/A											1
KV101_HUMAN	P01593	Ig kappa chain V-I region AG			N/A		N/A		N/A		N/A		N/A		N/A		N/A		cyclin T1 only		N/A		N/A											1
KV111_HUMAN	P01603	Ig kappa chain V-I region Ka			N/A		N/A		N/A		N/A		N/A		N/A		N/A		cyclin T1 only		N/A		N/A											1
KV201_HUMAN	P01614	Ig kappa chain V-II region Cum			N/A		N/A		N/A		N/A		N/A		N/A		N/A		cyclin T1 only		N/A		N/A											1
MD1L1_HUMAN	Q9Y6D9	Mitotic spindle assembly checkpoint protein MAD1	MAD1L1		N/A		N/A		N/A		N/A		N/A		N/A		N/A		cyclin T1 only		N/A		N/A											1
C1TM_HUMAN	Q6UB35	Monofunctional C1-tetrahydrofolate synthase, mitochondrial	MTHFD1L		N/A		N/A		N/A		N/A		N/A		N/A		N/A		cyclin T1 only		N/A		N/A											1
PDLI7_HUMAN	Q9NR12	PDZ and LIM domain protein 7	PDLIM7		N/A		N/A		N/A		N/A		N/A		N/A		N/A		cyclin T1 only		N/A		N/A											2
DDHD1_HUMAN	Q8NEL9	Phospholipase DDHD1	DDHD1		N/A		N/A		N/A		N/A		N/A		N/A		N/A		cyclin T1 only		N/A		N/A											1
PARP4_HUMAN	Q9UKK3	Poly [ADP-ribose] polymerase 4	PARP4		N/A		N/A		N/A		N/A		N/A		N/A		N/A		cyclin T1 only		N/A		N/A											2
AF9_HUMAN	P42568	Protein AF-9	MLLT3		N/A		N/A		N/A		N/A		N/A		N/A		N/A		cyclin T1 only		N/A		N/A											1
HEXI2_HUMAN	Q96MH2	Protein HEXIM2	HEXIM2		N/A		N/A		N/A		N/A		N/A		N/A		N/A		cyclin T1 only		N/A		N/A											1
CB047_HUMAN	Q8WWC4	Uncharacterized protein C2orf47, mitochondrial	C2orf47		N/A		N/A		N/A		N/A		N/A		N/A		N/A		cyclin T1 only		N/A		N/A											1
UCK2_HUMAN	Q9BZX2	Uridine-cytidine kinase 2	UCK2		N/A		N/A		N/A		N/A		N/A		N/A		N/A		cyclin T1 only		N/A		N/A											1
PPIA_HUMAN	P62937	Peptidyl-prolyl cis-trans isomerase A	PPIA		cyclin A only		cyclin B1 only		cyclin B1+MBV only		cyclin B2 only		N/A		cyclin E only		N/A		N/A		N/A		N/A		1		2	1	1	1		1					1	1	1										1
LDHA_HUMAN	P00338	L-lactate dehydrogenase A chain	LDHA		cyclin A only		cyclin B1 only		cyclin B1+MBV only		N/A		N/A		N/A		N/A		N/A		N/A		N/A		2		2	2	1.25	0		0					2	2	1										2
RFA1_HUMAN	P27694	Replication protein A 70 kDa DNA-binding subunit	RPA1		N/A		cyclin B1 only		cyclin B1+MBV only		N/A		N/A		N/A		N/A		N/A		N/A		N/A					2	2																				2
SQSTM_HUMAN	Q13501	Sequestosome-1	SQSTM1		N/A		cyclin B1 only		cyclin B1+MBV only		N/A		N/A		N/A		N/A		N/A		N/A		N/A					1	2																				1
PCBP2_HUMAN	Q15366	Poly(rC)-binding protein 2	PCBP2		cyclin A only		N/A		cyclin B1+MBV only		N/A		N/A		cyclin E only		cyclin H only		N/A		N/A		N/A			0	1		1			1.5	1							1	1	0
SSBP_HUMAN	Q04837	Single-stranded DNA-binding protein, mitochondrial	SSBP1		N/A		N/A		cyclin B1+MBV only		N/A		N/A		cyclin E only		cyclin H only		N/A		N/A		N/A						1			1	2
ARF4_HUMAN	P18085	ADP-ribosylation factor 4	ARF4		cyclin A only		N/A		cyclin B1+MBV only		N/A		N/A		cyclin E only		N/A		N/A		N/A		N/A		1		2		1			1					1	1	1
ATPA_HUMAN	P25705	ATP synthase subunit alpha, mitochondrial	ATP5A1		cyclin A only		N/A		cyclin B1+MBV only		N/A		N/A		cyclin E only		N/A		N/A		N/A		N/A				2		1			1
IF4A1_HUMAN	P60842	Eukaryotic initiation factor 4A-I	EIF4A1		cyclin A only		N/A		cyclin B1+MBV only		N/A		N/A		cyclin E only		N/A		N/A		N/A		N/A		1		2		2			2					1	1	1
LEG1_HUMAN	P09382	Galectin-1	LGALS1		cyclin A only		N/A		cyclin B1+MBV only		N/A		N/A		cyclin E only		N/A		N/A		N/A		N/A				1		1			2
CDN1A_HUMAN	P38936	Cyclin-dependent kinase inhibitor 1	CDKN1A		N/A		N/A		cyclin B1+MBV only		N/A		N/A		cyclin E only		N/A		N/A		N/A		N/A						2			1
HSP74_HUMAN	P34932	Heat shock 70 kDa protein 4	HSPA4		N/A		N/A		cyclin B1+MBV only		N/A		N/A		cyclin E only		N/A		N/A		N/A		N/A						1			1
S10A8_HUMAN	P05109	Protein S100-A8	S100A8		N/A		N/A		cyclin B1+MBV only		N/A		N/A		cyclin E only		N/A		N/A		N/A		N/A		1				1			1					1	1	1
B4DQ50_HUMAN	B4DQ50	cDNA FLJ56823, highly similar to Protein-glutamine gamma-glutamyltransferase E (EC 2.3.2.13)			cyclin A only		N/A		cyclin B1+MBV only		N/A		N/A		N/A		N/A		N/A		N/A		N/A				1		1
MDHC_HUMAN	P40925	Malate dehydrogenase, cytoplasmic	MDH1		cyclin A only		N/A		cyclin B1+MBV only		N/A		N/A		N/A		N/A		N/A		N/A		N/A		1		1		1								1	1	1
MDHM_HUMAN	P40926	Malate dehydrogenase, mitochondrial	MDH2		cyclin A only		N/A		cyclin B1+MBV only		N/A		N/A		N/A		N/A		N/A		N/A		N/A		2		1		1								2	2	2
MAP4_HUMAN	P27816	Microtubule-associated protein 4	MAP4		cyclin A only		N/A		cyclin B1+MBV only		N/A		N/A		N/A		N/A		N/A		N/A		N/A				1		1
GDIR1_HUMAN	P52565	Rho GDP-dissociation inhibitor 1	ARHGDIA		cyclin A only		N/A		cyclin B1+MBV only		N/A		N/A		N/A		N/A		N/A		N/A		N/A		1		1		1								1	1	1
TCPG_HUMAN	P49368	T-complex protein 1 subunit gamma	CCT3		cyclin A only		N/A		cyclin B1+MBV only		N/A		N/A		N/A		N/A		N/A		N/A		N/A				1		1
IR12_HCMVA	P16810	Uncharacterized protein IRL12			cyclin A only		N/A		cyclin B1+MBV only		N/A		N/A		N/A		N/A		N/A		N/A		N/A				1		1
VINC_HUMAN	P18206	Vinculin	VCL		cyclin A only		N/A		cyclin B1+MBV only		N/A		N/A		N/A		N/A		N/A		N/A		N/A		1		1		1								1	1	1
PFKAL_HUMAN	P17858	ATP-dependent 6-phosphofructokinase, liver type	PFKL		N/A		N/A		cyclin B1+MBV only		N/A		N/A		N/A		N/A		N/A		N/A		N/A						1
CBR1_HUMAN	P16152	Carbonyl reductase [NADPH] 1	CBR1		N/A		N/A		cyclin B1+MBV only		N/A		N/A		N/A		N/A		N/A		N/A		N/A						1
CO9A2_HUMAN	Q14055	Collagen alpha-2(IX) chain	COL9A2		N/A		N/A		cyclin B1+MBV only		N/A		N/A		N/A		N/A		N/A		N/A		N/A						1
CT2NL_HUMAN	Q9P2B4	CTTNBP2 N-terminal-like protein	CTTNBP2NL		N/A		N/A		cyclin B1+MBV only		N/A		N/A		N/A		N/A		N/A		N/A		N/A						2
EEA1_HUMAN	Q15075	Early endosome antigen 1	EEA1		N/A		N/A		cyclin B1+MBV only		N/A		N/A		N/A		N/A		N/A		N/A		N/A						1
ERP44_HUMAN	Q9BS26	Endoplasmic reticulum resident protein 44	ERP44		N/A		N/A		cyclin B1+MBV only		N/A		N/A		N/A		N/A		N/A		N/A		N/A		1				1								1	1	1
IF2A_HUMAN	P05198	Eukaryotic translation initiation factor 2 subunit 1	EIF2S1		N/A		N/A		cyclin B1+MBV only		N/A		N/A		N/A		N/A		N/A		N/A		N/A						1
DNBI_HCMVA	P17147	Major DNA-binding protein	UL57		N/A		N/A		cyclin B1+MBV only		N/A		N/A		N/A		N/A		N/A		N/A		N/A						1
MAP1A_HUMAN	P78559	Microtubule-associated protein 1A	MAP1A		N/A		N/A		cyclin B1+MBV only		N/A		N/A		N/A		N/A		N/A		N/A		N/A						1
PHB2_HUMAN	Q99623	Prohibitin-2	PHB2		N/A		N/A		cyclin B1+MBV only		N/A		N/A		N/A		N/A		N/A		N/A		N/A						1
IQGA1_HUMAN	P46940	Ras GTPase-activating-like protein IQGAP1	IQGAP1		N/A		N/A		cyclin B1+MBV only		N/A		N/A		N/A		N/A		N/A		N/A		N/A						1
RINI_HUMAN	P13489	Ribonuclease inhibitor	RNH1		N/A		N/A		cyclin B1+MBV only		N/A		N/A		N/A		N/A		N/A		N/A		N/A						1
SEP11_HUMAN	Q9NVA2	Septin-11	2016-09-11		N/A		N/A		cyclin B1+MBV only		N/A		N/A		N/A		N/A		N/A		N/A		N/A		1				1								1	1	1
SND1_HUMAN	Q7KZF4	Staphylococcal nuclease domain-containing protein 1	SND1		N/A		N/A		cyclin B1+MBV only		N/A		N/A		N/A		N/A		N/A		N/A		N/A						1
A0AV58_HUMAN	A0AV58	Striatin, calmodulin binding protein 3	STRN3		N/A		N/A		cyclin B1+MBV only		N/A		N/A		N/A		N/A		N/A		N/A		N/A						2
TLN1_HUMAN	Q9Y490	Talin-1	TLN1		N/A		N/A		cyclin B1+MBV only		N/A		N/A		N/A		N/A		N/A		N/A		N/A						1
SYWC_HUMAN	P23381	Tryptophan--tRNA ligase, cytoplasmic	WARS		N/A		N/A		cyclin B1+MBV only		N/A		N/A		N/A		N/A		N/A		N/A		N/A		1				1								1	1	1
UBP14_HUMAN	P54578	Ubiquitin carboxyl-terminal hydrolase 14	USP14		N/A		N/A		cyclin B1+MBV only		N/A		N/A		N/A		N/A		N/A		N/A		N/A						1
CYTA_HUMAN	P01040	Cystatin-A	CSTA		cyclin A only		N/A		N/A		cyclin B2 only		N/A		cyclin E only		N/A		N/A		N/A		N/A				1			1		2
MOT5_HUMAN	O15374	Monocarboxylate transporter 5	SLC16A4		N/A		N/A		N/A		cyclin B2 only		N/A		N/A		N/A		N/A		N/A		N/A							1
CU002_HUMAN	O43822	Protein C21orf2	C21orf2		N/A		N/A		N/A		cyclin B2 only		N/A		N/A		N/A		N/A		N/A		N/A							2
CS068_HUMAN	Q86XI8	Uncharacterized protein C19orf68	C19orf68		N/A		N/A		N/A		cyclin B2 only		N/A		N/A		N/A		N/A		N/A		N/A							1
KV112_HUMAN	P01604	Ig kappa chain V-I region Kue			N/A		N/A		N/A		N/A		cyclin D1 only		N/A		N/A		N/A		N/A		N/A								1
PDIA6_HUMAN	Q15084	Protein disulfide-isomerase A6	PDIA6		N/A		N/A		N/A		N/A		cyclin D1 only		N/A		N/A		N/A		N/A		N/A								1
RS12_HUMAN	P25398	40S ribosomal protein S12	RPS12		cyclin A only		N/A		N/A		N/A		N/A		cyclin E only		cyclin H only		N/A		N/A		N/A				2					1	1
HSP72_HUMAN	P54652	Heat shock-related 70 kDa protein 2	HSPA2		cyclin A only		N/A		N/A		N/A		N/A		cyclin E only		cyclin H only		N/A		N/A		N/A		0	0	1.7	0	0	0	0	1.539	1.551	0	0	0	3	3	0	5	6	0	3	4	0	5	7	0	1
DDX5_HUMAN	P17844	Probable ATP-dependent RNA helicase DDX5	DDX5		cyclin A only		N/A		N/A		N/A		N/A		cyclin E only		cyclin H only		N/A		N/A		N/A				2					1	2.536		0								1	1	0
A2J1N7_HUMAN	A2J1N7	Rheumatoid factor RF-ET10 (Fragment)			cyclin A only		N/A		N/A		N/A		N/A		cyclin E only		cyclin H only		N/A		N/A		N/A				1					2	1
RL18_HUMAN	Q07020	60S ribosomal protein L18	RPL18		N/A		N/A		N/A		N/A		N/A		cyclin E only		cyclin H only		N/A		N/A		N/A									1	1
A0A024R4K5_HUMAN	A0A024R4K5	HCG1787567, isoform CRA_a	hCG		N/A		N/A		N/A		N/A		N/A		cyclin E only		cyclin H only		N/A		N/A		N/A									1	1
HNRPF_HUMAN	P52597	Heterogeneous nuclear ribonucleoprotein F	HNRNPF		N/A		N/A		N/A		N/A		N/A		cyclin E only		cyclin H only		N/A		N/A		N/A									1	1		0								1	2	0
SEC13_HUMAN	P55735	Protein SEC13 homolog	SEC13		N/A		N/A		N/A		N/A		N/A		cyclin E only		cyclin H only		N/A		N/A		N/A									1	1
SYNEM_HUMAN	O15061	Synemin	SYNM		N/A		N/A		N/A		N/A		N/A		cyclin E only		cyclin H only		N/A		N/A		N/A									2	1
CCAR2_HUMAN	Q8N163	Cell cycle and apoptosis regulator protein 2	CCAR2		cyclin A only		N/A		N/A		N/A		N/A		cyclin E only		N/A		N/A		N/A		N/A				1					2
DSC1_HUMAN	Q08554	Desmocollin-1	DSC1		cyclin A only		N/A		N/A		N/A		N/A		cyclin E only		N/A		N/A		N/A		N/A				1					1
F10A1_HUMAN	P50502	Hsc70-interacting protein	ST13		cyclin A only		N/A		N/A		N/A		N/A		cyclin E only		N/A		N/A		N/A		N/A				1					1
TCPA_HUMAN	P17987	T-complex protein 1 subunit alpha	TCP1		cyclin A only		N/A		N/A		N/A		N/A		cyclin E only		N/A		N/A		N/A		N/A		3		2					1					2	3	3
RS19_HUMAN	P39019	40S ribosomal protein S19	RPS19		N/A		N/A		N/A		N/A		N/A		cyclin E only		N/A		N/A		N/A		N/A									2
RS20_HUMAN	P60866	40S ribosomal protein S20	RPS20		N/A		N/A		N/A		N/A		N/A		cyclin E only		N/A		N/A		N/A		N/A									1
APC16_HUMAN	Q96DE5	Anaphase-promoting complex subunit 16	ANAPC16		N/A		N/A		N/A		N/A		N/A		cyclin E only		N/A		N/A		N/A		N/A									2
BCL9L_HUMAN	Q86UU0	B-cell CLL/lymphoma 9-like protein	BCL9L		N/A		N/A		N/A		N/A		N/A		cyclin E only		N/A		N/A		N/A		N/A									1
I3L3H6_HUMAN	I3L3H6	Cell division cycle protein 27 homolog (Fragment)	CDC27		N/A		N/A		N/A		N/A		N/A		cyclin E only		N/A		N/A		N/A		N/A									1.667
H7C0I3_HUMAN	H7C0I3	Dedicator of cytokinesis protein 10 (Fragment)	DOCK10		N/A		N/A		N/A		N/A		N/A		cyclin E only		N/A		N/A		N/A		N/A									1
DNJC2_HUMAN	Q99543	DnaJ homolog subfamily C member 2	DNAJC2		N/A		N/A		N/A		N/A		N/A		cyclin E only		N/A		N/A		N/A		N/A									1
FABP5_HUMAN	Q01469	Fatty acid-binding protein, epidermal	FABP5		N/A		N/A		N/A		N/A		N/A		cyclin E only		N/A		N/A		N/A		N/A		1							1					1	1	1
RAN_HUMAN	P62826	GTP-binding nuclear protein Ran	RAN		N/A		N/A		N/A		N/A		N/A		cyclin E only		N/A		N/A		N/A		N/A									1
EP300_HUMAN	Q09472	Histone acetyltransferase p300	EP300		N/A		N/A		N/A		N/A		N/A		cyclin E only		N/A		N/A		N/A		N/A									2
KV203_HUMAN	P01616	Ig kappa chain V-II region MIL			N/A		N/A		N/A		N/A		N/A		cyclin E only		N/A		N/A		N/A		N/A									1
KIF1A_HUMAN	Q12756	Kinesin-like protein KIF1A	KIF1A		N/A		N/A		N/A		N/A		N/A		cyclin E only		N/A		N/A		N/A		N/A									1
NDUC1_HUMAN	O43677	NADH dehydrogenase [ubiquinone] 1 subunit C1, mitochondrial	NDUFC1		N/A		N/A		N/A		N/A		N/A		cyclin E only		N/A		N/A		N/A		N/A									1
Q6H2F7_HUMAN	Q6H2F7	Natural killer cell inhibitory receptor	KIR3DL1/2V		N/A		N/A		N/A		N/A		N/A		cyclin E only		N/A		N/A		N/A		N/A									1
PKP1_HUMAN	Q13835	Plakophilin-1	PKP1		N/A		N/A		N/A		N/A		N/A		cyclin E only		N/A		N/A		N/A		N/A									1
M0QYF6_HUMAN	M0QYF6	Protein GPR108 (Fragment)	GPR108		N/A		N/A		N/A		N/A		N/A		cyclin E only		N/A		N/A		N/A		N/A									1
LIN54_HUMAN	Q6MZP7	Protein lin-54 homolog	LIN54		N/A		N/A		N/A		N/A		N/A		cyclin E only		N/A		N/A		N/A		N/A									2
PATL1_HUMAN	Q86TB9	Protein PAT1 homolog 1	PATL1		N/A		N/A		N/A		N/A		N/A		cyclin E only		N/A		N/A		N/A		N/A									1
SC24C_HUMAN	P53992	Protein transport protein Sec24C	SEC24C		N/A		N/A		N/A		N/A		N/A		cyclin E only		N/A		N/A		N/A		N/A									1
RS10L_HUMAN	Q9NQ39	Putative 40S ribosomal protein S10-like	RPS10P5		N/A		N/A		N/A		N/A		N/A		cyclin E only		N/A		N/A		N/A		N/A									2
CROL3_HUMAN	H7BZ55	Putative ciliary rootlet coiled-coil protein-like 3 protein			N/A		N/A		N/A		N/A		N/A		cyclin E only		N/A		N/A		N/A		N/A									1
VAT1_HUMAN	Q99536	Synaptic vesicle membrane protein VAT-1 homolog	VAT1		N/A		N/A		N/A		N/A		N/A		cyclin E only		N/A		N/A		N/A		N/A									1
E2F4_HUMAN	Q16254	Transcription factor E2F4	E2F4		N/A		N/A		N/A		N/A		N/A		cyclin E only		N/A		N/A		N/A		N/A									1
UBA1_HUMAN	P22314	Ubiquitin-like modifier-activating enzyme 1	UBA1		N/A		N/A		N/A		N/A		N/A		cyclin E only		N/A		N/A		N/A		N/A									1
CAC1A_HUMAN	O00555	Voltage-dependent P/Q-type calcium channel subunit alpha-1A	CACNA1A		N/A		N/A		N/A		N/A		N/A		cyclin E only		N/A		N/A		N/A		N/A									1
YBOX3_HUMAN	P16989	Y-box-binding protein 3	YBX3		N/A		N/A		N/A		N/A		N/A		cyclin E only		N/A		N/A		N/A		N/A			0						1.4			0					1	1	0	1	1	0
ZN706_HUMAN	Q9Y5V0	Zinc finger protein 706	ZNF706		N/A		N/A		N/A		N/A		N/A		cyclin E only		N/A		N/A		N/A		N/A									1
ZKSC1_HUMAN	P17029	Zinc finger protein with KRAB and SCAN domains 1	ZKSCAN1		N/A		N/A		N/A		N/A		N/A		cyclin E only		N/A		N/A		N/A		N/A									1
RS13_HUMAN	P62277	40S ribosomal protein S13	RPS13		cyclin A only		N/A		N/A		N/A		N/A		N/A		cyclin H only		N/A		N/A		N/A				1						1
RIOK2_HUMAN	Q9BVS4	Serine/threonine-protein kinase RIO2	RIOK2		N/A		N/A		N/A		N/A		N/A		N/A		cyclin H only		N/A		N/A		N/A										1
OSMR_HUMAN	Q99650	Oncostatin-M-specific receptor subunit beta	OSMR		N/A		N/A		N/A		N/A		N/A		N/A		cyclin H only		N/A		N/A		N/A										1
RS26_HUMAN	P62854	40S ribosomal protein S26	RPS26		N/A		N/A		N/A		N/A		N/A		N/A		cyclin H only		N/A		N/A		N/A										1
RS9_HUMAN	P46781	40S ribosomal protein S9	RPS9		N/A		N/A		N/A		N/A		N/A		N/A		cyclin H only		N/A		N/A		N/A										1
RL27A_HUMAN	P46776	60S ribosomal protein L27a	RPL27A		N/A		N/A		N/A		N/A		N/A		N/A		cyclin H only		N/A		N/A		N/A										1
RL3_HUMAN	P39023	60S ribosomal protein L3	RPL3		N/A		N/A		N/A		N/A		N/A		N/A		cyclin H only		N/A		N/A		N/A										1
AP2A1_HUMAN	O95782	AP-2 complex subunit alpha-1	AP2A1		N/A		N/A		N/A		N/A		N/A		N/A		cyclin H only		N/A		N/A		N/A										1
CYFP1_HUMAN	Q7L576	Cytoplasmic FMR1-interacting protein 1	CYFIP1		N/A		N/A		N/A		N/A		N/A		N/A		cyclin H only		N/A		N/A		N/A										1
DPOL_HCMVA	P08546	DNA polymerase catalytic subunit	UL54		N/A		N/A		N/A		N/A		N/A		N/A		cyclin H only		N/A		N/A		N/A										1
ERCC5_HUMAN	P28715	DNA repair protein complementing XP-G cells	ERCC5		N/A		N/A		N/A		N/A		N/A		N/A		cyclin H only		N/A		N/A		N/A										2
DJC10_HUMAN	Q8IXB1	DnaJ homolog subfamily C member 10	DNAJC10		N/A		N/A		N/A		N/A		N/A		N/A		cyclin H only		N/A		N/A		N/A										1
DPM1_HUMAN	O60762	Dolichol-phosphate mannosyltransferase subunit 1	DPM1		N/A		N/A		N/A		N/A		N/A		N/A		cyclin H only		N/A		N/A		N/A										1
RB6I2_HUMAN	Q8IUD2	ELKS/Rab6-interacting/CAST family member 1	ERC1		N/A		N/A		N/A		N/A		N/A		N/A		cyclin H only		N/A		N/A		N/A										2
XPO1_HUMAN	O14980	Exportin-1	XPO1		N/A		N/A		N/A		N/A		N/A		N/A		cyclin H only		N/A		N/A		N/A										1
TBL1R_HUMAN	Q9BZK7	F-box-like/WD repeat-containing protein TBL1XR1	TBL1XR1		N/A		N/A		N/A		N/A		N/A		N/A		cyclin H only		N/A		N/A		N/A										1
LG3BP_HUMAN	Q08380	Galectin-3-binding protein	LGALS3BP		N/A		N/A		N/A		N/A		N/A		N/A		cyclin H only		N/A		N/A		N/A										2
GTPB2_HUMAN	Q9BX10	GTP-binding protein 2	GTPBP2		N/A		N/A		N/A		N/A		N/A		N/A		cyclin H only		N/A		N/A		N/A										1
HDAC1_HUMAN	Q13547	Histone deacetylase 1	HDAC1		N/A		N/A		N/A		N/A		N/A		N/A		cyclin H only		N/A		N/A		N/A										1
IER5L_HUMAN	Q5T953	Immediate early response gene 5-like protein	IER5L		N/A		N/A		N/A		N/A		N/A		N/A		cyclin H only		N/A		N/A		N/A										1
KIF2A_HUMAN	O00139	Kinesin-like protein KIF2A	KIF2A		N/A		N/A		N/A		N/A		N/A		N/A		cyclin H only		N/A		N/A		N/A										1
F8W1B7_HUMAN	F8W1B7	Matrix metalloproteinase-14 (Fragment)	MMP14		N/A		N/A		N/A		N/A		N/A		N/A		cyclin H only		N/A		N/A		N/A										1
MIER1_HUMAN	Q8N108	Mesoderm induction early response protein 1	MIER1		N/A		N/A		N/A		N/A		N/A		N/A		cyclin H only		N/A		N/A		N/A										1
Q5JXR6_HUMAN	Q5JXR6	NFX1-type zinc finger-containing protein 1	ZNFX1		N/A		N/A		N/A		N/A		N/A		N/A		cyclin H only		N/A		N/A		N/A										2
NOD1_HUMAN	Q9Y239	Nucleotide-binding oligomerization domain-containing protein 1	NOD1		N/A		N/A		N/A		N/A		N/A		N/A		cyclin H only		N/A		N/A		N/A										1
PKP4_HUMAN	Q99569	Plakophilin-4	PKP4		N/A		N/A		N/A		N/A		N/A		N/A		cyclin H only		N/A		N/A		N/A										1
CWC22_HUMAN	Q9HCG8	Pre-mRNA-splicing factor CWC22 homolog	CWC22		N/A		N/A		N/A		N/A		N/A		N/A		cyclin H only		N/A		N/A		N/A										1
A0A075B6S5_HUMAN	A0A075B6S5	Protein IGKV1-27 (Fragment)	IGKV1-27		N/A		N/A		N/A		N/A		N/A		N/A		cyclin H only		N/A		N/A		N/A										1
LYOX_HUMAN	P28300	Protein-lysine 6-oxidase	LOX		N/A		N/A		N/A		N/A		N/A		N/A		cyclin H only		N/A		N/A		N/A										1
RGAP1_HUMAN	Q9H0H5	Rac GTPase-activating protein 1	RACGAP1		N/A		N/A		N/A		N/A		N/A		N/A		cyclin H only		N/A		N/A		N/A										1
AL1A2_HUMAN	O94788	Retinal dehydrogenase 2	ALDH1A2		N/A		N/A		N/A		N/A		N/A		N/A		cyclin H only		N/A		N/A		N/A										1
RP1L1_HUMAN	Q8IWN7	Retinitis pigmentosa 1-like 1 protein	RP1L1		N/A		N/A		N/A		N/A		N/A		N/A		cyclin H only		N/A		N/A		N/A										1
TYW1B_HUMAN	Q6NUM6	S-adenosyl-L-methionine-dependent tRNA 4-demethylwyosine synthase	TYW1B		N/A		N/A		N/A		N/A		N/A		N/A		cyclin H only		N/A		N/A		N/A										1
SHP1L_HUMAN	Q9BZQ2	SHC SH2 domain-binding protein 1-like protein	SHCBP1L		N/A		N/A		N/A		N/A		N/A		N/A		cyclin H only		N/A		N/A		N/A										1
SRC8_HUMAN	Q14247	Src substrate cortactin	CTTN		N/A		N/A		N/A		N/A		N/A		N/A		cyclin H only		N/A		N/A		N/A										1
SDCB1_HUMAN	O00560	Syntenin-1	SDCBP		N/A		N/A		N/A		N/A		N/A		N/A		cyclin H only		N/A		N/A		N/A										2
TC1D3_HUMAN	Q8IZS6	Tctex1 domain-containing protein 3	TCTE3		N/A		N/A		N/A		N/A		N/A		N/A		cyclin H only		N/A		N/A		N/A										1
NFX1_HUMAN	Q12986	Transcriptional repressor NF-X1	NFX1		N/A		N/A		N/A		N/A		N/A		N/A		cyclin H only		N/A		N/A		N/A										1
TM109_HUMAN	Q9BVC6	Transmembrane protein 109	TMEM109		N/A		N/A		N/A		N/A		N/A		N/A		cyclin H only		N/A		N/A		N/A		1								1				1	1	1
TRM1L_HUMAN	Q7Z2T5	TRMT1-like protein	TRMT1L		N/A		N/A		N/A		N/A		N/A		N/A		cyclin H only		N/A		N/A		N/A										1
K7EK43_HUMAN	K7EK43	Tubulin beta-6 chain (Fragment)	TUBB6		N/A		N/A		N/A		N/A		N/A		N/A		cyclin H only		N/A		N/A		N/A										1
VINEX_HUMAN	O60504	Vinexin	SORBS3		N/A		N/A		N/A		N/A		N/A		N/A		cyclin H only		N/A		N/A		N/A										1
FOPNL_HUMAN	Q96NB1	LisH domain-containing protein FOPNL	FOPNL		cyclin A only		N/A		N/A		N/A		N/A		N/A		N/A		N/A		N/A		N/A				1
MIC19_HUMAN	Q9NX63	MICOS complex subunit MIC19	CHCHD3		cyclin A only		N/A		N/A		N/A		N/A		N/A		N/A		N/A		N/A		N/A				1
MIC60_HUMAN	Q16891	MICOS complex subunit MIC60	IMMT		cyclin A only		N/A		N/A		N/A		N/A		N/A		N/A		N/A		N/A		N/A				1
I3L3Q9_HUMAN	I3L3Q9	Acetylcholine receptor subunit beta (Fragment)	CHRNB1		cyclin A only		N/A		N/A		N/A		N/A		N/A		N/A		N/A		N/A		N/A				1
ADT2_HUMAN	P05141	ADP/ATP translocase 2	SLC25A5		cyclin A only		N/A		N/A		N/A		N/A		N/A		N/A		N/A		N/A		N/A			0	1.5					0	0		0	0				1	1	0	1	1	0	1	1	0
ADIP_HUMAN	Q9Y2D8	Afadin- and alpha-actinin-binding protein	SSX2IP		cyclin A only		N/A		N/A		N/A		N/A		N/A		N/A		N/A		N/A		N/A				2
ARGI1_HUMAN	P05089	Arginase-1	ARG1		cyclin A only		N/A		N/A		N/A		N/A		N/A		N/A		N/A		N/A		N/A				1
BBS4_HUMAN	Q96RK4	Bardet-Biedl syndrome 4 protein	BBS4		cyclin A only		N/A		N/A		N/A		N/A		N/A		N/A		N/A		N/A		N/A				2
C2CD3_HUMAN	Q4AC94	C2 domain-containing protein 3	C2CD3		cyclin A only		N/A		N/A		N/A		N/A		N/A		N/A		N/A		N/A		N/A				1
CNN1_HUMAN	P51911	Calponin-1	CNN1		cyclin A only		N/A		N/A		N/A		N/A		N/A		N/A		N/A		N/A		N/A				1
KAPCB_HUMAN	P22694	cAMP-dependent protein kinase catalytic subunit beta	PRKACB		cyclin A only		N/A		N/A		N/A		N/A		N/A		N/A		N/A		N/A		N/A				1.25
KAP1_HUMAN	P31321	cAMP-dependent protein kinase type I-beta regulatory subunit	PRKAR1B		cyclin A only		N/A		N/A		N/A		N/A		N/A		N/A		N/A		N/A		N/A				1.227
B3KY15_HUMAN	B3KY15	cDNA FLJ46595 fis, clone THYMU3045704			cyclin A only		N/A		N/A		N/A		N/A		N/A		N/A		N/A		N/A		N/A				1.111
B4DQ47_HUMAN	B4DQ47	cDNA FLJ58036, highly similar to Homo sapiens sterile alpha motif and leucine zipper containing kinase AZK (ZAK), transcript variant 2, mRNA			cyclin A only		N/A		N/A		N/A		N/A		N/A		N/A		N/A		N/A		N/A				1
CE170_HUMAN	Q5SW79	Centrosomal protein of 170 kDa	CEP170		cyclin A only		N/A		N/A		N/A		N/A		N/A		N/A		N/A		N/A		N/A				1
K7ELX0_HUMAN	K7ELX0	Centrosomal protein of 192 kDa (Fragment)	CEP192		cyclin A only		N/A		N/A		N/A		N/A		N/A		N/A		N/A		N/A		N/A				1.556
CE290_HUMAN	O15078	Centrosomal protein of 290 kDa	CEP290		cyclin A only		N/A		N/A		N/A		N/A		N/A		N/A		N/A		N/A		N/A				1
CEP68_HUMAN	Q76N32	Centrosomal protein of 68 kDa	CEP68		cyclin A only		N/A		N/A		N/A		N/A		N/A		N/A		N/A		N/A		N/A				1
CEP72_HUMAN	Q9P209	Centrosomal protein of 72 kDa	CEP72		cyclin A only		N/A		N/A		N/A		N/A		N/A		N/A		N/A		N/A		N/A				1
A0A024RA13_HUMAN	A0A024RA13	Chromosome 7 open reading frame 31, isoform CRA_c	C7orf31		cyclin A only		N/A		N/A		N/A		N/A		N/A		N/A		N/A		N/A		N/A				1
CPSF6_HUMAN	Q16630	Cleavage and polyadenylation specificity factor subunit 6	CPSF6		cyclin A only		N/A		N/A		N/A		N/A		N/A		N/A		N/A		N/A		N/A				2
ATG4A_HUMAN	Q8WYN0	Cysteine protease ATG4A	ATG4A		cyclin A only		N/A		N/A		N/A		N/A		N/A		N/A		N/A		N/A		N/A				2
CKAP4_HUMAN	Q07065	Cytoskeleton-associated protein 4	CKAP4		cyclin A only		N/A		N/A		N/A		N/A		N/A		N/A		N/A		N/A		N/A		1		1										1	1	1
RPN1_HUMAN	P04843	Dolichyl-diphosphooligosaccharide--protein glycosyltransferase subunit 1	RPN1		cyclin A only		N/A		N/A		N/A		N/A		N/A		N/A		N/A		N/A		N/A				1
EFHB_HUMAN	Q8N7U6	EF-hand domain-containing family member B	EFHB		cyclin A only		N/A		N/A		N/A		N/A		N/A		N/A		N/A		N/A		N/A				1
ALDOA_HUMAN	P04075	Fructose-bisphosphate aldolase A	ALDOA		cyclin A only		N/A		N/A		N/A		N/A		N/A		N/A		N/A		N/A		N/A				1
LSR_HUMAN	Q86X29	Lipolysis-stimulated lipoprotein receptor	LSR		cyclin A only		N/A		N/A		N/A		N/A		N/A		N/A		N/A		N/A		N/A				1
MTMR5_HUMAN	O95248	Myotubularin-related protein 5	SBF1		cyclin A only		N/A		N/A		N/A		N/A		N/A		N/A		N/A		N/A		N/A				2
NCBP1_HUMAN	Q09161	Nuclear cap-binding protein subunit 1	NCBP1		cyclin A only		N/A		N/A		N/A		N/A		N/A		N/A		N/A		N/A		N/A				1
PRDX6_HUMAN	P30041	Peroxiredoxin-6	PRDX6		cyclin A only		N/A		N/A		N/A		N/A		N/A		N/A		N/A		N/A		N/A				1
Q8WXV6_HUMAN	Q8WXV6	Plectin isoform 1a (Fragment)	PLEC1		cyclin A only		N/A		N/A		N/A		N/A		N/A		N/A		N/A		N/A		N/A				1
PARN_HUMAN	O95453	Poly(A)-specific ribonuclease PARN	PARN		cyclin A only		N/A		N/A		N/A		N/A		N/A		N/A		N/A		N/A		N/A				1
PABP2_HUMAN	Q86U42	Polyadenylate-binding protein 2	PABPN1		cyclin A only		N/A		N/A		N/A		N/A		N/A		N/A		N/A		N/A		N/A				1
PSB6_HUMAN	P28072	Proteasome subunit beta type-6	PSMB6		cyclin A only		N/A		N/A		N/A		N/A		N/A		N/A		N/A		N/A		N/A				1
Q6MZX9_HUMAN	Q6MZX9	Putative uncharacterized protein DKFZp686M08189	DKFZp686M08189		cyclin A only		N/A		N/A		N/A		N/A		N/A		N/A		N/A		N/A		N/A				1
SRR_HUMAN	Q9GZT4	Serine racemase	SRR		cyclin A only		N/A		N/A		N/A		N/A		N/A		N/A		N/A		N/A		N/A				1
2AAB_HUMAN	P30154	Serine/threonine-protein phosphatase 2A 65 kDa regulatory subunit A beta isoform	PPP2R1B		cyclin A only		N/A		N/A		N/A		N/A		N/A		N/A		N/A		N/A		N/A				1.5								0								1	1	0
PP2AA_HUMAN	P67775	Serine/threonine-protein phosphatase 2A catalytic subunit alpha isoform	PPP2CA		cyclin A only		N/A		N/A		N/A		N/A		N/A		N/A		N/A		N/A		N/A				2
P2R3C_HUMAN	Q969Q6	Serine/threonine-protein phosphatase 2A regulatory subunit B'' subunit gamma	PPP2R3C		cyclin A only		N/A		N/A		N/A		N/A		N/A		N/A		N/A		N/A		N/A				2
SPB12_HUMAN	Q96P63	Serpin B12	SERPINB12		cyclin A only		N/A		N/A		N/A		N/A		N/A		N/A		N/A		N/A		N/A				2
SSBP4_HUMAN	Q9BWG4	Single-stranded DNA-binding protein 4	SSBP4		cyclin A only		N/A		N/A		N/A		N/A		N/A		N/A		N/A		N/A		N/A				1.375
SCN4A_HUMAN	P35499	Sodium channel protein type 4 subunit alpha	SCN4A		cyclin A only		N/A		N/A		N/A		N/A		N/A		N/A		N/A		N/A		N/A				1
Q5VXG6_HUMAN	Q5VXG6	SPATA21 protein	SPATA21		cyclin A only		N/A		N/A		N/A		N/A		N/A		N/A		N/A		N/A		N/A				1
TBC31_HUMAN	Q96DN5	TBC1 domain family member 31	TBC1D31		cyclin A only		N/A		N/A		N/A		N/A		N/A		N/A		N/A		N/A		N/A				2
H0Y928_HUMAN	H0Y928	Thioredoxin domain-containing protein 15 (Fragment)	TXNDC15		cyclin A only		N/A		N/A		N/A		N/A		N/A		N/A		N/A		N/A		N/A				1
TF65_HUMAN	Q04206	Transcription factor p65	RELA		cyclin A only		N/A		N/A		N/A		N/A		N/A		N/A		N/A		N/A		N/A				2
RELB_HUMAN	Q01201	Transcription factor RelB	RELB		cyclin A only		N/A		N/A		N/A		N/A		N/A		N/A		N/A		N/A		N/A				1
TAGL2_HUMAN	P37802	Transgelin-2	TAGLN2		cyclin A only		N/A		N/A		N/A		N/A		N/A		N/A		N/A		N/A		N/A				1
TBG1_HUMAN	P23258	Tubulin gamma-1 chain	TUBG1		cyclin A only		N/A		N/A		N/A		N/A		N/A		N/A		N/A		N/A		N/A				1
TPD54_HUMAN	O43399	Tumor protein D54	TPD52L2		cyclin A only		N/A		N/A		N/A		N/A		N/A		N/A		N/A		N/A		N/A				1
MYO5C_HUMAN	Q9NQX4	Unconventional myosin-Vc	MYO5C		cyclin A only		N/A		N/A		N/A		N/A		N/A		N/A		N/A		N/A		N/A				1
URGCP_HUMAN	Q8TCY9	Up-regulator of cell proliferation	URGCP		cyclin A only		N/A		N/A		N/A		N/A		N/A		N/A		N/A		N/A		N/A				2
VAPA_HUMAN	Q9P0L0	Vesicle-associated membrane protein-associated protein A	VAPA		cyclin A only		N/A		N/A		N/A		N/A		N/A		N/A		N/A		N/A		N/A				1
VWA3A_HUMAN	A6NCI4	von Willebrand factor A domain-containing protein 3A	VWA3A		cyclin A only		N/A		N/A		N/A		N/A		N/A		N/A		N/A		N/A		N/A				1
WRP73_HUMAN	Q9P2S5	WD repeat-containing protein WRAP73	WRAP73		cyclin A only		N/A		N/A		N/A		N/A		N/A		N/A		N/A		N/A		N/A				1
ARPC4_HUMAN	P59998	Actin-related protein 2/3 complex subunit 4	ARPC4		N/A		N/A		N/A		N/A		N/A		N/A		N/A		N/A		N/A		N/A		1												1	1	1
ARP3_HUMAN	P61158	Actin-related protein 3	ACTR3		N/A		N/A		N/A		N/A		N/A		N/A		N/A		N/A		N/A		N/A		1												1	1	1
DEST_HUMAN	P60981	Destrin	DSTN		N/A		N/A		N/A		N/A		N/A		N/A		N/A		N/A		N/A		N/A		1												1	1	1
ALDOC_HUMAN	P09972	Fructose-bisphosphate aldolase C	ALDOC		N/A		N/A		N/A		N/A		N/A		N/A		N/A		N/A		N/A		N/A		1												1	1	1
GBB2_HUMAN	P62879	Guanine nucleotide-binding protein G(I)/G(S)/G(T) subunit beta-2	GNB2		N/A		N/A		N/A		N/A		N/A		N/A		N/A		N/A		N/A		N/A		1												1	1	1
H32_HUMAN	Q71DI3	Histone H3.2	HIST2H3A		N/A		N/A		N/A		N/A		N/A		N/A		N/A		N/A		N/A		N/A		2												1	2	2
LASP1_HUMAN	Q14847	LIM and SH3 domain protein 1	LASP1		N/A		N/A		N/A		N/A		N/A		N/A		N/A		N/A		N/A		N/A		1												1	1	1
SERC_HUMAN	Q9Y617	Phosphoserine aminotransferase	PSAT1		N/A		N/A		N/A		N/A		N/A		N/A		N/A		N/A		N/A		N/A		2												1	2	2
S10A6_HUMAN	P06703	Protein S100-A6	S100A6		N/A		N/A		N/A		N/A		N/A		N/A		N/A		N/A		N/A		N/A		1												1	1	1
RAB7A_HUMAN	P51149	Ras-related protein Rab-7a	RAB7A		N/A		N/A		N/A		N/A		N/A		N/A		N/A		N/A		N/A		N/A		1												1	1	1
PTPRC_HUMAN	P08575	Receptor-type tyrosine-protein phosphatase C	PTPRC		N/A		N/A		N/A		N/A		N/A		N/A		N/A		N/A		N/A		N/A		2												1	2	2
AT1A1_HUMAN	P05023	Sodium/potassium-transporting ATPase subunit alpha-1	ATP1A1		N/A		N/A		N/A		N/A		N/A		N/A		N/A		N/A		N/A		N/A		2												2	2	2
TCPD_HUMAN	P50991	T-complex protein 1 subunit delta	CCT4		N/A		N/A		N/A		N/A		N/A		N/A		N/A		N/A		N/A		N/A		1												1	1	1
THIO_HUMAN	P10599	Thioredoxin	TXN		N/A		N/A		N/A		N/A		N/A		N/A		N/A		N/A		N/A		N/A		1												1	1	1
SSRD_HUMAN	P51571	Translocon-associated protein subunit delta	SSR4		N/A		N/A		N/A		N/A		N/A		N/A		N/A		N/A		N/A		N/A		1												1	1	1
RS4X_HUMAN	P62701	40S ribosomal protein S4, X isoform	RPS4X		N/A		N/A		cyclin B1+MBV only		N/A		N/A		cyclin E only		cyclin H only		cyclin T1 only		pUL97 only		N/A						1			1	1	1	1								1	1	1
KV110_HUMAN	P01602	Ig kappa chain V-I region HK102 (Fragment)	IGKV1-5		N/A		N/A		N/A		cyclin B2 only		N/A		N/A		N/A		cyclin T1 only		pUL97 only		N/A							1				1	1								1	1	1
RL13_HUMAN	P26373	60S ribosomal protein L13	RPL13		N/A		N/A		N/A		N/A		N/A		N/A		cyclin H only		cyclin T1 only		pUL97 only		N/A										1	1	1								1	1	1
RL38_HUMAN	P63173	60S ribosomal protein L38	RPL38		N/A		N/A		N/A		N/A		N/A		N/A		cyclin H only		cyclin T1 only		pUL97 only		N/A										1	1	2								2	2	2
A2J1N8_HUMAN	A2J1N8	Rheumatoid factor RF-ET11 (Fragment)			N/A		N/A		cyclin B1+MBV only		cyclin B2 only		cyclin D1 only		N/A		N/A		N/A		pUL97 only		N/A						1	1	1				1								1	1	1
UL52_HCMVA	P16793	Packaging protein UL32 homolog	UL52		N/A		N/A		cyclin B1+MBV only		N/A		N/A		cyclin E only		N/A		N/A		pUL97 only		N/A						1			1			1								1	1	1
DOCK7_HUMAN	Q96N67	Dedicator of cytokinesis protein 7	DOCK7		N/A		N/A		cyclin B1+MBV only		N/A		N/A		N/A		N/A		N/A		pUL97 only		N/A						1						1								1	1	1
1433E_HUMAN	P62258	14-3-3 protein epsilon	YWHAE		cyclin A only		N/A		N/A		cyclin B2 only		N/A		N/A		N/A		N/A		pUL97 only		N/A		1	0	1			1					1		1	1	1	1	1	0	1	1	1
S6AWD6_HUMAN	S6AWD6	IgG L chain			N/A		N/A		N/A		N/A		cyclin D1 only		N/A		N/A		N/A		pUL97 only		N/A								1				1								1	1	1
L0R5A1_HUMAN	L0R5A1	Alternative protein CSF2RB	CSF2RB		cyclin A only		N/A		N/A		N/A		N/A		cyclin E only		cyclin H only		N/A		pUL97 only		N/A				2					2	2		1								1	1	1
KV116_HUMAN	P01608	Ig kappa chain V-I region Roy			N/A		N/A		N/A		N/A		N/A		cyclin E only		cyclin H only		N/A		pUL97 only		N/A									1	1		1								1	1	1
KV121_HUMAN	P01613	Ig kappa chain V-I region Ni			N/A		N/A		N/A		N/A		N/A		cyclin E only		N/A		N/A		pUL97 only		N/A									2			1								1	1	1
RL9_HUMAN	P32969	60S ribosomal protein L9	RPL9		cyclin A only		N/A		N/A		N/A		N/A		N/A		cyclin H only		N/A		pUL97 only		N/A				1						1		1								1	1	1
RS23_HUMAN	P62266	40S ribosomal protein S23	RPS23		N/A		N/A		N/A		N/A		N/A		N/A		cyclin H only		N/A		pUL97 only		N/A										1		1								1	1	1
RL27_HUMAN	P61353	60S ribosomal protein L27	RPL27		N/A		N/A		N/A		N/A		N/A		N/A		cyclin H only		N/A		pUL97 only		N/A										2		1								1	1	1
MARK3_HUMAN	P27448	MAP/microtubule affinity-regulating kinase 3	MARK3		N/A		N/A		N/A		N/A		N/A		N/A		cyclin H only		N/A		pUL97 only		N/A										1		2								2	2	2
SNX18_HUMAN	Q96RF0	Sorting nexin-18	SNX18		N/A		N/A		N/A		N/A		N/A		N/A		cyclin H only		N/A		pUL97 only		N/A										1		1								1	1	1
TGM2_HUMAN	P21980	Protein-glutamine gamma-glutamyltransferase 2	TGM2		cyclin A only		N/A		N/A		N/A		N/A		N/A		N/A		N/A		pUL97 only		N/A		2		1								1		2	2	2				1	1	1
RS3A_HUMAN	P61247	40S ribosomal protein S3a	RPS3A		N/A		N/A		N/A		N/A		N/A		N/A		N/A		N/A		pUL97 only		N/A												1								1	1	1
RS7_HUMAN	P62081	40S ribosomal protein S7	RPS7		N/A		N/A		N/A		N/A		N/A		N/A		N/A		N/A		pUL97 only		N/A												1								1	1	1
RL17_HUMAN	P18621	60S ribosomal protein L17	RPL17		N/A		N/A		N/A		N/A		N/A		N/A		N/A		N/A		pUL97 only		N/A												1								1	1	1
BAF_HUMAN	O75531	Barrier-to-autointegration factor	BANF1		N/A		N/A		N/A		N/A		N/A		N/A		N/A		N/A		pUL97 only		N/A												1								1	1	1
PYR1_HUMAN	P27708	CAD protein	CAD		N/A		N/A		N/A		N/A		N/A		N/A		N/A		N/A		pUL97 only		N/A												2								2	2	2
B4DE59_HUMAN	B4DE59	cDNA FLJ60424, highly similar to Junction plakoglobin			N/A		N/A		N/A		N/A		N/A		N/A		N/A		N/A		pUL97 only		N/A			0		0	0	0	0		0	0	1.071					1	1	0	2	2	1				1
PGPS1_HUMAN	Q32NB8	CDP-diacylglycerol--glycerol-3-phosphate 3-phosphatidyltransferase, mitochondrial	PGS1		N/A		N/A		N/A		N/A		N/A		N/A		N/A		N/A		pUL97 only		N/A												1								1	1	1
C2D2A_HUMAN	Q9P2K1	Coiled-coil and C2 domain-containing protein 2A	CC2D2A		N/A		N/A		N/A		N/A		N/A		N/A		N/A		N/A		pUL97 only		N/A												1								1	1	1
H7C2N6_HUMAN	H7C2N6	Cyclic AMP-dependent transcription factor ATF-2 (Fragment)	ATF2		N/A		N/A		N/A		N/A		N/A		N/A		N/A		N/A		pUL97 only		N/A												1								1	1	1
CP2E1_HUMAN	P05181	Cytochrome P450 2E1	CYP2E1		N/A		N/A		N/A		N/A		N/A		N/A		N/A		N/A		pUL97 only		N/A												1								1	1	1
H7C1H3_HUMAN	H7C1H3	DDB1- and CUL4-associated factor 17 (Fragment)	DCAF17		N/A		N/A		N/A		N/A		N/A		N/A		N/A		N/A		pUL97 only		N/A												1								1	1	1
DPYL2_HUMAN	Q16555	Dihydropyrimidinase-related protein 2	DPYSL2		N/A		N/A		N/A		N/A		N/A		N/A		N/A		N/A		pUL97 only		N/A												1								1	1	1
PRIM_HCMVA	P17149	DNA primase UL70	UL70		N/A		N/A		N/A		N/A		N/A		N/A		N/A		N/A		pUL97 only		N/A												1								1	1	1
S6AWD3_HUMAN	S6AWD3	IgG L chain			N/A		N/A		N/A		N/A		N/A		N/A		N/A		N/A		pUL97 only		N/A												2								1	2	2
ITIH3_HUMAN	Q06033	Inter-alpha-trypsin inhibitor heavy chain H3	ITIH3		N/A		N/A		N/A		N/A		N/A		N/A		N/A		N/A		pUL97 only		N/A												1								1	1	1
M2OM_HUMAN	Q02978	Mitochondrial 2-oxoglutarate/malate carrier protein	SLC25A11		N/A		N/A		N/A		N/A		N/A		N/A		N/A		N/A		pUL97 only		N/A												1								1	1	1
NDE1_HUMAN	Q9NXR1	Nuclear distribution protein nudE homolog 1	NDE1		N/A		N/A		N/A		N/A		N/A		N/A		N/A		N/A		pUL97 only		N/A												1								1	1	1
NUCL_HUMAN	P19338	Nucleolin	NCL		N/A		N/A		N/A		N/A		N/A		N/A		N/A		N/A		pUL97 only		N/A												1								1	1	1
PKHG1_HUMAN	Q9ULL1	Pleckstrin homology domain-containing family G member 1	PLEKHG1		N/A		N/A		N/A		N/A		N/A		N/A		N/A		N/A		pUL97 only		N/A												1								1	1	1
Q5TCI8_HUMAN	Q5TCI8	Prelamin-A/C	LMNA		N/A		N/A		N/A		N/A		N/A		N/A		N/A		N/A		pUL97 only		N/A			0	0	0				0	0		1.778	0				1	1	0	8	8	1	7	8	0	1
A2J1P0_HUMAN	A2J1P0	Rheumatoid factor RF-IP16 (Fragment)			N/A		N/A		N/A		N/A		N/A		N/A		N/A		N/A		pUL97 only		N/A												1								1	1	1
PON1_HUMAN	P27169	Serum paraoxonase/arylesterase 1	PON1		N/A		N/A		N/A		N/A		N/A		N/A		N/A		N/A		pUL97 only		N/A												1								1	1	1
SNX8_HUMAN	Q9Y5X2	Sorting nexin-8	SNX8		N/A		N/A		N/A		N/A		N/A		N/A		N/A		N/A		pUL97 only		N/A												2								2	2	2
TBA8_HUMAN	Q9NY65	Tubulin alpha-8 chain	TUBA8		N/A		N/A		cyclin B1+MBV only		N/A		N/A		N/A		cyclin H only		cyclin T1 only		N/A		pUL97bis only		1.286	0	0		1			0	1.25	1.2	0	2	3	3	1	1	1	0	4	5	0	2	2	1
RS11_HUMAN	P62280	40S ribosomal protein S11	RPS11		N/A		N/A		N/A		N/A		N/A		N/A		cyclin H only		N/A		N/A		pUL97bis only										2			1										1	1	1
KIF23_HUMAN	Q02241	Kinesin-like protein KIF23	KIF23		N/A		N/A		N/A		N/A		N/A		N/A		cyclin H only		N/A		N/A		pUL97bis only										2			1										1	1	1
ARC1B_HUMAN	O15143	Actin-related protein 2/3 complex subunit 1B	ARPC1B		N/A		N/A		N/A		N/A		N/A		N/A		N/A		N/A		N/A		pUL97bis only													1										1	1	1
SCAF_HCMVA	P16753	Capsid scaffolding protein	UL80		N/A		N/A		N/A		N/A		N/A		N/A		N/A		N/A		N/A		pUL97bis only													1										1	1	1
V9HW34_HUMAN	V9HW34	Epididymis luminal protein 213	HEL-213		N/A		N/A		N/A		N/A		N/A		N/A		N/A		N/A		N/A		pUL97bis only													1										1	1	1
SIN1_HUMAN	Q9BPZ7	Target of rapamycin complex 2 subunit MAPKAP1	MAPKAP1		N/A		N/A		N/A		N/A		N/A		N/A		N/A		N/A		N/A		pUL97bis only													1										1	1	1
KV102_HUMAN	P01594	Ig kappa chain V-I region AU			N/A		N/A		cyclin B1+MBV only		cyclin B2 only		N/A		N/A		N/A		cyclin T1 only		pUL97 only		pUL97bis only						1	1				1	2	1							1	2	2	1	1	1
ADT3_HUMAN	P12236	ADP/ATP translocase 3	SLC25A6		cyclin A only		N/A		cyclin B1+MBV only		N/A		N/A		cyclin E only		cyclin H only		cyclin T1 only		pUL97 only		pUL97bis only			0	1.5		1			2	2	1	2	2				1	1	0	2	2	1	2	2	1
KV113_HUMAN	P01605	Ig kappa chain V-I region Lay			N/A		N/A		N/A		N/A		N/A		N/A		cyclin H only		cyclin T1 only		pUL97 only		pUL97bis only										1	1	1	1							1	1	1	1	1	1
KV401_HUMAN	P06312	Ig kappa chain V-IV region (Fragment)	IGKV4-1		N/A		N/A		N/A		N/A		N/A		N/A		N/A		cyclin T1 only		pUL97 only		pUL97bis only											1	1	1							1	1	1	1	1	1
ENL_HUMAN	Q03111	Protein ENL	MLLT1		N/A		N/A		N/A		N/A		N/A		N/A		N/A		cyclin T1 only		pUL97 only		pUL97bis only											1	2	2							2	2	2	2	2	2
Q6NS95_HUMAN	Q6NS95	IGL@ protein	IGL@		cyclin A only		cyclin B1 only		cyclin B1+MBV only		cyclin B2 only		N/A		N/A		N/A		N/A		pUL97 only		pUL97bis only				1	2	1	1					1	1							1	1	1	1	1	1	1
KV119_HUMAN	P01611	Ig kappa chain V-I region Wes			N/A		N/A		cyclin B1+MBV only		cyclin B2 only		cyclin D1 only		N/A		N/A		N/A		pUL97 only		pUL97bis only						2	1	1				1	1							1	1	1	1	1	1
RL40_HUMAN	P62987	Ubiquitin-60S ribosomal protein L40	UBA52		cyclin A only		N/A		cyclin B1+MBV only		cyclin B2 only		N/A		N/A		cyclin H only		N/A		pUL97 only		pUL97bis only		1		1		1	1			2		1	1	1	1	1				1	1	1	1	1	1
HRG_HUMAN	P04196	Histidine-rich glycoprotein	HRG		N/A		N/A		cyclin B1+MBV only		N/A		N/A		N/A		N/A		N/A		pUL97 only		pUL97bis only						1						2	1							2	2	2	1	1	1
1433T_HUMAN	P27348	14-3-3 protein theta	YWHAQ		N/A		N/A		N/A		N/A		N/A		cyclin E only		N/A		N/A		pUL97 only		pUL97bis only			0						1			1	1				1	1	0	1	1	1	1	1	1
PP71_HCMVA	P06726	Protein pp71	UL82		N/A		N/A		N/A		N/A		N/A		N/A		cyclin H only		N/A		pUL97 only		pUL97bis only										1		1	1							1	1	1	1	1	1
WDR6_HUMAN	Q9NNW5	WD repeat-containing protein 6	WDR6		N/A		N/A		N/A		N/A		N/A		N/A		cyclin H only		N/A		pUL97 only		pUL97bis only										2		1	1							1	1	1	1	1	1
CO3_HUMAN	P01024	Complement C3	C3		N/A		N/A		N/A		N/A		N/A		N/A		N/A		N/A		pUL97 only		pUL97bis only												1	1							1	1	1	1	1	1
FZR_HUMAN	Q9UM11	Fizzy-related protein homolog	FZR1		N/A		N/A		N/A		N/A		N/A		N/A		N/A		N/A		pUL97 only		pUL97bis only												1	1							1	1	1	1	1	1
HEMO_HUMAN	P02790	Hemopexin	HPX		N/A		N/A		N/A		N/A		N/A		N/A		N/A		N/A		pUL97 only		pUL97bis only												1	1							1	1	1	1	1	1
LRCH1_HUMAN	Q9Y2L9	Leucine-rich repeat and calponin homology domain-containing protein 1	LRCH1		N/A		N/A		N/A		N/A		N/A		N/A		N/A		N/A		pUL97 only		pUL97bis only												1	1							1	1	1	1	1	1
J3KPC8_HUMAN	J3KPC8	Serine/threonine-protein kinase SIK3	SIK3		N/A		N/A		N/A		N/A		N/A		N/A		N/A		N/A		pUL97 only		pUL97bis only												2	2							2	2	2	2	2	2
SIAS_HUMAN	Q9NR45	Sialic acid synthase	NANS		N/A		N/A		N/A		N/A		N/A		N/A		N/A		N/A		pUL97 only		pUL97bis only												1	1							1	1	1	1	1	1
K2C1_HUMAN	P04264	Keratin, type II cytoskeletal 1	KRT1		2.15276		0.718294		1.52721		FLAG only		0.674333		1.5452		0.909161		0.732545		1.21114		0.678597		22.414	36.35	78.253	26.11	55.514		24.512	56.168	33.048	26.628	44.025	24.667	19	23	21	29	37	34	28	45	42	18	25	24	23
K22E_HUMAN	P35908	Keratin, type II cytoskeletal 2 epidermal	KRT2		1.61645		0.617656		1.99432		1.01787		0.630638		2.06268		1.36984		1.23278		1.85919		0.744701		14.662	16.561	26.77	10.229	33.028	16.857	10.444	34.16	22.686	20.416	30.79	12.333	14	16	12	17	19	12	26	33	27	13	13	12	11
K1C9_HUMAN	P35527	Keratin, type I cytoskeletal 9	KRT9		2.78746		0.836237		1.74216		1.60279		0.97561		2.67958		1.60279		1.0453		1.18467		0.766551		19	14.35	40	12	25	23	14	38.452	23	15	17	11	14	19	19	13	15	14	15	17	17	11	11	11	10
K1C18_HUMAN	P05783	Keratin, type I cytoskeletal 18	KRT18		cyclin A only		N/A		N/A		N/A		N/A		cyclin E only		cyclin H only		N/A		pUL97 only		N/A				1					2	2		2								2	2	2
#C#P08779		SWISS-PROT:P08779 Tax_Id=9606 Gene_Symbol=KRT16 Keratin, type I cytoskeletal 16			14.7543		2.30646		1.02239		0.929623		1.52655		8.17914		1.3039		FLAG only		8.80038		FLAG only		1.045	1.563	23.061	3.605	1.598	1.453	2.386	12.784	2.038	0	13.755		2	2	1	5	5	1	14	16	10				6
#C#P02538		SWISS-PROT:P02538 Tax_Id=9606 Gene_Symbol=KRT6A Keratin, type II cytoskeletal 6A			cyclin A only		N/A		cyclin B1+MBV only		cyclin B2 only		cyclin D1 only		cyclin E only		cyclin H only		N/A		pUL97 only		N/A		5.624		11.937	0	1.166	2.81	5.327	9.652	4.519		5.995		9	9	2				12	14	2				3
#C#P04259		SWISS-PROT:P04259 Tax_Id=9606 Gene_Symbol=KRT6B Keratin, type II cytoskeletal 6B			cyclin A only		N/A		N/A		N/A		N/A		N/A		N/A		N/A		pUL97 only		N/A				5.969	0	0	0	0		0		2.997								11	13	1				3
#C#Q05B55		TREMBL:Q05B55 (Bos taurus) Similar to Ig kappa chain C region			cyclin A only		cyclin B1 only		cyclin B1+MBV only		cyclin B2 only		cyclin D1 only		N/A		cyclin H only		cyclin T1 only		N/A		N/A				3	1	1	3	1		1	1															1
#C#Q04695		SWISS-PROT:Q04695 Tax_Id=9606 Gene_Symbol=KRT17 Keratin, type I cytoskeletal 17			cyclin A only		N/A		N/A		N/A		cyclin D1 only		cyclin E only		N/A		N/A		N/A		N/A		1.295	0	3.494	0	0	0	1.886	3.201	0	0	0	0	3	3	1	5	5	0	7	8	0	1	1	0	3
#C#P13647		SWISS-PROT:P13647 Tax_Id=9606 Gene_Symbol=KRT5 Keratin, type II cytoskeletal 5			3.07653		0.524649		1.454		0.764259		0.667097		1.9689		1.08298		0.840499		1.30439		0.286615		5.248	6.978	21.468	3.661	10.146	5.333	4.655	13.739	7.557	5.865	9.102	2	8	8	4	10	10	5	12	13	7	2	2	2	6
#C#P02533		SWISS-PROT:P02533 Tax_Id=9606 Gene_Symbol=KRT14 Keratin, type I cytoskeletal 14			3.14253		0.809315		2.0362		1.19701		0.507206		2.80914		1.42619		1.43111		1.60387		0.351494		3.886	5.69	17.881	4.605	11.586	6.811	2.886	15.984	8.115	8.143	9.126	2	5	5	3	8	8	3	13	14	3	2	2	1	7
#C#P13646-1		SWISS-PROT:P13646-1 Tax_Id=9606 Gene_Symbol=KRT13 Isoform 1 of Keratin, type I cytoskeletal 13			N/A		N/A		N/A		N/A		N/A		N/A		N/A		N/A		pUL97 only		N/A		0			0						0	7.35		1	1	0				7	8	7				1
#C#P19013		SWISS-PROT:P19013 Tax_Id=9606 Gene_Symbol=KRT4 keratin 4			N/A		N/A		N/A		N/A		N/A		N/A		N/A		N/A		pUL97 only		N/A				0		0	0		0	0	0	3.091								4	4	3
#C#P02666		SWISS-PROT:P02666 Beta-casein - Bos taurus (Bovine).			N/A		N/A		N/A		N/A		cyclin D1 only		N/A		N/A		N/A		pUL97 only		pUL97bis only								1				3	1							1	3	3	1	1	1
#C#P08729		SWISS-PROT:P08729 Tax_Id=9606 Gene_Symbol=KRT7 Keratin, type II cytoskeletal 7			0.5615		FLAG only		FLAG only		FLAG only		FLAG only		FLAG only		1.0335		FLAG only		3.5		0.5			2	1.123		0	0			2.067	0	7	1				2	2	2	6	7	7	1	1	1
#C#P02662		SWISS-PROT:P02662 Alpha-S1-casein - Bos taurus (Bovine).			2		FLAG only		FLAG only		FLAG only		FLAG only		FLAG only		FLAG only		FLAG only		4		1			1	2								4	1				1	1	1	4	4	4	1	1	1
#C#P02769		SWISS-PROT:P02769 (Bos taurus) Bovine serum albumin precursor			0.100428		0.0401711		0.100428		0.0401711		0.100428		0.0502139		0.0803423		0.0602567		0.200856		0.0602567		5	49.787	5	2	5	2	5	2.5	4	3	10	3	5	5	4	32	50	45	9	10	10	3	3	3	2
#C#P00761		SWISS-PROT:P00761|TRYP_PIG Trypsin - Sus scrofa (Pig).			0.733333		0.333333		0.6		0.3		0.216667		0.65		0.466667		0.683333		0.416667		0.233333		13	60	44	20	36	18	13	39	28	41	25	14	4	13	13	5	60	60	4	25	25	4	14	14	4
#C#P13645		SWISS-PROT:P13645 Tax_Id=9606 Gene_Symbol=KRT10 Keratin, type I cytoskeletal 10			1.45782		0.647196		1.34514		0.645065		0.731349		1.2534		0.977455		0.772955		1.25832		0.614855		18.773	24.396	35.565	15.789	32.816	15.737	17.842	30.578	23.846	18.857	30.698	15	16	19	17	20	25	22	21	31	30	14	15	15	13
#C#P07477		SWISS-PROT:P07477 Tax_Id=9606 Gene_Symbol=PRSS1 Trypsin-1 precursor			1		1		2		FLAG only		1		1		FLAG only		1		1		1		1	1	1	1	2		1	1		1	1	1	1	1	1	1	1	1	1	1	1	1	1	1	1
#C#P02768-1		SWISS-PROT:P02768-1 Tax_Id=9606 Gene_Symbol=ALB Isoform 1 of Serum albumin precursor			0.903751		FLAG only		FLAG only		0.451875		FLAG only		1.12969		FLAG only		0.451875		2.71125		1.35563		0	2.213	2			1		2.5		1	6	3	1	1	0	6	7	2	3	6	6	3	3	3
#C#P02754		SWISS-PROT:P02754 Beta-lactoglobulin - Bos taurus (Bovine).			0.333333		FLAG only		0.333333		FLAG only		0.666667		1		0.333333		0.333333		0.666667		FLAG only			3	1		1		2	3	1	1	2					2	3	3	1	2	2
#C#P60712		SWISS-PROT:P60712 (Bos taurus) Actin, cytoplasmic 1			1.26667		0.533333		FLAG only		0.933333		0.8		0.8444		1.13333		0.8		1.63333		FLAG only		18.4	7.5	9.5	4	0	7	6	6.333	8.5	6	12.25	0	18	22	4	12	14	1	20	29	1	8	11	0	3
#C#ENSEMBL:ENSBTAP00000016242		(Bos taurus) similar to alpha-tubulin I isoform 1			1.75		0.5		1.5		1.25		0.75		2.25		2.1875		1.2		2.5		FLAG only		7.714	4	7	2	6	5	3	9	8.75	4.8	10		8	8	6	4	4	3	9	10	5				1
#C#Q32MB2		TREMBL:Q32MB2;Q86Y46 Tax_Id=9606 Gene_Symbol=KRT73 Keratin-73			0.943294		FLAG only		0.948695		FLAG only		0.955896		0.992799		0.963096		0.981998		FLAG only		FLAG only		1.053	1.111	1.048		1.054	0	1.062	1.103	1.07	1.091	0		2	2	1	3	3	1	1	2	0
#C#Q1RMN8		TREMBL:Q1RMN8 (Bos taurus) Similar to Immunoglobulin lambda-like polypeptide 1			2		FLAG only		1		1.5		1.5		1.5		1.5		1		FLAG only		FLAG only		1	2	4		2	3	3	3	3	2			1	1	1	2	2	2
#C#ENSEMBL:ENSBTAP00000014147		(Bos taurus) 12 kDa protein			1		0.5		2.5		1.5		2		1.5		1		1.5		FLAG only		FLAG only		1	2	2	1	5	3	4	3	2	3			1	1	1	2	2	2							1
#C#ENSEMBL:ENSBTAP00000024462		(Bos taurus) 47 kDa protein			2		FLAG only		1		1		FLAG only		1		2		FLAG only		FLAG only		FLAG only			1	2		1	1		1	2							1	1	1
#C#Q9D646		TREMBL:Q9D646 Tax_Id=10090 Gene_Symbol=Krt34 10 days neonate skin cDNA, RIKEN full-length enriched library, clone:4733401E01 product:keratin complex 1, acidic, gene 4, full insert sequence			FLAG only		FLAG only		FLAG only		2		FLAG only		FLAG only		FLAG only		FLAG only		FLAG only		FLAG only			1				2										1	1	1
#C#P12763		SWISS-PROT:P12763 (Bos taurus) Alpha-2-HS-glycoprotein precursor			1		FLAG only		FLAG only		FLAG only		FLAG only		FLAG only		FLAG only		FLAG only		FLAG only		FLAG only		2	1	1										2	2	2	1	1	1
#C#P04258		SWISS-PROT:P04258 (Bos taurus) Similar to Collagen alpha 1(III) chain			N/A		N/A		N/A		N/A		N/A		N/A		N/A		cyclin T1 only		N/A		N/A											1
#C#ENSEMBL:ENSBTAP00000033053		(Bos taurus) 15 kDa protein			N/A		N/A		N/A		N/A		N/A		N/A		N/A		cyclin T1 only		N/A		N/A											1
#C#P62894		SWISS-PROT:P62894 Cytochrome c - Bos taurus (Bovine).			N/A		cyclin B1 only		N/A		N/A		N/A		cyclin E only		cyclin H only		N/A		N/A		N/A					1				1	1																1
#C#Q7Z794		SWISS-PROT:Q7Z794 Tax_Id=9606 Gene_Symbol=KRT77 Keratin 77			cyclin A only		N/A		cyclin B1+MBV only		N/A		N/A		cyclin E only		cyclin H only		N/A		N/A		N/A		0	0	1.066	0	1.065	0	0	2.127	1.053	0	0	0	1	1	0	1	1	0	1	2	0	1	1	0	1
#C#Q7RTT2		TREMBL:Q7RTT2 Tax_Id=9606 Gene_Symbol=KRT78 Keratin-78			cyclin A only		N/A		cyclin B1+MBV only		N/A		N/A		cyclin E only		N/A		N/A		N/A		N/A		0	0	1.024		1.027	0	0	1.051	0	0	0		1	1	0	1	1	0	1	2	0
#C#Q9NSB4		SWISS-PROT:Q9NSB4 Keratin, type II cuticular Hb2 (Hair keratin, type II Hb2) - Homo sapiens (Human).			N/A		N/A		N/A		cyclin B2 only		N/A		N/A		N/A		N/A		N/A		N/A							1
#C#P12035		SWISS-PROT:P12035 Tax_Id=9606 Gene_Symbol=KRT3 Keratin, type II cytoskeletal 3			cyclin A only		N/A		N/A		N/A		N/A		N/A		N/A		N/A		N/A		N/A		0	0	1.441	0	0	0			0	0	0		1	1	0	2	2	0	2	2	0				1
#C#P01966		SWISS-PROT:P01966 (Bos taurus) Hemoglobin subunit alpha			cyclin A only		N/A		N/A		N/A		N/A		N/A		N/A		N/A		N/A		N/A				1
#C#Q3ZBS7		TREMBL:Q3ZBS7 (Bos taurus) Vitronectin			N/A		N/A		N/A		N/A		N/A		N/A		N/A		N/A		N/A		N/A		1												1	1	1
#C#Q3SX09		TREMBL:Q3SX09 (Bos taurus) similar to HBG protein			N/A		N/A		N/A		N/A		N/A		N/A		N/A		N/A		N/A		N/A		1												1	1	1
#C#Q5D862		SWISS-PROT:Q5D862 Tax_Id=9606 Gene_Symbol=FLG2 Filaggrin-2			cyclin A only		N/A		cyclin B1+MBV only		N/A		N/A		cyclin E only		N/A		N/A		pUL97 only		N/A				1		1			1			1								1	1	1
#C#P02663		SWISS-PROT:P02663 Alpha-S2-casein [Contains: Casocidin-1 - Bos taurus (Bovine).			N/A		N/A		N/A		N/A		N/A		N/A		N/A		N/A		pUL97 only		N/A												1								1	1	1
#C#Q3SX14		TREMBL:Q3SX14 (Bos taurus) Similar to Gelsolin			N/A		N/A		cyclin B1+MBV only		N/A		N/A		N/A		N/A		N/A		N/A		pUL97bis only		1				1							1	1	1	1							1	1	1
[truncated: 24 more columns]
