# Supplementary material for: Proteomic Interaction Patterns between Human Cyclins, the Cyclin-Dependent Kinase Ortholog pUL97 and Additional Cytomegalovirus Proteins
Source: Viruses. 2016 Aug 18;8(8):219. doi: 10.3390/v8080219 (PMC4997581; doi:10.3390/v8080219)
Supplement: Supplementary file 1 [file viruses-08-00219-s001.zip › Supplementary/TableS3_Steingruber et al (referring to Table4).xlsx]

## Sheet: protein sets
accession	entry	protein name	gene name		WSC B1+DMSO / WSC FLAG		WSC B1+MBV / WSC FLAG		WSC H+DMSO / WSC FLAG		WSC H+MBV / WSC FLAG		WSC T1+DMSO / WSC FLAG		WSC T1+MBV / WSC FLAG		WSC_B1+DMSO	WSC_B1+MBV	WSC_H+DMSO	WSC_H+MBV	WSC_T1+DMSO	WSC_T1+MBV	Fc			FLAG			B1-DMSO			B1-MBV			H-DMSO			H-MBV			T1-DMSO			T1-MBV				WSC B1+DMSO / WSC Fc	WSC B1+MBV / WSC Fc
																							Pep	SC	SSC	Pep	SC	SSC	Pep	SC	SSC	Pep	SC	SSC	Pep	SC	SSC	Pep	SC	SSC	Pep	SC	SSC	Pep	SC	SSC
IRS1_HCMVA	P09715	Protein IRS1	IRS1		B1+DMSO only		B1+MBV only		H+DMSO only		H+MBV only		N/A		T1+MBV only		3.2	5	20.625	14.636	0	6	1	1	0	3	3	0	5	5	2	8	9	1	20	27	10	16	19	7	3	3	0	8	8	2		B1+DMSO only	B1+MBV only
TRS1_HCMVA	P09695	Protein HHLF1	TRS1		B1+DMSO only		B1+MBV only		H+DMSO only		H+MBV only		T1+DMSO only		T1+MBV only		4.8	5	12.375	8.364	4	3	1	1	0	3	3	0	5	6	3	8	9	1	16	23	6	11	16	4	4	4	1	7	7	1		B1+DMSO only	B1+MBV only
EP84_HCMVA	P17151	Early phosphoprotein p84	UL112/UL113		B1+DMSO only		B1+MBV only		H+DMSO only		H+MBV only		T1+DMSO only		T1+MBV only		2	2	4	5	2	1							1	2	2	2	2	2	3	4	4	5	5	5	2	2	2	1	1	1		B1+DMSO only	B1+MBV only
VIE2_HCMVA	P19893	Viral transcription factor IE2	UL122		0.5		2.25		5		6.4615		0.5		3.375		1	4.5	10	12.923	1	6.75				2	2	2	1	1	1	6	6	3	8	10	9	8	13	12	1	1	1	6	7	6		B1+DMSO only	B1+MBV only
VIE1_HCMVA	P13202	55 kDa immediate-early protein 1	UL123		N/A		B1+MBV only		N/A		H+MBV only		N/A		T1+MBV only			4.5	0	1.077		2.25										5	6	3	1	1	0	2	2	1				2	3	2		N/A	B1+MBV only
VP22_HCMVA	P16760	Protein UL24	UL24		B1+DMSO only		B1+MBV only		H+DMSO only		H+MBV only		N/A		T1+MBV only		2	1	17	9		2							2	2	2	1	1	1	11	17	17	8	9	9				2	2	2		B1+DMSO only	B1+MBV only
PP85_HCMVA	P16761	Phosphoprotein 85	UL25		2.26667		0.8		9.46667		9.2		1.33333		1.13333		34	12	142	138	20	17				9	15	15	22	34	34	11	12	12	37	142	142	36	138	138	11	20	20	13	17	17		B1+DMSO only	B1+MBV only
UL26_HCMVA	P16762	Tegument protein UL26	UL26		B1+DMSO only		N/A		H+DMSO only		H+MBV only		T1+DMSO only		N/A		6		16	16	2								5	6	6				12	16	16	9	16	16	1	2	2					B1+DMSO only	N/A
UL298_HCMVA	C0H677	Protein UL29/UL28	UL29		B1+DMSO only		N/A		H+DMSO only		H+MBV only		N/A		N/A		1		9	9									1	1	1				6	9	9	8	9	9								B1+DMSO only	N/A
PP150_HCMVA	P08318	Large structural phosphoprotein	UL32		B1+DMSO only		B1+MBV only		H+DMSO only		H+MBV only		T1+DMSO only		T1+MBV only		21	14	25	27	1	6							17	21	21	13	14	14	22	25	25	23	27	27	1	1	1	5	6	6		B1+DMSO only	B1+MBV only
UL35_HCMVA	P16766	Protein UL35	UL35		B1+DMSO only		B1+MBV only		H+DMSO only		H+MBV only		N/A		N/A		1	3	10	8									1	1	1	2	3	3	8	10	10	7	8	8								B1+DMSO only	B1+MBV only
UL43_HCMVA	P16781	Tegument protein UL43	UL43		N/A		N/A		H+DMSO only		H+MBV only		N/A		N/A				11	15															10	11	11	11	15	15								N/A	N/A
VPAP_HCMVA	P16790	DNA polymerase processivity factor	UL44		1.81818		2.54545		2.45455		3.63636		0.545455		1.54545		20	28	27	40	6	17	2	4	4	7	11	11	10	20	20	13	28	28	14	27	27	17	40	40	5	6	6	10	17	17		5	7
RIR1_HCMVA	P16782	Ribonucleoside-diphosphate reductase large subunit-like protein UL45	UL45		11		4		54		51		6		6		11	4	54	51	6	6	1	1	1	1	1	1	8	11	11	4	4	4	40	54	54	38	51	51	6	6	6	4	6	6		11	4
VP19_HCMVA	P16783	Triplex capsid protein VP19C homolog	UL46		N/A		B1+MBV only		N/A		H+MBV only		N/A		T1+MBV only			1		4		1										1	1	1				4	4	4				1	1	1		N/A	B1+MBV only
UL37_HCMVA	P16784	Capsid assembly protein UL37 homolog	UL47		FLAG only		0.333333		2.66667		3.33333		FLAG only		1.66667			1	8	10		5	2	2	2	3	3	3				1	1	1	6	8	8	9	10	10				5	5	5		0	0.5
UL50_HCMVA	P16791	Virion egress protein UL34 homolog	UL50		4		3		8.5		6		1.5		3		8	6	17	12	3	6				2	2	2	8	8	8	4	6	6	10	17	17	11	12	12	3	3	3	5	6	6		B1+DMSO only	B1+MBV only
UL52_HCMVA	P16793	Packaging protein UL32 homolog	UL52		FLAG only		4		2		5		1		4			4	2	5	1	4				1	1	1				4	4	4	2	2	2	4	5	5	1	1	1	3	4	4		N/A	B1+MBV only
UL53_HCMVA	P16794	Virion egress protein UL31 homolog	UL53		B1+DMSO only		B1+MBV only		H+DMSO only		H+MBV only		N/A		T1+MBV only		3	3	3	2		1							3	3	3	2	3	3	3	3	3	2	2	2				1	1	1		B1+DMSO only	B1+MBV only
DPOL_HCMVA	P08546	DNA polymerase catalytic subunit	UL54		N/A		N/A		H+DMSO only		H+MBV only		N/A		N/A				3	2															2	3	3	2	2	2								N/A	N/A
ICP27_HCMVA	P16749	mRNA export factor ICP27 homolog	UL69		2.5		0.666667		12.8333		15.5		1.66667		1.33333		15	4	77	93	10	8				5	6	6	13	15	15	4	4	4	34	77	77	39	93	93	9	10	10	8	8	8		B1+DMSO only	B1+MBV only
PRIM_HCMVA	P17149	DNA primase UL70	UL70		N/A		B1+MBV only		H+DMSO only		N/A		N/A		T1+MBV only			1	4			1										1	1	1	4	4	4							1	1	1		N/A	B1+MBV only
PP71_HCMVA	P06726	Protein pp71	UL82		N/A		B1+MBV only		H+DMSO only		H+MBV only		N/A		N/A			1	3	2												1	1	1	3	3	3	1	2	2								N/A	B1+MBV only
PP65_HCMVA	P06725	65 kDa phosphoprotein	UL83		1.76596		0.914894		16.383		15.2766		1.61702		1.3617		83	43	770	718	76	64	6	8	8	31	47	47	35	83	83	27	43	43	55	770	770	49	718	718	37	76	76	32	64	64		10.375	5.375
VP23_HCMVA	P16728	Probable capsid protein VP23	UL85		B1+DMSO only		B1+MBV only		H+DMSO only		H+MBV only		T1+DMSO only		T1+MBV only		2	6	3	9	1	5							2	2	2	6	6	6	2	3	3	8	9	9	1	1	1	4	5	5		B1+DMSO only	B1+MBV only
MCP_HCMVA	P16729	Major capsid protein	UL86		1.84615		2.76923		2		3.38462		1.46154		2.92308		24	36	26	44	19	38	12	14	14	11	13	13	18	24	24	27	36	36	24	26	26	37	44	44	17	19	19	32	38	38		1.71429	2.57143
TRM3_HCMVA	P16732	Tripartite terminase subunit UL15 homolog	UL89		N/A		B1+MBV only		H+DMSO only		H+MBV only		N/A		T1+MBV only			2	4	7		5										2	2	2	4	4	4	7	7	7				4	5	5		N/A	B1+MBV only
UL97_HCMVA	P16788	Serine/threonine protein kinase UL97	UL97		6.33333		1		11.3333		10		3.33333		3.66667		19	3	34	30	10	11				3	3	3	14	19	19	2	3	3	22	34	34	18	30	30	9	10	10	10	11	11		B1+DMSO only	B1+MBV only
AN_HCMVA	P16789	Alkaline nuclease	UL98		FLAG only		7		FLAG only		2		1		2			7		2	1	2				1	1	1				7	7	7				2	2	2	1	1	1	2	2	2		N/A	B1+MBV only
US22_HCMVA	P09722	Early nuclear protein HWLF1	US22		1.33333		4		0.666667		2.66667		1.33333		2		4	12	2	8	4	6	3	3	3	3	3	3	3	4	4	11	12	12	2	2	2	8	8	8	3	4	4	6	6	6		1.33333	4
US23_HCMVA	P09701	Tegument protein US23	US23		N/A		N/A		H+DMSO only		H+MBV only		N/A		N/A				1	3															1	1	1	3	3	3								N/A	N/A
IR12_HCMVA	P16810	Uncharacterized protein IRL12			B1+DMSO only		B1+MBV only		N/A		N/A		N/A		N/A		1	3					1	1	1				1	1	1	2	3	3														1	3
IR11_HCMVA	P16809	Viral Fc-gamma receptor-like protein IR11			1.4		2.4		2.2		1.4		3.8		3.2		7	12	11	7	19	16	16	39	39	5	5	5	5	7	7	10	12	12	9	11	11	6	7	7	13	19	19	12	16	16		0.179487	0.307692
DEN_HCMVA	P16785	Deneddylase	UL48		B1+DMSO only		B1+MBV only		H+DMSO only		H+MBV only		T1+DMSO only		T1+MBV only		1	3	11	16	1	6							1	1	1	3	3	3	10	11	11	16	16	16	1	1	1	6	6	6		B1+DMSO only	B1+MBV only
UL16_HCMVA	P16800	Capsid-binding protein UL16 homolog	UL94		N/A		B1+MBV only		N/A		H+MBV only		N/A		T1+MBV only			3		2		1										3	3	3				2	2	2				1	1	1		N/A	B1+MBV only
ANXA1_HUMAN	P04083	Annexin A1	ANXA1		B1+DMSO only		B1+MBV only		H+DMSO only		N/A		N/A		N/A		6	14	3										5	6	6	12	14	14	3	3	3											B1+DMSO only	B1+MBV only
C102A_HUMAN	Q96A19	Coiled-coil domain-containing protein 102A	CCDC102A		B1+DMSO only		B1+MBV only		N/A		N/A		N/A		N/A		19	2											13	19	19	2	2	2														B1+DMSO only	B1+MBV only
CCNB1_HUMAN	P14635	G2/mitotic-specific cyclin-B1	CCNB1		B1+DMSO only		B1+MBV only		N/A		N/A		N/A		N/A		36	29											22	36	36	19	29	29														B1+DMSO only	B1+MBV only
CDK1_HUMAN	P06493	Cyclin-dependent kinase 1	CDK1		B1+DMSO only		B1+MBV only		N/A		N/A		N/A		N/A		41.745	51.484			0	0							22	42	41	28	52	50							1	1	0	1	1	0		B1+DMSO only	B1+MBV only
CDK2_HUMAN	P24941	Cyclin-dependent kinase 2	CDK2		B1+DMSO only		B1+MBV only		N/A		N/A		N/A		N/A		14.255	15.445			0	0							12	15	14	15	17	15							1	1	0	1	1	0		B1+DMSO only	B1+MBV only
CDK5_HUMAN	Q00535	Cyclin-dependent-like kinase 5	CDK5		B1+DMSO only		B1+MBV only		N/A		N/A		N/A		N/A		5	5.071			0	0							4	5	5	5	6	5							1	1	0	1	1	0		B1+DMSO only	B1+MBV only
CDN1B_HUMAN	P46527	Cyclin-dependent kinase inhibitor 1B	CDKN1B		B1+DMSO only		B1+MBV only		N/A		N/A		N/A		N/A		7	6											6	7	7	4	6	6														B1+DMSO only	B1+MBV only
CDN1C_HUMAN	P49918	Cyclin-dependent kinase inhibitor 1C	CDKN1C		B1+DMSO only		B1+MBV only		N/A		N/A		N/A		N/A		12	5											8	12	12	5	5	5														B1+DMSO only	B1+MBV only
CT2NL_HUMAN	Q9P2B4	CTTNBP2 N-terminal-like protein	CTTNBP2NL		B1+DMSO only		B1+MBV only		N/A		N/A		N/A		N/A		26	8											18	26	26	8	8	8														B1+DMSO only	B1+MBV only
H7C1H3_HUMAN	H7C1H3	DDB1- and CUL4-associated factor 17 (Fragment)	DCAF17		B1+DMSO only		B1+MBV only		H+DMSO only		H+MBV only		N/A		T1+MBV only		9	13	1	1		1							1	9	9	2	13	13	1	1	1	1	1	1				1	1	1		B1+DMSO only	B1+MBV only
DOCK7_HUMAN	Q96N67	Dedicator of cytokinesis protein 7	DOCK7		B1+DMSO only		B1+MBV only		H+DMSO only		N/A		N/A		N/A		6	4	1										5	6	6	4	4	4	1	1	1											B1+DMSO only	B1+MBV only
EMD_HUMAN	P50402	Emerin	EMD		B1+DMSO only		B1+MBV only		H+DMSO only		H+MBV only		N/A		T1+MBV only		9	5	1	7		3							8	9	9	5	5	5	1	1	1	6	7	7				3	3	3		B1+DMSO only	B1+MBV only
F91A1_HUMAN	Q658Y4	Protein FAM91A1	FAM91A1		B1+DMSO only		B1+MBV only		H+DMSO only		H+MBV only		T1+DMSO only		T1+MBV only		7	1	39	46	5	2							7	7	7	1	1	1	29	39	39	30	46	46	5	5	5	2	2	2		B1+DMSO only	B1+MBV only
FYCO1_HUMAN	Q9BQS8	FYVE and coiled-coil domain-containing protein 1	FYCO1		B1+DMSO only		B1+MBV only		N/A		N/A		N/A		N/A		50	33											41	50	50	28	33	33														B1+DMSO only	B1+MBV only
LACTB_HUMAN	P83111	Serine beta-lactamase-like protein LACTB, mitochondrial	LACTB		B1+DMSO only		B1+MBV only		H+DMSO only		H+MBV only		N/A		N/A		19	3	1	1									15	19	19	3	3	3	1	1	1	1	1	1								B1+DMSO only	B1+MBV only
LEMD2_HUMAN	Q8NC56	LEM domain-containing protein 2	LEMD2		B1+DMSO only		N/A		N/A		H+MBV only		N/A		N/A		5			6									3	5	5							5	6	6								B1+DMSO only	N/A
MMAB_HUMAN	Q96EY8	Cob(I)yrinic acid a,c-diamide adenosyltransferase, mitochondrial	MMAB		B1+DMSO only		B1+MBV only		N/A		N/A		N/A		N/A		5	5											4	5	5	4	5	5														B1+DMSO only	B1+MBV only
P5CR2_HUMAN	Q96C36	Pyrroline-5-carboxylate reductase 2	PYCR2		B1+DMSO only		B1+MBV only		N/A		N/A		N/A		N/A		5.6	1.5											4	6	4	2	2	1														B1+DMSO only	B1+MBV only
RFA1_HUMAN	P27694	Replication protein A 70 kDa DNA-binding subunit	RPA1		B1+DMSO only		B1+MBV only		N/A		H+MBV only		N/A		N/A		38	30		3									25	38	38	22	30	30				3	3	3								B1+DMSO only	B1+MBV only
RFA2_HUMAN	P15927	Replication protein A 32 kDa subunit	RPA2		B1+DMSO only		B1+MBV only		N/A		N/A		N/A		N/A		9	8											8	9	9	8	8	8														B1+DMSO only	B1+MBV only
RFA3_HUMAN	P35244	Replication protein A 14 kDa subunit	RPA3		B1+DMSO only		B1+MBV only		N/A		N/A		N/A		N/A		5	4											4	5	5	4	4	4														B1+DMSO only	B1+MBV only
RL23_HUMAN	P62829	60S ribosomal protein L23	RPL23		B1+DMSO only		B1+MBV only		H+DMSO only		H+MBV only		T1+DMSO only		T1+MBV only		5	2	4	8	1	2							3	5	5	2	2	2	3	4	4	7	8	8	1	1	1	1	2	2		B1+DMSO only	B1+MBV only
SC23A_HUMAN	Q15436	Protein transport protein Sec23A	SEC23A		B1+DMSO only		B1+MBV only		H+DMSO only		H+MBV only		T1+DMSO only		T1+MBV only		9.625	2	29.617	27.273	1	4				1	2	0	9	10	7	2	2	2	17	30	29	21	29	25	1	1	1	4	4	3		B1+DMSO only	B1+MBV only
SQSTM_HUMAN	Q13501	Sequestosome-1	SQSTM1		B1+DMSO only		B1+MBV only		H+DMSO only		N/A		N/A		N/A		10	10	1										8	10	10	6	10	10	1	1	1											B1+DMSO only	B1+MBV only
SSBP_HUMAN	Q04837	Single-stranded DNA-binding protein, mitochondrial	SSBP1		B1+DMSO only		B1+MBV only		N/A		N/A		N/A		N/A		9	11											7	9	9	7	11	11														B1+DMSO only	B1+MBV only
STRN4_HUMAN	Q9NRL3	Striatin-4	STRN4		B1+DMSO only		B1+MBV only		N/A		N/A		N/A		N/A		8.556	1											8	9	7	1	1	1														B1+DMSO only	B1+MBV only
TM160_HUMAN	Q9NX00	Transmembrane protein 160	TMEM160		B1+DMSO only		B1+MBV only		N/A		N/A		N/A		N/A		9	5											6	9	9	5	5	5														B1+DMSO only	B1+MBV only
TPR_HUMAN	P12270	Nucleoprotein TPR	TPR		B1+DMSO only		B1+MBV only		N/A		N/A		N/A		N/A		46	49											39	46	46	40	49	49														B1+DMSO only	B1+MBV only
WDR11_HUMAN	Q9BZH6	WD repeat-containing protein 11	WDR11		10		1		78		85		4		3		10	1	78	85	4	3				1	1	1	10	10	10	1	1	1	52	78	78	57	85	85	4	4	4	3	3	3		B1+DMSO only	B1+MBV only
YBOX1_HUMAN	P67809	Nuclease-sensitive element-binding protein 1	YBX1		B1+DMSO only		B1+MBV only		H+DMSO only		H+MBV only		T1+DMSO only		T1+MBV only		5	6	6	4	1	1							3	5	5	5	6	6	3	6	6	4	4	4	1	1	1	1	1	1		B1+DMSO only	B1+MBV only
PHOCN_HUMAN	Q9Y3A3	MOB-like protein phocein	MOB4		B1+DMSO only		N/A		N/A		N/A		N/A		N/A		3												2	3	3																	B1+DMSO only	N/A
ANXA5_HUMAN	P08758	Annexin A5	ANXA5		6		15		2		FLAG only		1		1		6	15	2		1	1	1	1	1	1	1	1	6	6	6	12	15	15	2	2	2				1	1	1	1	1	1		6	15
ARF1_HUMAN	P84077	ADP-ribosylation factor 1	ARF1		B1+DMSO only		B1+MBV only		N/A		N/A		N/A		T1+MBV only		3.75	6.25	0	0	0	1.333							4	4	3	5	7	5	1	1	0	1	1	0	1	1	0	2	2	1		B1+DMSO only	B1+MBV only
ATD3A_HUMAN	Q9NVI7	ATPase family AAA domain-containing protein 3A	ATAD3A		B1+DMSO only		B1+MBV only		N/A		N/A		N/A		N/A		4	3											4	4	4	3	3	3														B1+DMSO only	B1+MBV only
CO4A_HUMAN	P0C0L4	Complement C4-A	C4A		B1+DMSO only		B1+MBV only		N/A		N/A		T1+DMSO only		T1+MBV only		3	2			2	2							3	3	3	2	2	2							1	2	2	1	2	2		B1+DMSO only	B1+MBV only
CDN1A_HUMAN	P38936	Cyclin-dependent kinase inhibitor 1	CDKN1A		B1+DMSO only		B1+MBV only		N/A		N/A		N/A		N/A		3	1											2	3	3	1	1	1														B1+DMSO only	B1+MBV only
COF1_HUMAN	P23528	Cofilin-1	CFL1		B1+DMSO only		B1+MBV only		H+DMSO only		N/A		N/A		T1+MBV only		4	8.75	1			1				1	1	0	4	4	3	6	9	7	1	1	1							1	1	1		B1+DMSO only	B1+MBV only
CYLD_HUMAN	Q9NQC7	Ubiquitin carboxyl-terminal hydrolase CYLD	CYLD		B1+DMSO only		N/A		N/A		N/A		N/A		N/A		3												2	3	3																	B1+DMSO only	N/A
DYN2_HUMAN	P50570	Dynamin-2	DNM2		B1+DMSO only		B1+MBV only		N/A		H+MBV only		N/A		T1+MBV only		4	1		1		2							4	4	4	1	1	1				1	1	1				1	2	2		B1+DMSO only	B1+MBV only
ENOA_HUMAN	P06733	Alpha-enolase	ENO1		5.5		16.9855		7.5		2.5		FLAG only		0.5		11	33.971	15	5		1				2	2	2	8	11	11	24	34	33	10	15	15	4	5	4				1	1	1		B1+DMSO only	B1+MBV only
B6EDE2_HUMAN	B6EDE2	Epididymis luminal protein 180 (Fragment)	HEL180		B1+DMSO only		B1+MBV only		N/A		N/A		T1+DMSO only		N/A		3	4			1								2	3	3	2	4	4							1	1	1					B1+DMSO only	B1+MBV only
DHB4_HUMAN	P51659	Peroxisomal multifunctional enzyme type 2	HSD17B4		B1+DMSO only		B1+MBV only		H+DMSO only		H+MBV only		T1+DMSO only		T1+MBV only		3	4	5	2	1	2							2	3	3	4	4	4	4	5	5	2	2	2	1	1	1	2	2	2		B1+DMSO only	B1+MBV only
CH60_HUMAN	P10809	60 kDa heat shock protein, mitochondrial	HSPD1		9		20		6		3		FLAG only		2		9	20	6	3		2	1	1	1	1	1	1	8	9	9	16	20	20	5	6	6	3	3	3				2	2	2		9	20
LAR4B_HUMAN	Q92615	La-related protein 4B	LARP4B		B1+DMSO only		B1+MBV only		N/A		N/A		N/A		N/A		4	4											3	4	4	2	4	4														B1+DMSO only	B1+MBV only
MD1L1_HUMAN	Q9Y6D9	Mitotic spindle assembly checkpoint protein MAD1	MAD1L1		B1+DMSO only		N/A		N/A		N/A		N/A		N/A		3												2	3	3																	B1+DMSO only	N/A
MDHM_HUMAN	P40926	Malate dehydrogenase, mitochondrial	MDH2		B1+DMSO only		B1+MBV only		H+DMSO only		N/A		N/A		N/A		3	18	2										3	3	3	14	18	18	2	2	2											B1+DMSO only	B1+MBV only
MYH10_HUMAN	P35580	Myosin-10	MYH10		5.345		2.044		2.076		34.875		4.174		20.08		5.345	2.044	2.076	34.875	4.174	20.08	1	1	1	1	1	1	10	11	5	3	3	2	5	5	2	39	55	32	7	8	4	26	29	19		5.345	2.044
MYL6_HUMAN	P60660	Myosin light polypeptide 6	MYL6		B1+DMSO only		B1+MBV only		H+DMSO only		H+MBV only		T1+DMSO only		T1+MBV only		4	4	1	7	3	7	1	1	1				4	4	4	4	4	4	1	1	1	5	7	7	3	3	3	7	7	7		4	4
PMYT1_HUMAN	Q99640	Membrane-associated tyrosine- and threonine-specific cdc2-inhibitory kinase	PKMYT1		B1+DMSO only		B1+MBV only		N/A		N/A		N/A		N/A		3	1											2	3	3	1	1	1														B1+DMSO only	B1+MBV only
PP2AA_HUMAN	P67775	Serine/threonine-protein phosphatase 2A catalytic subunit alpha isoform	PPP2CA		B1+DMSO only		B1+MBV only		H+DMSO only		H+MBV only		N/A		N/A		3	2	5	6									2	3	3	1	2	2	4	5	5	5	6	6								B1+DMSO only	B1+MBV only
2AAA_HUMAN	P30153	Serine/threonine-protein phosphatase 2A 65 kDa regulatory subunit A alpha isoform	PPP2R1A		B1+DMSO only		B1+MBV only		H+DMSO only		H+MBV only		N/A		T1+MBV only		3	5	7	4		3							3	3	3	5	5	5	7	7	7	4	4	4				3	3	3		B1+DMSO only	B1+MBV only
RL38_HUMAN	P63173	60S ribosomal protein L38	RPL38		B1+DMSO only		B1+MBV only		H+DMSO only		H+MBV only		T1+DMSO only		N/A		4	1	3	5	1								3	4	4	1	1	1	3	3	3	4	5	5	1	1	1					B1+DMSO only	B1+MBV only
RS16_HUMAN	P62249	40S ribosomal protein S16	RPS16		B1+DMSO only		B1+MBV only		H+DMSO only		H+MBV only		T1+DMSO only		N/A		3	3	5	7	1								2	3	3	2	3	3	4	5	5	5	7	7	1	1	1					B1+DMSO only	B1+MBV only
RS18_HUMAN	P62269	40S ribosomal protein S18	RPS18		9		6		7		10		1		3		9	6	7	10	1	3				1	1	1	7	9	9	5	6	6	6	7	7	8	10	10	1	1	1	3	3	3		B1+DMSO only	B1+MBV only
RS19_HUMAN	P39019	40S ribosomal protein S19	RPS19		B1+DMSO only		B1+MBV only		H+DMSO only		H+MBV only		T1+DMSO only		T1+MBV only		3	5	1	4	1	4	2	2	2				3	3	3	5	5	5	1	1	1	4	4	4	1	1	1	4	4	4		1.5	2.5
RS7_HUMAN	P62081	40S ribosomal protein S7	RPS7		B1+DMSO only		B1+MBV only		H+DMSO only		H+MBV only		N/A		N/A		3	3	1	2									3	3	3	3	3	3	1	1	1	2	2	2								B1+DMSO only	B1+MBV only
SEC13_HUMAN	P55735	Protein SEC13 homolog	SEC13		B1+DMSO only		B1+MBV only		N/A		H+MBV only		N/A		N/A		3	1		3									3	3	3	1	1	1				3	3	3								B1+DMSO only	B1+MBV only
SERPH_HUMAN	P50454	Serpin H1	SERPINH1		5.5		6.5		1.5		1.5		1		1.5		11	13	3	3	2	3	1	1	1	2	2	2	10	11	11	10	13	13	3	3	3	3	3	3	2	2	2	3	3	3		11	13
SPA2L_HUMAN	Q8IUW3	Spermatogenesis-associated protein 2-like protein	SPATA2L		B1+DMSO only		N/A		N/A		N/A		N/A		N/A		3												2	3	3																	B1+DMSO only	N/A
STRN_HUMAN	O43815	Striatin	STRN		B1+DMSO only		N/A		N/A		N/A		N/A		N/A		4												3	4	4																	B1+DMSO only	N/A
A0AV58_HUMAN	A0AV58	Striatin, calmodulin binding protein 3	STRN3		B1+DMSO only		B1+MBV only		N/A		N/A		N/A		N/A		4.722	5											9	10	1	5	5	1														B1+DMSO only	B1+MBV only
STRN3_HUMAN	Q13033	Striatin-3	STRN3		B1+DMSO only		N/A		N/A		N/A		N/A		N/A		4.722	0											9	10	1	4	4	0														B1+DMSO only	N/A
TRIP6_HUMAN	Q15654	Thyroid receptor-interacting protein 6	TRIP6		B1+DMSO only		B1+MBV only		N/A		N/A		N/A		N/A		3	2											3	3	3	2	2	2														B1+DMSO only	B1+MBV only
1433Z_HUMAN	P63104	14-3-3 protein zeta/delta	YWHAZ		B1+DMSO only		B1+MBV only		N/A		H+MBV only		N/A		T1+MBV only		3	8.457		1.333		1							3	3	3	9	10	8				2	2	1				1	1	1		B1+DMSO only	B1+MBV only
KV102_HUMAN	P01594	Ig kappa chain V-I region AU			3		FLAG only		FLAG only		FLAG only		3		1		3				3	1				1	1	1	1	3	3										1	3	3	1	1	1		B1+DMSO only	N/A
ATPB_HUMAN	P06576	ATP synthase subunit beta, mitochondrial	ATP5B		3		25		5		4		3		5		3	25	5	4	3	5	1	1	1	1	1	1	3	3	3	21	25	25	5	5	5	3	4	4	2	3	3	5	5	5		3	25
EF2_HUMAN	P13639	Elongation factor 2	EEF2		3.5		20		1.5		0.5		FLAG only		1.5		7	40	3	1		3				2	2	2	6	7	7	28	40	40	3	3	3	1	1	1				3	3	3		B1+DMSO only	B1+MBV only
GSTP1_HUMAN	P09211	Glutathione S-transferase P	GSTP1		3		8		1		1		1		FLAG only		3	8	1	1	1		1	2	2	1	1	1	2	3	3	4	8	8	1	1	1	1	1	1	1	1	1					1.5	4
GRP75_HUMAN	P38646	Stress-70 protein, mitochondrial	HSPA9		4.2		4.8		1.2		2		1.6		1.6		21	24	6	10	8	8	3	3	3	5	5	5	17	21	21	19	24	24	6	6	6	7	10	10	5	8	8	7	8	8		7	8
ML12A_HUMAN	P19105	Myosin regulatory light chain 12A	MYL12A		4		2		FLAG only		8		1		2		4	2		8	1	2				1	1	1	4	4	4	1	2	2				6	8	8	1	1	1	2	2	2		B1+DMSO only	B1+MBV only
TPIS_HUMAN	P60174	Triosephosphate isomerase	TPI1		4		8.5		4		1		1.5		2		8	17	8	2	3	4	2	2	2	2	2	2	7	8	8	11	17	17	6	8	8	2	2	2	3	3	3	4	4	4		4	8.5
TERA_HUMAN	P55072	Transitional endoplasmic reticulum ATPase	VCP		3		23		1		FLAG only		FLAG only		FLAG only		3	23	1							1	1	1	3	3	3	16	23	23	1	1	1											B1+DMSO only	B1+MBV only
Q5K634_HUMAN	Q5K634	SCCA2/SCCA1 fusion protein isoform 1			N/A		B1+MBV only		N/A		N/A		N/A		N/A			5	0													8	9	1	7	10	0											N/A	B1+MBV only
SYAC_HUMAN	P49588	Alanine--tRNA ligase, cytoplasmic	AARS		N/A		B1+MBV only		H+DMSO only		N/A		N/A		T1+MBV only			9	1			4	1	1	1							9	9	9	1	1	1							3	4	4		0	9
ACTC_HUMAN	P68032	Actin, alpha cardiac muscle 1	ACTC1		N/A		B1+MBV only		H+DMSO only		H+MBV only		N/A		T1+MBV only		0	16.889	7.267	15.164	0	6.6	8	14	0	12	15	0	9	13	0	20	33	4	13	16	2	15	22	6	12	13	0	23	29	1		N/A	B1+MBV only
AHNK_HUMAN	Q09666	Neuroblast differentiation-associated protein AHNAK	AHNAK		N/A		B1+MBV only		H+DMSO only		H+MBV only		N/A		T1+MBV only			18	5	14		5										17	18	18	4	5	5	13	14	14				5	5	5		N/A	B1+MBV only
AL1A1_HUMAN	P00352	Retinal dehydrogenase 1	ALDH1A1		B1+DMSO only		B1+MBV only		N/A		N/A		N/A		N/A		1	10											1	1	1	9	10	10														B1+DMSO only	B1+MBV only
ANX11_HUMAN	P50995	Annexin A11	ANXA11		N/A		B1+MBV only		N/A		N/A		N/A		N/A			8														5	8	8														N/A	B1+MBV only
ANXA4_HUMAN	P09525	Annexin A4	ANXA4		N/A		B1+MBV only		N/A		N/A		N/A		N/A			5														5	5	5														N/A	B1+MBV only
ANXA6_HUMAN	P08133	Annexin A6	ANXA6		N/A		B1+MBV only		N/A		N/A		N/A		N/A		0	12.75								1	1	0	2	2	0	13	16	3														N/A	B1+MBV only
CALD1_HUMAN	Q05682	Caldesmon	CALD1		B1+DMSO only		B1+MBV only		H+DMSO only		H+MBV only		N/A		T1+MBV only		1	5	2	1		2							1	1	1	3	5	5	2	2	2	1	1	1				2	2	2		B1+DMSO only	B1+MBV only
CALL5_HUMAN	Q9NZT1	Calmodulin-like protein 5	CALML5		N/A		B1+MBV only		H+DMSO only		N/A		N/A		N/A			5	2													5	5	5	1	2	2											N/A	B1+MBV only
CALR_HUMAN	P27797	Calreticulin	CALR		B1+DMSO only		B1+MBV only		H+DMSO only		H+MBV only		T1+DMSO only		T1+MBV only		1	12	2	1	1	1							1	1	1	7	12	12	1	2	2	1	1	1	1	1	1	1	1	1		B1+DMSO only	B1+MBV only
CALX_HUMAN	P27824	Calnexin	CANX		N/A		B1+MBV only		N/A		N/A		N/A		N/A			7														5	7	7														N/A	B1+MBV only
CAP1_HUMAN	Q01518	Adenylyl cyclase-associated protein 1	CAP1		B1+DMSO only		B1+MBV only		N/A		N/A		N/A		N/A		2	13											2	2	2	10	13	13														B1+DMSO only	B1+MBV only
CPNS1_HUMAN	P04632	Calpain small subunit 1	CAPNS1		B1+DMSO only		B1+MBV only		N/A		H+MBV only		N/A		T1+MBV only		1	5		1		2							1	1	1	4	5	5				1	1	1				2	2	2		B1+DMSO only	B1+MBV only
CBR1_HUMAN	P16152	Carbonyl reductase [NADPH] 1	CBR1		N/A		B1+MBV only		N/A		N/A		N/A		N/A			7														4	7	7														N/A	B1+MBV only
TCPB_HUMAN	P78371	T-complex protein 1 subunit beta	CCT2		FLAG only		11		FLAG only		1		FLAG only		FLAG only			11		1						1	1	1				9	11	11				1	1	1								N/A	B1+MBV only
TCPD_HUMAN	P50991	T-complex protein 1 subunit delta	CCT4		N/A		B1+MBV only		H+DMSO only		H+MBV only		N/A		T1+MBV only			12	1	1		4	1	2	2							10	12	12	1	1	1	1	1	1				3	4	4		0	6
TCPZ_HUMAN	P40227	T-complex protein 1 subunit zeta	CCT6A		N/A		B1+MBV only		H+DMSO only		H+MBV only		N/A		T1+MBV only			7	1	1		1										7	7	7	1	1	1	1	1	1				1	1	1		N/A	B1+MBV only
TCPQ_HUMAN	P50990	T-complex protein 1 subunit theta	CCT8		N/A		B1+MBV only		N/A		N/A		N/A		T1+MBV only			15				1										14	15	15										1	1	1		N/A	B1+MBV only
COPA_HUMAN	P53621	Coatomer subunit alpha	COPA		N/A		B1+MBV only		H+DMSO only		H+MBV only		N/A		N/A			5	1	2												5	5	5	1	1	1	2	2	2								N/A	B1+MBV only
COPB2_HUMAN	P35606	Coatomer subunit beta'	COPB2		N/A		B1+MBV only		N/A		N/A		N/A		N/A			6														6	6	6														N/A	B1+MBV only
DESP_HUMAN	P15924	Desmoplakin	DSP		N/A		B1+MBV only		H+DMSO only		H+MBV only		N/A		N/A			6	5	4												5	6	6	5	5	5	4	4	4								N/A	B1+MBV only
IF4G1_HUMAN	Q04637	Eukaryotic translation initiation factor 4 gamma 1	EIF4G1		N/A		B1+MBV only		N/A		H+MBV only		N/A		T1+MBV only			6		1		5										5	6	6				1	1	1				5	5	5		N/A	B1+MBV only
SYEP_HUMAN	P07814	Bifunctional glutamate/proline--tRNA ligase	EPRS		N/A		B1+MBV only		N/A		H+MBV only		N/A		T1+MBV only			9		7		11	1	1	1							9	9	9				6	7	7				10	11	11		0	9
EZRI_HUMAN	P15311	Ezrin	EZR		N/A		B1+MBV only		H+DMSO only		N/A		N/A		N/A		0	6.3	2							1	1	0	1	1	0	7	7	6	1	2	2											N/A	B1+MBV only
FLNB_HUMAN	O75369	Filamin-B	FLNB		N/A		B1+MBV only		H+DMSO only		H+MBV only		N/A		T1+MBV only		0	10.806	3.3	4.215	0	7.697	2	2	0	1	1	0	1	1	0	14	14	10	4	4	3	5	6	4	1	2	0	11	11	7		N/A	B1+MBV only
FLNC_HUMAN	Q14315	Filamin-C	FLNC		FLAG only		13.7647		3.67542		10.5623		2.86396		6.29785		0	28.837	7.7	22.128	6	13.194	6	6	4	3	3	2	1	1	0	29	32	26	8	8	7	19	23	21	5	6	4	14	16	12		0	5.61796
GANAB_HUMAN	Q14697	Neutral alpha-glucosidase AB	GANAB		B1+DMSO only		B1+MBV only		N/A		N/A		N/A		N/A		1	10.5	0							1	1	0	1	1	1	12	13	3	1	1	0											B1+DMSO only	B1+MBV only
SYG_HUMAN	P41250	Glycine--tRNA ligase	GARS		B1+DMSO only		B1+MBV only		N/A		H+MBV only		T1+DMSO only		T1+MBV only		2	10		1	1	1							2	2	2	9	10	10				1	1	1	1	1	1	1	1	1		B1+DMSO only	B1+MBV only
GDIB_HUMAN	P50395	Rab GDP dissociation inhibitor beta	GDI2		N/A		B1+MBV only		H+DMSO only		H+MBV only		N/A		T1+MBV only		0	7.2	1	2		1							1	1	0	5	8	4	1	1	1	2	2	2				1	1	1		N/A	B1+MBV only
GFPT1_HUMAN	Q06210	Glutamine--fructose-6-phosphate aminotransferase [isomerizing] 1	GFPT1		N/A		B1+MBV only		H+DMSO only		N/A		T1+DMSO only		T1+MBV only			6	1		1	1										5	6	6	1	1	1				1	1	1	1	1	1		N/A	B1+MBV only
DHE3_HUMAN	P00367	Glutamate dehydrogenase 1, mitochondrial	GLUD1		N/A		B1+MBV only		N/A		N/A		N/A		N/A			5														5	5	5														N/A	B1+MBV only
G6PI_HUMAN	P06744	Glucose-6-phosphate isomerase	GPI		B1+DMSO only		B1+MBV only		N/A		N/A		N/A		N/A		2	11											1	2	2	9	11	11														B1+DMSO only	B1+MBV only
ECHA_HUMAN	P40939	Trifunctional enzyme subunit alpha, mitochondrial	HADHA		N/A		B1+MBV only		H+DMSO only		H+MBV only		T1+DMSO only		T1+MBV only			9	2	3	2	4	1	2	2							7	9	9	1	2	2	3	3	3	2	2	2	3	4	4		0	4.5
HMGB1_HUMAN	P09429	High mobility group protein B1	HMGB1		N/A		B1+MBV only		N/A		N/A		N/A		N/A			5														4	5	5														N/A	B1+MBV only
ENPL_HUMAN	P14625	Endoplasmin	HSP90B1		1.5		10.263		3		4.2355		1		1		3	20.526	6	8.471	2	2	2	2	1	2	2	2	3	3	3	17	21	20	4	6	6	7	9	8	2	2	2	2	2	2		2.57069	17.5887
HSP74_HUMAN	P34932	Heat shock 70 kDa protein 4	HSPA4		N/A		B1+MBV only		H+DMSO only		H+MBV only		N/A		T1+MBV only			6.667	1.5	1		2.667										7	7	6	2	2	1	1	1	1				3	3	2		N/A	B1+MBV only
HYOU1_HUMAN	Q9Y4L1	Hypoxia up-regulated protein 1	HYOU1		N/A		B1+MBV only		N/A		N/A		N/A		N/A			6														4	6	6														N/A	B1+MBV only
IPO5_HUMAN	O00410	Importin-5	IPO5		N/A		B1+MBV only		H+DMSO only		H+MBV only		N/A		T1+MBV only			9	1	5		5										7	9	9	1	1	1	4	5	5				5	5	5		N/A	B1+MBV only
IQGA1_HUMAN	P46940	Ras GTPase-activating-like protein IQGAP1	IQGAP1		FLAG only		15.5		1.5		6.5		0.5		7.5			31	3	13	1	15				2	2	2				26	31	31	3	3	3	10	13	13	1	1	1	13	15	15		N/A	B1+MBV only
KINH_HUMAN	P33176	Kinesin-1 heavy chain	KIF5B		N/A		B1+MBV only		H+DMSO only		H+MBV only		N/A		T1+MBV only			6	1	2		3										6	6	6	1	1	1	2	2	2				3	3	3		N/A	B1+MBV only
P3H1_HUMAN	Q32P28	Prolyl 3-hydroxylase 1	LEPRE1		N/A		B1+MBV only		N/A		N/A		N/A		T1+MBV only			5				1										4	5	5										1	1	1		N/A	B1+MBV only
MAP4_HUMAN	P27816	Microtubule-associated protein 4	MAP4		N/A		B1+MBV only		H+DMSO only		H+MBV only		T1+DMSO only		T1+MBV only			7	3	7	1	2	1	1	1							7	7	7	3	3	3	5	7	7	1	1	1	2	2	2		0	7
MDHC_HUMAN	P40925	Malate dehydrogenase, cytoplasmic	MDH1		N/A		B1+MBV only		H+DMSO only		N/A		T1+DMSO only		N/A			5	1		1											5	5	5	1	1	1				1	1	1					N/A	B1+MBV only
MOES_HUMAN	P26038	Moesin	MSN		B1+DMSO only		B1+MBV only		N/A		N/A		N/A		N/A		2	14.7								1	1	0	2	2	1	14	15	14														B1+DMSO only	B1+MBV only
MX1_HUMAN	P20591	Interferon-induced GTP-binding protein Mx1	MX1		N/A		B1+MBV only		N/A		N/A		N/A		N/A			11														7	11	11														N/A	B1+MBV only
SYNC_HUMAN	O43776	Asparagine--tRNA ligase, cytoplasmic	NARS		N/A		B1+MBV only		N/A		N/A		N/A		N/A			6														6	6	6														N/A	B1+MBV only
PSA_HUMAN	P55786	Puromycin-sensitive aminopeptidase	NPEPPS		N/A		B1+MBV only		H+DMSO only		H+MBV only		N/A		T1+MBV only			8	3	4		4	1	2	2							8	8	8	2	3	3	4	4	4				4	4	4		0	4
PDIA3_HUMAN	P30101	Protein disulfide-isomerase A3	PDIA3		B1+DMSO only		B1+MBV only		H+DMSO only		H+MBV only		N/A		T1+MBV only		2	16.714	2	1	0	4	1	1	1	2	2	0	2	2	1	14	17	13	2	2	2	1	1	1	2	2	0	4	5	2		2	16.714
PEBP1_HUMAN	P30086	Phosphatidylethanolamine-binding protein 1	PEBP1		N/A		B1+MBV only		H+DMSO only		N/A		N/A		N/A			6	2													4	6	6	1	2	2											N/A	B1+MBV only
PFKAP_HUMAN	Q01813	ATP-dependent 6-phosphofructokinase, platelet type	PFKP		N/A		B1+MBV only		N/A		H+MBV only		N/A		N/A			6.806	0	2	0	0				3	3	0				7	8	5	1	1	0	2	2	1	1	1	0	3	4	0		N/A	B1+MBV only
PGK1_HUMAN	P00558	Phosphoglycerate kinase 1	PGK1		2.5		13		2.5		0.5		1.5		1.5		5	26	5	1	3	3				2	2	2	5	5	5	18	26	26	4	5	5	1	1	1	2	3	3	3	3	3		B1+DMSO only	B1+MBV only
PHB2_HUMAN	Q99623	Prohibitin-2	PHB2		B1+DMSO only		B1+MBV only		N/A		N/A		N/A		N/A		2	5											2	2	2	4	5	5														B1+DMSO only	B1+MBV only
KPYM_HUMAN	P14618	Pyruvate kinase PKM	PKM		2.5		14.5		4.5		0.5		0.5		1.5		5	29	9	1	1	3				2	2	2	4	5	5	22	29	29	6	9	9	1	1	1	1	1	1	2	3	3		B1+DMSO only	B1+MBV only
PLIN3_HUMAN	O60664	Perilipin-3	PLIN3		N/A		B1+MBV only		N/A		N/A		N/A		N/A			8														8	8	8														N/A	B1+MBV only
IPYR_HUMAN	Q15181	Inorganic pyrophosphatase	PPA1		N/A		B1+MBV only		N/A		N/A		N/A		N/A			5														5	5	5														N/A	B1+MBV only
PRDX1_HUMAN	Q06830	Peroxiredoxin-1	PRDX1		B1+DMSO only		B1+MBV only		H+DMSO only		H+MBV only		N/A		T1+MBV only		2	8.375	5	8.875		3	2	2	0	2	3	0	2	2	2	7	9	7	4	5	4	8	9	7				3	3	1		B1+DMSO only	B1+MBV only
PRDX2_HUMAN	P32119	Peroxiredoxin-2	PRDX2		B1+DMSO only		B1+MBV only		N/A		N/A		N/A		N/A		1	7.5		0		0	1	1	0	1	1	0	1	1	1	7	8	7				1	1	0				1	1	0		B1+DMSO only	B1+MBV only
PRDX6_HUMAN	P30041	Peroxiredoxin-6	PRDX6		B1+DMSO only		B1+MBV only		N/A		H+MBV only		N/A		T1+MBV only		2	10		1		2							2	2	2	9	10	10				1	1	1				1	2	2		B1+DMSO only	B1+MBV only
PSB3_HUMAN	P49720	Proteasome subunit beta type-3	PSMB3		N/A		B1+MBV only		N/A		N/A		N/A		N/A			5														3	5	5														N/A	B1+MBV only
PSMD3_HUMAN	O43242	26S proteasome non-ATPase regulatory subunit 3	PSMD3		N/A		B1+MBV only		H+DMSO only		H+MBV only		N/A		T1+MBV only			5	2	2		3										4	5	5	2	2	2	2	2	2				3	3	3		N/A	B1+MBV only
RAB1B_HUMAN	Q9H0U4	Ras-related protein Rab-1B	RAB1B		N/A		B1+MBV only		N/A		N/A		N/A		N/A			7.778		0	0											7	8	7				1	1	0	1	1	0					N/A	B1+MBV only
RLA0_HUMAN	P05388	60S acidic ribosomal protein P0	RPLP0		B1+DMSO only		B1+MBV only		H+DMSO only		H+MBV only		T1+DMSO only		T1+MBV only		1	8	5	6	1	4							1	1	1	6	8	8	5	5	5	6	6	6	1	1	1	4	4	4		B1+DMSO only	B1+MBV only
RSSA_HUMAN	P08865	40S ribosomal protein SA	RPSA		B1+DMSO only		B1+MBV only		H+DMSO only		H+MBV only		T1+DMSO only		T1+MBV only		2	10	2	3	1	1							2	2	2	8	10	10	2	2	2	2	3	3	1	1	1	1	1	1		B1+DMSO only	B1+MBV only
F8W914_HUMAN	F8W914	Reticulon	RTN4		N/A		B1+MBV only		N/A		N/A		N/A		N/A			5														4	5	5														N/A	B1+MBV only
SEPT2_HUMAN	Q15019	Septin-2	2016-09-02		N/A		B1+MBV only		N/A		H+MBV only		N/A		T1+MBV only			7		2		1										6	7	7				1	2	2				1	1	1		N/A	B1+MBV only
SPB3_HUMAN	P29508	Serpin B3	SERPINB3		N/A		B1+MBV only		N/A		N/A		N/A		N/A			5	0													8	9	1	7	10	0											N/A	B1+MBV only
STAT1_HUMAN	P42224	Signal transducer and activator of transcription 1-alpha/beta	STAT1		FLAG only		13		1		4		1		4			13	1	4	1	4				1	1	1				12	13	13	1	1	1	4	4	4	1	1	1	4	4	4		N/A	B1+MBV only
SURF4_HUMAN	O15260	Surfeit locus protein 4	SURF4		N/A		B1+MBV only		N/A		H+MBV only		N/A		T1+MBV only			6		1		1										3	6	6				1	1	1				1	1	1		N/A	B1+MBV only
TAGL_HUMAN	Q01995	Transgelin	TAGLN		B1+DMSO only		B1+MBV only		H+DMSO only		H+MBV only		N/A		T1+MBV only		1	11	3	5		2							1	1	1	9	11	11	3	3	3	5	5	5				2	2	2		B1+DMSO only	B1+MBV only
TAGL2_HUMAN	P37802	Transgelin-2	TAGLN2		1		13		FLAG only		1		FLAG only		3		1	13		1		3				1	1	1	1	1	1	11	13	13				1	1	1				3	3	3		B1+DMSO only	B1+MBV only
TCPA_HUMAN	P17987	T-complex protein 1 subunit alpha	TCP1		FLAG only		10		FLAG only		FLAG only		1		6			10			1	6				1	1	1				8	10	10							1	1	1	5	6	6		N/A	B1+MBV only
TFR1_HUMAN	P02786	Transferrin receptor protein 1	TFRC		N/A		B1+MBV only		H+DMSO only		H+MBV only		N/A		T1+MBV only			7	1	2		3										6	7	7	1	1	1	1	2	2				2	3	3		N/A	B1+MBV only
TGM2_HUMAN	P21980	Protein-glutamine gamma-glutamyltransferase 2	TGM2		N/A		B1+MBV only		H+DMSO only		H+MBV only		N/A		T1+MBV only			6	1	3		2										6	6	6	1	1	1	3	3	3				2	2	2		N/A	B1+MBV only
TKT_HUMAN	P29401	Transketolase	TKT		N/A		B1+MBV only		H+DMSO only		N/A		N/A		T1+MBV only			8	1			1										8	8	8	1	1	1							1	1	1		N/A	B1+MBV only
TBA1A_HUMAN	Q71U36	Tubulin alpha-1A chain	TUBA1A		N/A		B1+MBV only		N/A		H+MBV only		N/A		T1+MBV only		0	15.556		10.75	0	17.2				11	16	0	7	10	0	20	35	2				16	28	1	11	16	0	17	30	1		N/A	B1+MBV only
TBB2A_HUMAN	Q13885	Tubulin beta-2A chain	TUBB2A		N/A		B1+MBV only		N/A		H+MBV only		N/A		T1+MBV only			8.699	0	7.544	0	6.23	17	23	0	11	16	0				29	44	1	16	25	0	27	43	1	10	14	0	26	43	1		N/A	B1+MBV only
TBB4A_HUMAN	P04350	Tubulin beta-4A chain	TUBB4A		N/A		B1+MBV only		N/A		N/A		N/A		N/A		0	7.208	0	0	0	0	14	21	0	12	18	0	10	12	0	25	40	1	16	28	0	21	38	0	13	22	0	18	38	0		N/A	B1+MBV only
THIO_HUMAN	P10599	Thioredoxin	TXN		B1+DMSO only		B1+MBV only		N/A		N/A		N/A		N/A		1	5											1	1	1	3	5	5														B1+DMSO only	B1+MBV only
UBA1_HUMAN	P22314	Ubiquitin-like modifier-activating enzyme 1	UBA1		B1+DMSO only		B1+MBV only		H+DMSO only		H+MBV only		T1+DMSO only		T1+MBV only		1	9	2	5	2	5	1	2	2				1	1	1	8	9	9	2	2	2	3	5	5	1	2	2	5	5	5		0.5	4.5
UCHL1_HUMAN	P09936	Ubiquitin carboxyl-terminal hydrolase isozyme L1	UCHL1		N/A		B1+MBV only		N/A		N/A		N/A		N/A			6														6	6	6														N/A	B1+MBV only
UGDH_HUMAN	O60701	UDP-glucose 6-dehydrogenase	UGDH		N/A		B1+MBV only		N/A		N/A		N/A		N/A			5														4	5	5														N/A	B1+MBV only
UBP14_HUMAN	P54578	Ubiquitin carboxyl-terminal hydrolase 14	USP14		N/A		B1+MBV only		N/A		N/A		N/A		N/A			5														3	5	5														N/A	B1+MBV only
VINC_HUMAN	P18206	Vinculin	VCL		N/A		B1+MBV only		H+DMSO only		H+MBV only		N/A		T1+MBV only			16	2	2		5										15	16	16	2	2	2	2	2	2				5	5	5		N/A	B1+MBV only
1433B_HUMAN	P31946	14-3-3 protein beta/alpha	YWHAB		B1+DMSO only		B1+MBV only		N/A		N/A		N/A		N/A		1	7.093		0									1	1	1	7	9	6				1	1	0								B1+DMSO only	B1+MBV only
1433E_HUMAN	P62258	14-3-3 protein epsilon	YWHAE		N/A		B1+MBV only		N/A		N/A		N/A		T1+MBV only			9.514		0		1										9	11	9				1	1	0				1	1	1		N/A	B1+MBV only
ATPO_HUMAN	P48047	ATP synthase subunit O, mitochondrial	ATP5O		N/A		B1+MBV only		N/A		N/A		N/A		T1+MBV only			3				2										3	3	3										2	2	2		N/A	B1+MBV only
ERO1A_HUMAN	Q96HE7	ERO1-like protein alpha	ERO1L		N/A		B1+MBV only		N/A		H+MBV only		N/A		T1+MBV only			3		2		2										3	3	3				1	2	2				2	2	2		N/A	B1+MBV only
OAT_HUMAN	P04181	Ornithine aminotransferase, mitochondrial	OAT		N/A		B1+MBV only		N/A		N/A		N/A		N/A			4														2	4	4														N/A	B1+MBV only
B4DPZ3_HUMAN	B4DPZ3	cDNA FLJ53290, highly similar to Cytoplasmic dynein 1 intermediate chain 2			N/A		B1+MBV only		N/A		N/A		T1+DMSO only		T1+MBV only			4			7	7										3	4	4							5	7	7	5	7	7		N/A	B1+MBV only
B4DMY3_HUMAN	B4DMY3	cDNA FLJ60713, highly similar to Homo sapiens heterogeneous nuclear ribonucleoprotein A/B (HNRPAB), transcript variant 1, mRNA			N/A		B1+MBV only		N/A		N/A		N/A		N/A			3														3	3	3														N/A	B1+MBV only
A8KA33_HUMAN	A8KA33	cDNA FLJ76690, highly similar to Homo sapiens neuronal protein isoform a mRNA			B1+DMSO only		B1+MBV only		N/A		N/A		N/A		N/A		2	3											2	2	2	3	3	3														B1+DMSO only	B1+MBV only
THIL_HUMAN	P24752	Acetyl-CoA acetyltransferase, mitochondrial	ACAT1		N/A		B1+MBV only		N/A		N/A		N/A		N/A			4														3	4	4														N/A	B1+MBV only
ACON_HUMAN	Q99798	Aconitate hydratase, mitochondrial	ACO2		N/A		B1+MBV only		N/A		N/A		N/A		T1+MBV only			4				1										3	4	4										1	1	1		N/A	B1+MBV only
ACTZ_HUMAN	P61163	Alpha-centractin	ACTR1A		N/A		B1+MBV only		N/A		N/A		T1+DMSO only		T1+MBV only			3			1	1										3	3	3							1	1	1	1	1	1		N/A	B1+MBV only
ARP2_HUMAN	P61160	Actin-related protein 2	ACTR2		N/A		B1+MBV only		N/A		N/A		N/A		T1+MBV only			3				1										2	3	3										1	1	1		N/A	B1+MBV only
SAHH_HUMAN	P23526	Adenosylhomocysteinase	AHCY		N/A		B1+MBV only		H+DMSO only		N/A		N/A		N/A			3	1													2	3	3	1	1	1											N/A	B1+MBV only
AK1A1_HUMAN	P14550	Alcohol dehydrogenase [NADP(+)]	AKR1A1		N/A		B1+MBV only		N/A		N/A		N/A		N/A			3														3	3	3														N/A	B1+MBV only
ALDOA_HUMAN	P04075	Fructose-bisphosphate aldolase A	ALDOA		1.33333		5		2		1.33333		0.333333		1		4	15	6	4	1	3	2	2	2	3	3	3	4	4	4	13	15	15	5	6	6	4	4	4	1	1	1	3	3	3		2	7.5
ALDOC_HUMAN	P09972	Fructose-bisphosphate aldolase C	ALDOC		N/A		B1+MBV only		H+DMSO only		N/A		N/A		T1+MBV only			3	2			3										2	3	3	2	2	2							2	3	3		N/A	B1+MBV only
E5RK69_HUMAN	E5RK69	Annexin	ANXA6		N/A		B1+MBV only		N/A		N/A		N/A		N/A		0	4.25								1	1	0	2	2	0	11	14	1														N/A	B1+MBV only
ARF4_HUMAN	P18085	ADP-ribosylation factor 4	ARF4		B1+DMSO only		B1+MBV only		H+DMSO only		H+MBV only		T1+DMSO only		T1+MBV only		1.25	3.75	2	2	2	1.333	1	1	1				2	2	1	4	5	3	2	2	1	2	2	1	2	2	1	2	2	1		1.25	3.75
ARPC3_HUMAN	O15145	Actin-related protein 2/3 complex subunit 3	ARPC3		N/A		B1+MBV only		N/A		N/A		N/A		N/A			3														2	3	3														N/A	B1+MBV only
ARPC4_HUMAN	P59998	Actin-related protein 2/3 complex subunit 4	ARPC4		B1+DMSO only		B1+MBV only		H+DMSO only		H+MBV only		N/A		T1+MBV only		1	3	1	2		1							1	1	1	3	3	3	1	1	1	2	2	2				1	1	1		B1+DMSO only	B1+MBV only
PUR9_HUMAN	P31939	Bifunctional purine biosynthesis protein PURH	ATIC		N/A		B1+MBV only		N/A		N/A		N/A		N/A			3														2	3	3														N/A	B1+MBV only
AT2A2_HUMAN	P16615	Sarcoplasmic/endoplasmic reticulum calcium ATPase 2	ATP2A2		FLAG only		7		4		4		2		7			7	4	4	2	7	3	3	3	1	1	1				7	7	7	4	4	4	4	4	4	2	2	2	7	7	7		0	2.33333
ATPA_HUMAN	P25705	ATP synthase subunit alpha, mitochondrial	ATP5A1		FLAG only		5.66667		1.66667		1.33333		1		1			17	5	4	3	3	1	1	1	3	3	3				15	17	17	4	5	5	4	4	4	3	3	3	3	3	3		0	17
CS010_HUMAN	Q969H8	UPF0556 protein C19orf10	C19orf10		N/A		B1+MBV only		N/A		N/A		N/A		N/A			3														2	3	3														N/A	B1+MBV only
CAPG_HUMAN	P40121	Macrophage-capping protein	CAPG		N/A		B1+MBV only		N/A		N/A		N/A		N/A			3														2	3	3														N/A	B1+MBV only
CAZA1_HUMAN	P52907	F-actin-capping protein subunit alpha-1	CAPZA1		N/A		B1+MBV only		H+DMSO only		H+MBV only		N/A		N/A			3.6	1	2												4	4	3	1	1	1	1	2	2								N/A	B1+MBV only
CAPZB_HUMAN	P47756	F-actin-capping protein subunit beta	CAPZB		FLAG only		6		FLAG only		3		1		1			6		3	1	1				1	1	1				5	6	6				2	3	3	1	1	1	1	1	1		N/A	B1+MBV only
TCPG_HUMAN	P49368	T-complex protein 1 subunit gamma	CCT3		1		8		2		3		1		2		1	8	2	3	1	2	1	1	1	1	1	1	1	1	1	5	8	8	2	2	2	2	3	3	1	1	1	2	2	2		1	8
TCPH_HUMAN	Q99832	T-complex protein 1 subunit eta	CCT7		FLAG only		5.5		1.5		1		FLAG only		1			11	3	2		2	1	1	1	2	2	2				9	11	11	2	3	3	1	2	2				2	2	2		0	11
KCRB_HUMAN	P12277	Creatine kinase B-type	CKB		N/A		B1+MBV only		N/A		N/A		N/A		N/A			4														4	4	4														N/A	B1+MBV only
CLIC1_HUMAN	O00299	Chloride intracellular channel protein 1	CLIC1		1		5		2		2		1		2		1	5	2	2	1	2	1	2	2	1	1	1	1	1	1	5	5	5	2	2	2	2	2	2	1	1	1	2	2	2		0.5	2.5
CNDP2_HUMAN	Q96KP4	Cytosolic non-specific dipeptidase	CNDP2		N/A		B1+MBV only		N/A		N/A		N/A		N/A			3														3	3	3														N/A	B1+MBV only
CATB_HUMAN	P07858	Cathepsin B	CTSB		N/A		B1+MBV only		N/A		H+MBV only		N/A		N/A			4		1												4	4	4				1	1	1								N/A	B1+MBV only
CATD_HUMAN	P07339	Cathepsin D	CTSD		N/A		B1+MBV only		H+DMSO only		N/A		N/A		N/A			3	5													3	3	3	4	5	5											N/A	B1+MBV only
NB5R3_HUMAN	P00387	NADH-cytochrome b5 reductase 3	CYB5R3		N/A		B1+MBV only		N/A		N/A		N/A		N/A			4														3	4	4														N/A	B1+MBV only
DDX17_HUMAN	Q92841	Probable ATP-dependent RNA helicase DDX17	DDX17		N/A		B1+MBV only		H+DMSO only		H+MBV only		N/A		N/A		0	3.167	9.888	9.273									1	1	0	4	4	2	9	12	7	9	11	7								N/A	B1+MBV only
DDX3Y_HUMAN	O15523	ATP-dependent RNA helicase DDX3Y	DDX3Y		N/A		B1+MBV only		H+DMSO only		H+MBV only		N/A		N/A		0	3.25	8.731	10.952									4	4	0	4	4	1	14	19	1	15	17	2								N/A	B1+MBV only
DNJB1_HUMAN	P25685	DnaJ homolog subfamily B member 1	DNAJB1		N/A		B1+MBV only		N/A		N/A		N/A		N/A			3														2	3	3														N/A	B1+MBV only
Q4W4Y1_HUMAN	Q4W4Y1	Dopamine receptor interacting protein 4	DRIP4		N/A		B1+MBV only		H+DMSO only		H+MBV only		T1+DMSO only		T1+MBV only			3	1	1	1	4										3	3	3	1	1	1	1	1	1	1	1	1	3	4	4		N/A	B1+MBV only
DSC1_HUMAN	Q08554	Desmocollin-1	DSC1		N/A		B1+MBV only		N/A		N/A		N/A		N/A			3														3	3	3														N/A	B1+MBV only
DYHC1_HUMAN	Q14204	Cytoplasmic dynein 1 heavy chain 1	DYNC1H1		FLAG only		7		2.5		11		51		61.5			14	5	22	102	123	3	4	4	2	2	2				14	14	14	5	5	5	20	22	22	80	102	102	100	123	123		0	3.5
EHD2_HUMAN	Q9NZN4	EH domain-containing protein 2	EHD2		N/A		B1+MBV only		H+DMSO only		H+MBV only		N/A		T1+MBV only			3	1	3		5										3	3	3	1	1	1	3	3	3				5	5	5		N/A	B1+MBV only
IF2A_HUMAN	P05198	Eukaryotic translation initiation factor 2 subunit 1	EIF2S1		N/A		B1+MBV only		H+DMSO only		N/A		N/A		N/A			4	1													3	4	4	1	1	1											N/A	B1+MBV only
IF2G_HUMAN	P41091	Eukaryotic translation initiation factor 2 subunit 3	EIF2S3		B1+DMSO only		B1+MBV only		H+DMSO only		H+MBV only		N/A		T1+MBV only		1	4	1	1		2							1	1	1	4	4	4	1	1	1	1	1	1				2	2	2		B1+DMSO only	B1+MBV only
EIF3E_HUMAN	P60228	Eukaryotic translation initiation factor 3 subunit E	EIF3E		N/A		B1+MBV only		N/A		N/A		N/A		N/A			3														3	3	3														N/A	B1+MBV only
ESYT1_HUMAN	Q9BSJ8	Extended synaptotagmin-1	ESYT1		N/A		B1+MBV only		N/A		N/A		N/A		N/A			3														3	3	3														N/A	B1+MBV only
FAS_HUMAN	P49327	Fatty acid synthase	FASN		N/A		B1+MBV only		N/A		H+MBV only		N/A		T1+MBV only			4		2		6										4	4	4				2	2	2				5	6	6		N/A	B1+MBV only
FHL1_HUMAN	Q13642	Four and a half LIM domains protein 1	FHL1		N/A		B1+MBV only		N/A		H+MBV only		N/A		N/A			4		1												4	4	4				1	1	1								N/A	B1+MBV only
FSCN1_HUMAN	Q16658	Fascin	FSCN1		N/A		B1+MBV only		N/A		N/A		N/A		N/A			4														4	4	4														N/A	B1+MBV only
G6PD_HUMAN	P11413	Glucose-6-phosphate 1-dehydrogenase	G6PD		N/A		B1+MBV only		N/A		N/A		N/A		T1+MBV only			4				2	1	1	1							3	4	4										1	2	2		0	4
E9PKU7_HUMAN	E9PKU7	Neutral alpha-glucosidase AB	GANAB		N/A		B1+MBV only		N/A		N/A		N/A		N/A			3.5	0							1	1	0				10	11	1	1	1	0											N/A	B1+MBV only
G3P_HUMAN	P04406	Glyceraldehyde-3-phosphate dehydrogenase	GAPDH		2.5		7.25		1.5		1		1.5		1.5		10	29	6	4	6	6	2	2	2	4	4	4	5	10	10	16	29	29	4	6	6	4	4	4	4	6	6	5	6	6		5	14.5
PUR2_HUMAN	P22102	Trifunctional purine biosynthetic protein adenosine-3	GART		N/A		B1+MBV only		N/A		N/A		N/A		N/A			3														3	3	3														N/A	B1+MBV only
LGUL_HUMAN	Q04760	Lactoylglutathione lyase	GLO1		N/A		B1+MBV only		N/A		N/A		N/A		N/A			3														2	3	3														N/A	B1+MBV only
AATM_HUMAN	P00505	Aspartate aminotransferase, mitochondrial	GOT2		N/A		B1+MBV only		H+DMSO only		N/A		N/A		N/A			4	1													3	4	4	1	1	1											N/A	B1+MBV only
GELS_HUMAN	P06396	Gelsolin	GSN		1		5		1		1.5		1		1.5		2	10	2	3	2	3	1	1	1	1	2	2	2	2	2	7	10	10	2	2	2	2	3	3	1	2	2	2	3	3		2	10
GSTM3_HUMAN	P21266	Glutathione S-transferase Mu 3	GSTM3		N/A		B1+MBV only		H+DMSO only		H+MBV only		N/A		T1+MBV only			4	1	1		2										4	4	4	1	1	1	1	1	1				1	2	2		N/A	B1+MBV only
GSTO1_HUMAN	P78417	Glutathione S-transferase omega-1	GSTO1		N/A		B1+MBV only		N/A		N/A		N/A		N/A			3														2	3	3														N/A	B1+MBV only
HNRPK_HUMAN	P61978	Heterogeneous nuclear ribonucleoprotein K	HNRNPK		FLAG only		7		4		2		1		1			7	4	2	1	1				1	1	1				6	7	7	3	4	4	2	2	2	1	1	1	1	1	1		N/A	B1+MBV only
HNRPU_HUMAN	Q00839	Heterogeneous nuclear ribonucleoprotein U	HNRNPU		N/A		B1+MBV only		H+DMSO only		H+MBV only		N/A		N/A			3	1	2												3	3	3	1	1	1	2	2	2								N/A	B1+MBV only
HSPB1_HUMAN	P04792	Heat shock protein beta-1	HSPB1		1		8		2		1		2		1		1	8	2	1	2	1	1	1	1	1	1	1	1	1	1	6	8	8	2	2	2	1	1	1	2	2	2	1	1	1		1	8
HS105_HUMAN	Q92598	Heat shock protein 105 kDa	HSPH1		B1+DMSO only		B1+MBV only		H+DMSO only		H+MBV only		N/A		T1+MBV only		1	3.333	1.5	1		1.333	1	1	1				1	1	1	4	4	3	2	2	1	1	1	1				2	2	1		1	3.333
SYIC_HUMAN	P41252	Isoleucine--tRNA ligase, cytoplasmic	IARS		FLAG only		9		4		7		4		8			9	4	7	4	8	1	1	1	1	1	1				8	9	9	4	4	4	7	7	7	4	4	4	8	8	8		0	9
IDHC_HUMAN	O75874	Isocitrate dehydrogenase [NADP] cytoplasmic	IDH1		N/A		B1+MBV only		N/A		N/A		N/A		N/A			3.5														4	4	3														N/A	B1+MBV only
IDHP_HUMAN	P48735	Isocitrate dehydrogenase [NADP], mitochondrial	IDH2		N/A		B1+MBV only		H+DMSO only		H+MBV only		N/A		T1+MBV only			3.5	2	2		1										4	4	3	1	2	2	1	2	2				1	1	1		N/A	B1+MBV only
IFM1_HUMAN	P13164	Interferon-induced transmembrane protein 1	IFITM1		B1+DMSO only		B1+MBV only		N/A		N/A		N/A		N/A		2	3											1	2	2	2	3	3														B1+DMSO only	B1+MBV only
IPO7_HUMAN	O95373	Importin-7	IPO7		N/A		B1+MBV only		N/A		H+MBV only		N/A		T1+MBV only			3		2		2										3	3	3				2	2	2				2	2	2		N/A	B1+MBV only
PLAK_HUMAN	P14923	Junction plakoglobin	JUP		1		8		1		FLAG only		FLAG only		2		1	8	1			2	1	1	1	1	1	1	1	1	1	8	8	8	1	1	1							2	2	2		1	8
SYK_HUMAN	Q15046	Lysine--tRNA ligase	KARS		N/A		B1+MBV only		N/A		N/A		N/A		N/A			4														2	4	4														N/A	B1+MBV only
AMPL_HUMAN	P28838	Cytosol aminopeptidase	LAP3		N/A		B1+MBV only		N/A		N/A		N/A		N/A			3														3	3	3														N/A	B1+MBV only
SYLC_HUMAN	Q9P2J5	Leucine--tRNA ligase, cytoplasmic	LARS		N/A		B1+MBV only		H+DMSO only		H+MBV only		N/A		N/A			4	1	1												4	4	4	1	1	1	1	1	1								N/A	B1+MBV only
LEG7_HUMAN	P47929	Galectin-7	LGALS7		N/A		B1+MBV only		N/A		N/A		N/A		N/A			3														3	3	3														N/A	B1+MBV only
LRC59_HUMAN	Q96AG4	Leucine-rich repeat-containing protein 59	LRRC59		B1+DMSO only		B1+MBV only		N/A		N/A		N/A		N/A		1	4											1	1	1	4	4	4														B1+DMSO only	B1+MBV only
MARCS_HUMAN	P29966	Myristoylated alanine-rich C-kinase substrate	MARCKS		N/A		B1+MBV only		N/A		N/A		N/A		N/A			3														2	3	3														N/A	B1+MBV only
MRC2_HUMAN	Q9UBG0	C-type mannose receptor 2	MRC2		N/A		B1+MBV only		N/A		N/A		N/A		N/A			3														3	3	3														N/A	B1+MBV only
C1TC_HUMAN	P11586	C-1-tetrahydrofolate synthase, cytoplasmic	MTHFD1		N/A		B1+MBV only		N/A		H+MBV only		N/A		T1+MBV only			3		2		3										3	3	3				2	2	2				2	3	3		N/A	B1+MBV only
NUCL_HUMAN	P19338	Nucleolin	NCL		B1+DMSO only		B1+MBV only		N/A		H+MBV only		N/A		N/A		1	4		1									1	1	1	3	4	4				1	1	1								B1+DMSO only	B1+MBV only
P4HA2_HUMAN	O15460	Prolyl 4-hydroxylase subunit alpha-2	P4HA2		N/A		B1+MBV only		N/A		H+MBV only		N/A		N/A			3		1												3	3	3				1	1	1								N/A	B1+MBV only
PDIA1_HUMAN	P07237	Protein disulfide-isomerase	P4HB		2.5		9		1		FLAG only		2		1.5		5	18	2		4	3	2	3	3	2	2	2	4	5	5	15	18	18	2	2	2				2	4	4	2	3	3		1.66667	6
LIS1_HUMAN	P43034	Platelet-activating factor acetylhydrolase IB subunit alpha	PAFAH1B1		N/A		B1+MBV only		N/A		N/A		N/A		N/A			3														3	3	3														N/A	B1+MBV only
PCNA_HUMAN	P12004	Proliferating cell nuclear antigen	PCNA		N/A		B1+MBV only		N/A		N/A		N/A		T1+MBV only			3				1										2	3	3										1	1	1		N/A	B1+MBV only
PDIA4_HUMAN	P13667	Protein disulfide-isomerase A4	PDIA4		B1+DMSO only		B1+MBV only		H+DMSO only		N/A		N/A		N/A		1	3	1										1	1	1	3	3	3	1	1	1											B1+DMSO only	B1+MBV only
6PGD_HUMAN	P52209	6-phosphogluconate dehydrogenase, decarboxylating	PGD		N/A		B1+MBV only		N/A		N/A		N/A		N/A			4														4	4	4														N/A	B1+MBV only
PGM1_HUMAN	P36871	Phosphoglucomutase-1	PGM1		N/A		B1+MBV only		N/A		N/A		N/A		N/A			3														2	3	3														N/A	B1+MBV only
PHB_HUMAN	P35232	Prohibitin	PHB		B1+DMSO only		B1+MBV only		N/A		N/A		N/A		N/A		1	3											1	1	1	3	3	3														B1+DMSO only	B1+MBV only
PPIA_HUMAN	P62937	Peptidyl-prolyl cis-trans isomerase A	PPIA		1		5		FLAG only		0.5		1		2		2	10		1	2	4				2	2	2	2	2	2	8	10	10				1	1	1	2	2	2	4	4	4		B1+DMSO only	B1+MBV only
PPIB_HUMAN	P23284	Peptidyl-prolyl cis-trans isomerase B	PPIB		1		5		1		0.5		0.5		0.5		2	10	2	1	1	1	1	1	1	2	2	2	2	2	2	8	10	10	2	2	2	1	1	1	1	1	1	1	1	1		2	10
PP1A_HUMAN	P62136	Serine/threonine-protein phosphatase PP1-alpha catalytic subunit	PPP1CA		N/A		B1+MBV only		N/A		N/A		N/A		N/A			3														5	5	1														N/A	B1+MBV only
PP1B_HUMAN	P62140	Serine/threonine-protein phosphatase PP1-beta catalytic subunit	PPP1CB		N/A		B1+MBV only		H+DMSO only		N/A		T1+DMSO only		T1+MBV only			3	1		2	2										5	5	1	1	1	1				2	2	2	2	2	2		N/A	B1+MBV only
PRDX5_HUMAN	P30044	Peroxiredoxin-5, mitochondrial	PRDX5		N/A		B1+MBV only		N/A		N/A		N/A		N/A			4														4	4	4														N/A	B1+MBV only
GLU2B_HUMAN	P14314	Glucosidase 2 subunit beta	PRKCSH		N/A		B1+MBV only		H+DMSO only		N/A		N/A		N/A			4	1													4	4	4	1	1	1											N/A	B1+MBV only
PRKDC_HUMAN	P78527	DNA-dependent protein kinase catalytic subunit	PRKDC		N/A		B1+MBV only		H+DMSO only		H+MBV only		N/A		T1+MBV only			3	1	9		15										3	3	3	1	1	1	8	9	9				12	15	15		N/A	B1+MBV only
SERC_HUMAN	Q9Y617	Phosphoserine aminotransferase	PSAT1		N/A		B1+MBV only		N/A		N/A		N/A		N/A			4														4	4	4														N/A	B1+MBV only
PSA1_HUMAN	P25786	Proteasome subunit alpha type-1	PSMA1		N/A		B1+MBV only		N/A		N/A		N/A		N/A			4														2	4	4														N/A	B1+MBV only
PSA3_HUMAN	P25788	Proteasome subunit alpha type-3	PSMA3		N/A		B1+MBV only		N/A		N/A		N/A		N/A			4														4	4	4														N/A	B1+MBV only
PSA4_HUMAN	P25789	Proteasome subunit alpha type-4	PSMA4		N/A		B1+MBV only		N/A		N/A		N/A		N/A			4														4	4	4														N/A	B1+MBV only
PSA5_HUMAN	P28066	Proteasome subunit alpha type-5	PSMA5		N/A		B1+MBV only		N/A		N/A		N/A		N/A			4														4	4	4														N/A	B1+MBV only
PSB1_HUMAN	P20618	Proteasome subunit beta type-1	PSMB1		N/A		B1+MBV only		N/A		N/A		N/A		N/A			3														3	3	3														N/A	B1+MBV only
PSB5_HUMAN	P28074	Proteasome subunit beta type-5	PSMB5		N/A		B1+MBV only		N/A		N/A		N/A		N/A			3														3	3	3														N/A	B1+MBV only
PRS4_HUMAN	P62191	26S protease regulatory subunit 4	PSMC1		N/A		B1+MBV only		N/A		N/A		N/A		N/A			4														4	4	4														N/A	B1+MBV only
PRS10_HUMAN	P62333	26S protease regulatory subunit 10B	PSMC6		N/A		B1+MBV only		N/A		N/A		N/A		N/A			3														3	3	3														N/A	B1+MBV only
PSD11_HUMAN	O00231	26S proteasome non-ATPase regulatory subunit 11	PSMD11		FLAG only		5		FLAG only		1		1		1			5		1	1	1				1	1	1				4	5	5				1	1	1	1	1	1	1	1	1		N/A	B1+MBV only
PSMD2_HUMAN	Q13200	26S proteasome non-ATPase regulatory subunit 2	PSMD2		N/A		B1+MBV only		H+DMSO only		H+MBV only		N/A		T1+MBV only			4	1	1		1										4	4	4	1	1	1	1	1	1				1	1	1		N/A	B1+MBV only
PSMD6_HUMAN	Q15008	26S proteasome non-ATPase regulatory subunit 6	PSMD6		N/A		B1+MBV only		N/A		N/A		N/A		T1+MBV only			4				2										2	4	4										2	2	2		N/A	B1+MBV only
PSME2_HUMAN	Q9UL46	Proteasome activator complex subunit 2	PSME2		N/A		B1+MBV only		N/A		N/A		N/A		N/A			3														3	3	3														N/A	B1+MBV only
PTBP1_HUMAN	P26599	Polypyrimidine tract-binding protein 1	PTBP1		N/A		B1+MBV only		N/A		N/A		N/A		N/A			3														3	3	3														N/A	B1+MBV only
RB11A_HUMAN	P62491	Ras-related protein Rab-11A	RAB11A		N/A		B1+MBV only		N/A		H+MBV only		N/A		T1+MBV only			3		1		1										2	3	3				1	1	1				1	1	1		N/A	B1+MBV only
RAB2A_HUMAN	P61019	Ras-related protein Rab-2A	RAB2A		N/A		B1+MBV only		N/A		N/A		N/A		N/A			4														3	4	4														N/A	B1+MBV only
RAB7A_HUMAN	P51149	Ras-related protein Rab-7a	RAB7A		N/A		B1+MBV only		N/A		N/A		N/A		N/A			3														2	3	3														N/A	B1+MBV only
RAP1B_HUMAN	P61224	Ras-related protein Rap-1b	RAP1B		N/A		B1+MBV only		N/A		N/A		N/A		N/A			4														3	4	4														N/A	B1+MBV only
RBBP4_HUMAN	Q09028	Histone-binding protein RBBP4	RBBP4		N/A		B1+MBV only		N/A		N/A		N/A		N/A			3														3	3	3														N/A	B1+MBV only
RPN2_HUMAN	P04844	Dolichyl-diphosphooligosaccharide--protein glycosyltransferase subunit 2	RPN2		N/A		B1+MBV only		N/A		N/A		N/A		N/A			3														3	3	3														N/A	B1+MBV only
RS10_HUMAN	P46783	40S ribosomal protein S10	RPS10		B1+DMSO only		B1+MBV only		H+DMSO only		H+MBV only		N/A		N/A		2	4	1	2									2	2	2	4	4	4	1	1	1	2	2	2								B1+DMSO only	B1+MBV only
RS14_HUMAN	P62263	40S ribosomal protein S14	RPS14		2		5		3		5		FLAG only		3		2	5	3	5		3	1	1	1	1	1	1	2	2	2	4	5	5	2	3	3	4	5	5				3	3	3		2	5
RS15A_HUMAN	P62244	40S ribosomal protein S15a	RPS15A		B1+DMSO only		B1+MBV only		N/A		N/A		N/A		N/A		2	3											2	2	2	3	3	3														B1+DMSO only	B1+MBV only
RS17L_HUMAN	P0CW22	40S ribosomal protein S17-like	RPS17L		N/A		B1+MBV only		N/A		H+MBV only		N/A		N/A			4		1												3	4	4				1	1	1								N/A	B1+MBV only
RS4X_HUMAN	P62701	40S ribosomal protein S4, X isoform	RPS4X		N/A		B1+MBV only		N/A		H+MBV only		N/A		T1+MBV only			3		2		1										3	3	3				2	2	2				1	1	1		N/A	B1+MBV only
RRBP1_HUMAN	Q9P2E9	Ribosome-binding protein 1	RRBP1		N/A		B1+MBV only		H+DMSO only		H+MBV only		N/A		T1+MBV only			3	1	1		1										2	3	3	1	1	1	1	1	1				1	1	1		N/A	B1+MBV only
SYSC_HUMAN	P49591	Serine--tRNA ligase, cytoplasmic	SARS		N/A		B1+MBV only		N/A		N/A		N/A		N/A			3														3	3	3														N/A	B1+MBV only
SC22B_HUMAN	O75396	Vesicle-trafficking protein SEC22b	SEC22B		FLAG only		7		2		2		FLAG only		3			7	2	2		3				1	1	1				6	7	7	2	2	2	2	2	2				3	3	3		N/A	B1+MBV only
SEPT7_HUMAN	Q16181	Septin-7	2016-09-07		N/A		B1+MBV only		N/A		N/A		N/A		N/A			3														3	3	3														N/A	B1+MBV only
SPB6_HUMAN	P35237	Serpin B6	SERPINB6		N/A		B1+MBV only		H+DMSO only		H+MBV only		N/A		N/A			3	1	1												2	3	3	1	1	1	1	1	1								N/A	B1+MBV only
1433S_HUMAN	P31947	14-3-3 protein sigma	SFN		N/A		B1+MBV only		N/A		N/A		N/A		N/A			3.171		0												5	5	3				1	1	0								N/A	B1+MBV only
ADT2_HUMAN	P05141	ADP/ATP translocase 2	SLC25A5		B1+DMSO only		B1+MBV only		H+DMSO only		H+MBV only		N/A		T1+MBV only		1.5	4.667	4	7.5	0	3.5	2	3	0	4	4	0	2	2	1	5	5	4	4	4	2	7	9	3	2	2	0	5	6	1		B1+DMSO only	B1+MBV only
SND1_HUMAN	Q7KZF4	Staphylococcal nuclease domain-containing protein 1	SND1		FLAG only		5		1		FLAG only		FLAG only		1			5	1			1				1	1	1				5	5	5	1	1	1							1	1	1		N/A	B1+MBV only
SODM_HUMAN	P04179	Superoxide dismutase [Mn], mitochondrial	SOD2		N/A		B1+MBV only		N/A		N/A		N/A		N/A			3														3	3	3														N/A	B1+MBV only
SRPRB_HUMAN	Q9Y5M8	Signal recognition particle receptor subunit beta	SRPRB		N/A		B1+MBV only		N/A		H+MBV only		N/A		N/A			3		2												2	3	3				2	2	2								N/A	B1+MBV only
F10A1_HUMAN	P50502	Hsc70-interacting protein	ST13		N/A		B1+MBV only		N/A		N/A		N/A		N/A			3														2	3	3														N/A	B1+MBV only
STRAP_HUMAN	Q9Y3F4	Serine-threonine kinase receptor-associated protein	STRAP		N/A		B1+MBV only		N/A		N/A		N/A		N/A			3														3	3	3														N/A	B1+MBV only
EFTU_HUMAN	P49411	Elongation factor Tu, mitochondrial	TUFM		N/A		B1+MBV only		H+DMSO only		H+MBV only		N/A		T1+MBV only			3	2	2		2										3	3	3	2	2	2	2	2	2				2	2	2		N/A	B1+MBV only
TXND5_HUMAN	Q8NBS9	Thioredoxin domain-containing protein 5	TXNDC5		FLAG only		6		FLAG only		FLAG only		FLAG only		FLAG only			6								1	1	1				6	6	6														N/A	B1+MBV only
USO1_HUMAN	O60763	General vesicular transport factor p115	USO1		N/A		B1+MBV only		H+DMSO only		H+MBV only		N/A		T1+MBV only			3	1	2		2										3	3	3	1	1	1	2	2	2				2	2	2		N/A	B1+MBV only
VAT1_HUMAN	Q99536	Synaptic vesicle membrane protein VAT-1 homolog	VAT1		1		5		3		FLAG only		FLAG only		1		1	5	3			1				1	1	1	1	1	1	4	5	5	2	3	3							1	1	1		B1+DMSO only	B1+MBV only
VPS35_HUMAN	Q96QK1	Vacuolar protein sorting-associated protein 35	VPS35		N/A		B1+MBV only		N/A		H+MBV only		N/A		T1+MBV only			3		1		1										2	3	3				1	1	1				1	1	1		N/A	B1+MBV only
WDR1_HUMAN	O75083	WD repeat-containing protein 1	WDR1		N/A		B1+MBV only		N/A		N/A		N/A		N/A			3														3	3	3														N/A	B1+MBV only
XPO1_HUMAN	O14980	Exportin-1	XPO1		N/A		B1+MBV only		H+DMSO only		H+MBV only		N/A		T1+MBV only			4	2	6		3										4	4	4	2	2	2	5	6	6				2	3	3		N/A	B1+MBV only
XRCC6_HUMAN	P12956	X-ray repair cross-complementing protein 6	XRCC6		N/A		B1+MBV only		H+DMSO only		N/A		N/A		T1+MBV only			4	1			1										4	4	4	1	1	1							1	1	1		N/A	B1+MBV only
SYYC_HUMAN	P54577	Tyrosine--tRNA ligase, cytoplasmic	YARS		N/A		B1+MBV only		N/A		N/A		N/A		N/A			4														4	4	4														N/A	B1+MBV only
1433T_HUMAN	P27348	14-3-3 protein theta	YWHAQ		FLAG only		5.286		1		1.333		FLAG only		1			5.286	1	1.333		1				1	1	1				6	7	5	1	1	1	2	2	1				1	1	1		N/A	B1+MBV only
ZYX_HUMAN	Q15942	Zyxin	ZYX		B1+DMSO only		B1+MBV only		N/A		H+MBV only		T1+DMSO only		T1+MBV only		1	4		1	1	2	1	1	1				1	1	1	3	4	4				1	1	1	1	1	1	2	2	2		1	4
B4DQ50_HUMAN	B4DQ50	cDNA FLJ56823, highly similar to Protein-glutamine gamma-glutamyltransferase E (EC 2.3.2.13)			FLAG only		3		3		2		FLAG only		1			3	3	2		1				1	1	1				2	3	3	3	3	3	1	2	2				1	1	1		N/A	B1+MBV only
ACTN1_HUMAN	P12814	Alpha-actinin-1	ACTN1		FLAG only		4.49646		FLAG only		0.972292		FLAG only		0.9375		0	21.583	0	4.667	0	4.5	2	2	1	5	6	3	3	3	0	23	27	14	3	3	0	5	6	2	1	1	0	5	6	3		0	14.3887
ACTN4_HUMAN	O43707	Alpha-actinin-4	ACTN4		FLAG only		4.81781		1.25		0.729063		0.625		1.40625		0	15.417	4	2.333	2	4.5	2	2	1	4	5	2	3	3	0	20	23	10	4	4	1	4	5	1	2	2	1	5	6	3		0	10.278
ANXA2_HUMAN	P07355	Annexin A2	ANXA2		1.77778		4		1.44444		0.888889		1		0.888889		16	36	13	8	9	8	4	4	4	8	9	9	13	16	16	23	36	36	11	13	13	7	8	8	8	9	9	8	8	8		4	9
CAND1_HUMAN	Q86VP6	Cullin-associated NEDD8-dissociated protein 1	CAND1		FLAG only		4		2		1		FLAG only		8			4	2	1		8				1	1	1				4	4	4	2	2	2	1	1	1				6	8	8		N/A	B1+MBV only
CKAP4_HUMAN	Q07065	Cytoskeleton-associated protein 4	CKAP4		1		4		1.4		2		0.4		1.2		5	20	7	10	2	6	3	3	3	4	5	5	4	5	5	15	20	20	6	7	7	9	10	10	2	2	2	6	6	6		1.66667	6.66667
CLH1_HUMAN	Q00610	Clathrin heavy chain 1	CLTC		0.2		3.3		1.8		2.4		1.1		3.6		2	33	18	24	11	36	7	7	7	9	10	10	2	2	2	27	33	33	13	18	18	19	24	24	10	11	11	32	36	36		0.285714	4.71429
SYDC_HUMAN	P14868	Aspartate--tRNA ligase, cytoplasmic	DARS		FLAG only		4		1		2		FLAG only		3			8	2	4		6				2	2	2				7	8	8	2	2	2	4	4	4				5	6	6		N/A	B1+MBV only
DPYL2_HUMAN	Q16555	Dihydropyrimidinase-related protein 2	DPYSL2		FLAG only		3		FLAG only		FLAG only		0.333333		0.333333			9			1	1				3	3	3				9	9	9							1	1	1	1	1	1		N/A	B1+MBV only
EF1D_HUMAN	P29692	Elongation factor 1-delta	EEF1D		FLAG only		4		FLAG only		2		FLAG only		1			4		2		1				1	1	1				4	4	4				2	2	2				1	1	1		N/A	B1+MBV only
IF4A1_HUMAN	P60842	Eukaryotic initiation factor 4A-I	EIF4A1		0.666667		3.33333		1		1		FLAG only		0.666667		2	10	3	3		2				3	3	3	2	2	2	8	10	10	3	3	3	3	3	3				2	2	2		B1+DMSO only	B1+MBV only
GBLP_HUMAN	P63244	Guanine nucleotide-binding protein subunit beta-2-like 1	GNB2L1		0.333333		3		0.666667		1.33333		FLAG only		1		1	9	2	4		3				3	3	3	1	1	1	7	9	9	2	2	2	3	4	4				3	3	3		B1+DMSO only	B1+MBV only
HNRPF_HUMAN	P52597	Heterogeneous nuclear ribonucleoprotein F	HNRNPF		FLAG only		3		2.4		2.286		FLAG only		1		0	3	2.4	2.286		1				1	1	1	1	2	0	3	3	2	3	3	2	3	3	2				1	1	1		N/A	B1+MBV only
HS90A_HUMAN	P07900	Heat shock protein HSP 90-alpha	HSP90AA1		0.423101		4.42331		0.281997		0.576899		FLAG only		1.36006		2	20.909	1.333	2.727	0	6.429	4	8	2	6	6	4	4	4	1	23	28	15	5	5	1	5	6	2	3	3	0	6	9	5		0.538503	5.62978
HS90B_HUMAN	P08238	Heat shock protein HSP 90-beta	HSP90AB1		0.483501		3.09017		1.77288		1.54744		0.725251		1.39865		4	25.565	14.667	12.802	6	11.571	8	12	5	7	9	7	4	5	2	24	32	18	12	15	11	13	14	9	5	6	3	12	13	9		0.395296	2.52644
HSP71_HUMAN	P08107	Heat shock 70 kDa protein 1A/1B	HSPA1A		0.977532		3.06795		2.86392		3.39862		0.803406		1.93948		5.395	16.932	15.806	18.757	4.434	10.704	5	6	5	6	7	5	7	7	5	15	19	16	16	17	15	16	20	18	6	6	4	12	13	10		1.00186	3.14429
GRP78_HUMAN	P11021	78 kDa glucose-regulated protein	HSPA5		1.61331		3.46376		1.60294		1.87914		1.08333		2.00008		20.076	43.103	19.947	23.384	13.481	24.889	13	16	16	13	13	12	19	21	19	32	44	42	15	21	19	19	25	22	12	14	13	21	26	24		1.25475	2.69394
FUBP2_HUMAN	Q92945	Far upstream element-binding protein 2	KHSRP		FLAG only		3		FLAG only		FLAG only		FLAG only		1.5			6				3				2	2	2				6	6	6										3	3	3		N/A	B1+MBV only
LDHA_HUMAN	P00338	L-lactate dehydrogenase A chain	LDHA		0.729076		4.37445		1.02071		2.81219		1.02071		3.69408		2.5	15	3.5	9.643	3.5	12.667	6	7	5	4	4	3	3	3	2	11	15	15	4	4	3	8	10	9	4	4	3	10	13	12		0.388863	2.33318
LEG1_HUMAN	P09382	Galectin-1	LGALS1		1		4.5		0.5		0.5		FLAG only		1		2	9	1	1		2	1	2	2	1	2	2	2	2	2	6	9	9	1	1	1	1	1	1				1	2	2		1	4.5
LPPRC_HUMAN	P42704	Leucine-rich PPR motif-containing protein, mitochondrial	LRPPRC		FLAG only		4		FLAG only		3		FLAG only		5			8		6		10	1	1	1	2	2	2				7	8	8				5	6	6				8	10	10		0	8
PROF1_HUMAN	P07737	Profilin-1	PFN1		1		4.5		1.5		1.5		0.5		2.5		2	9	3	3	1	5				2	2	2	2	2	2	7	9	9	2	3	3	3	3	3	1	1	1	5	5	5		B1+DMSO only	B1+MBV only
RAN_HUMAN	P62826	GTP-binding nuclear protein Ran	RAN		1		3		1		3		1		4		1	3	1	3	1	4				1	1	1	1	1	1	3	3	3	1	1	1	3	3	3	1	1	1	3	4	4		B1+DMSO only	B1+MBV only
SYRC_HUMAN	P54136	Arginine--tRNA ligase, cytoplasmic	RARS		FLAG only		3		4		4		FLAG only		7			3	4	4		7	1	1	1	1	1	1				3	3	3	3	4	4	4	4	4				4	7	7		0	3
RINI_HUMAN	P13489	Ribonuclease inhibitor	RNH1		0.666667		4		1		1.33333		1		2.33333		2	12	3	4	3	7				3	3	3	1	2	2	11	12	12	2	3	3	2	4	4	2	3	3	6	7	7		B1+DMSO only	B1+MBV only
RS12_HUMAN	P25398	40S ribosomal protein S12	RPS12		1		4		1		3		1		1		1	4	1	3	1	1	1	1	1	1	1	1	1	1	1	4	4	4	1	1	1	3	3	3	1	1	1	1	1	1		1	4
SEP11_HUMAN	Q9NVA2	Septin-11	2016-09-11		FLAG only		4		FLAG only		1		FLAG only		FLAG only			4		1						1	1	1				4	4	4				1	1	1								N/A	B1+MBV only
MPCP_HUMAN	Q00325	Phosphate carrier protein, mitochondrial	SLC25A3		1		4		1		3		2		1		1	4	1	3	2	1	1	2	2	1	1	1	1	1	1	4	4	4	1	1	1	3	3	3	1	2	2	1	1	1		0.5	2
TLN1_HUMAN	Q9Y490	Talin-1	TLN1		0.142857		3.85714		0.714286		1.71429		0.285714		2.85714		1	27	5	12	2	20	1	1	1	6	7	7	1	1	1	21	27	27	5	5	5	12	12	12	1	2	2	19	20	20		1	27
TNPO1_HUMAN	Q92973	Transportin-1	TNPO1		FLAG only		3		FLAG only		3		1		3			3		3	1	3	1	1	1	1	1	1				3	3	3				3	3	3	1	1	1	2	3	3		0	3
SYWC_HUMAN	P23381	Tryptophan--tRNA ligase, cytoplasmic	WARS		FLAG only		3.5		0.5		0.5		FLAG only		FLAG only			7	1	1						2	2	2				6	7	7	1	1	1	1	1	1								N/A	B1+MBV only
SOGA1_HUMAN	O94964	Protein SOGA1	SOGA1		N/A		N/A		H+DMSO only		H+MBV only		N/A		N/A				14	13															13	14	14	13	13	13								N/A	N/A
AP2B1_HUMAN	P63010	AP-2 complex subunit beta	AP2B1		B1+DMSO only		B1+MBV only		H+DMSO only		H+MBV only		N/A		T1+MBV only		1	2	5	7		1							1	1	1	2	2	2	3	5	5	6	7	7				1	1	1		B1+DMSO only	B1+MBV only
ARHG2_HUMAN	Q92974	Rho guanine nucleotide exchange factor 2	ARHGEF2		N/A		N/A		H+DMSO only		H+MBV only		N/A		N/A				8	4															7	8	8	4	4	4								N/A	N/A
ARPIN_HUMAN	Q7Z6K5	Arpin	ARPIN		N/A		N/A		H+DMSO only		H+MBV only		N/A		N/A				6	12															6	6	6	8	12	12								N/A	N/A
ZA2G_HUMAN	P25311	Zinc-alpha-2-glycoprotein	AZGP1		N/A		N/A		H+DMSO only		N/A		N/A		N/A				11																9	11	11											N/A	N/A
NJMU_HUMAN	Q9HAS0	Protein Njmu-R1	C17orf75		N/A		N/A		H+DMSO only		H+MBV only		N/A		N/A				21	19															12	21	21	14	19	19								N/A	N/A
CASPE_HUMAN	P31944	Caspase-14	CASP14		N/A		B1+MBV only		H+DMSO only		N/A		N/A		N/A			1	7													1	1	1	6	7	7											N/A	B1+MBV only
CCNH_HUMAN	P51946	Cyclin-H	CCNH		N/A		N/A		H+DMSO only		H+MBV only		N/A		N/A				33	39															24	33	33	29	39	39								N/A	N/A
CDK7_HUMAN	P50613	Cyclin-dependent kinase 7	CDK7		N/A		N/A		H+DMSO only		H+MBV only		N/A		N/A				24	23															15	24	24	16	23	23								N/A	N/A
CEP78_HUMAN	Q5JTW2	Centrosomal protein of 78 kDa	CEP78		N/A		N/A		H+DMSO only		H+MBV only		N/A		N/A				6	3															4	6	6	3	3	3								N/A	N/A
CYTA_HUMAN	P01040	Cystatin-A	CSTA		B1+DMSO only		B1+MBV only		H+DMSO only		N/A		N/A		N/A		1	1	7										1	1	1	1	1	1	5	7	7											B1+DMSO only	B1+MBV only
DDX3X_HUMAN	O00571	ATP-dependent RNA helicase DDX3X	DDX3X		N/A		N/A		H+DMSO only		H+MBV only		N/A		N/A		0	0	8.731	5.476									4	4	0	3	3	0	14	19	1	15	16	1								N/A	N/A
DDX41_HUMAN	Q9UJV9	Probable ATP-dependent RNA helicase DDX41	DDX41		N/A		N/A		H+DMSO only		H+MBV only		N/A		N/A				6	7															5	6	6	7	7	7								N/A	N/A
DDX5_HUMAN	P17844	Probable ATP-dependent RNA helicase DDX5	DDX5		N/A		B1+MBV only		H+DMSO only		H+MBV only		N/A		N/A		0	1.583	5.65	5.299									1	1	0	3	3	1	7	9	4	7	8	4								N/A	B1+MBV only
DLG5_HUMAN	Q8TDM6	Disks large homolog 5	DLG5		N/A		N/A		H+DMSO only		H+MBV only		N/A		N/A				19	14															16	19	19	13	14	14								N/A	N/A
DJC13_HUMAN	O75165	DnaJ homolog subfamily C member 13	DNAJC13		N/A		B1+MBV only		H+DMSO only		H+MBV only		N/A		T1+MBV only			1	18	17		2										1	1	1	15	18	18	14	17	17				2	2	2		N/A	B1+MBV only
EHD1_HUMAN	Q9H4M9	EH domain-containing protein 1	EHD1		N/A		B1+MBV only		H+DMSO only		H+MBV only		N/A		T1+MBV only			1	8	9		1										1	1	1	7	8	8	8	9	9				1	1	1		N/A	B1+MBV only
ERCC2_HUMAN	P18074	TFIIH basal transcription factor complex helicase XPD subunit	ERCC2		N/A		N/A		H+DMSO only		H+MBV only		N/A		N/A				33.25	38															25	37	7	28	38	7								N/A	N/A
ERCC3_HUMAN	P19447	TFIIH basal transcription factor complex helicase XPB subunit	ERCC3		N/A		N/A		H+DMSO only		H+MBV only		N/A		N/A				19	21															16	19	19	14	21	21								N/A	N/A
FABP5_HUMAN	Q01469	Fatty acid-binding protein, epidermal	FABP5		N/A		B1+MBV only		H+DMSO only		N/A		N/A		T1+MBV only			1	13			1										1	1	1	9	13	13							1	1	1		N/A	B1+MBV only
GRB2_HUMAN	P62993	Growth factor receptor-bound protein 2	GRB2		N/A		N/A		H+DMSO only		H+MBV only		N/A		N/A				6	6															5	6	6	6	6	6								N/A	N/A
TF2H1_HUMAN	P32780	General transcription factor IIH subunit 1	GTF2H1		N/A		N/A		H+DMSO only		H+MBV only		N/A		N/A				21	26															18	21	21	21	26	26								N/A	N/A
TF2H2_HUMAN	Q13888	General transcription factor IIH subunit 2	GTF2H2		N/A		N/A		H+DMSO only		H+MBV only		N/A		N/A				9	10															8	9	9	8	10	10								N/A	N/A
TF2H3_HUMAN	Q13889	General transcription factor IIH subunit 3	GTF2H3		N/A		N/A		H+DMSO only		H+MBV only		N/A		N/A				6	7															5	6	6	6	7	7								N/A	N/A
TF2H4_HUMAN	Q92759	General transcription factor IIH subunit 4	GTF2H4		N/A		N/A		H+DMSO only		H+MBV only		N/A		N/A				10	9															8	10	10	7	9	9								N/A	N/A
D3DUZ3_HUMAN	D3DUZ3	Interferon, gamma-inducible protein 16, isoform CRA_a	IFI16		B1+DMSO only		N/A		H+DMSO only		H+MBV only		N/A		N/A		1		19	17									1	1	1				17	19	19	14	17	17								B1+DMSO only	N/A
MARK3_HUMAN	P27448	MAP/microtubule affinity-regulating kinase 3	MARK3		N/A		N/A		H+DMSO only		H+MBV only		N/A		N/A				9.818	10.667															10	10	9	9	12	8								N/A	N/A
MARK4_HUMAN	Q96L34	MAP/microtubule affinity-regulating kinase 4	MARK4		N/A		N/A		H+DMSO only		H+MBV only		N/A		N/A				6	5.667															4	6	6	6	7	5								N/A	N/A
MAT1_HUMAN	P51948	CDK-activating kinase assembly factor MAT1	MNAT1		N/A		N/A		H+DMSO only		H+MBV only		N/A		N/A				15	17															11	15	15	13	17	17								N/A	N/A
MTCL1_HUMAN	Q9Y4B5	Microtubule cross-linking factor 1	MTCL1		N/A		N/A		H+DMSO only		H+MBV only		N/A		N/A				6	7															5	6	6	6	7	7								N/A	N/A
NADE_HUMAN	Q6IA69	Glutamine-dependent NAD(+) synthetase	NADSYN1		N/A		N/A		H+DMSO only		H+MBV only		N/A		N/A				8	8															7	8	8	7	8	8								N/A	N/A
NEST_HUMAN	P48681	Nestin	NES		B1+DMSO only		B1+MBV only		H+DMSO only		H+MBV only		N/A		T1+MBV only		2	1	17	26		1							2	2	2	1	1	1	15	17	17	24	26	26				1	1	1		B1+DMSO only	B1+MBV only
PGAM5_HUMAN	Q96HS1	Serine/threonine-protein phosphatase PGAM5, mitochondrial	PGAM5		B1+DMSO only		B1+MBV only		H+DMSO only		H+MBV only		T1+DMSO only		N/A		1	1	5	6	1								1	1	1	1	1	1	5	5	5	5	6	6	1	1	1					B1+DMSO only	B1+MBV only
PHLB2_HUMAN	Q86SQ0	Pleckstrin homology-like domain family B member 2	PHLDB2		N/A		N/A		H+DMSO only		H+MBV only		N/A		N/A				23	20															20	23	23	15	20	20								N/A	N/A
PKP4_HUMAN	Q99569	Plakophilin-4	PKP4		N/A		N/A		H+DMSO only		H+MBV only		N/A		N/A				10	14															7	10	10	12	14	14								N/A	N/A
QSOX1_HUMAN	O00391	Sulfhydryl oxidase 1	QSOX1		N/A		N/A		H+DMSO only		H+MBV only		N/A		N/A				18	15															13	18	18	11	15	15								N/A	N/A
RFIP5_HUMAN	Q9BXF6	Rab11 family-interacting protein 5	RAB11FIP5		N/A		N/A		H+DMSO only		H+MBV only		N/A		N/A				11	12															8	11	11	8	12	12								N/A	N/A
RL10_HUMAN	P27635	60S ribosomal protein L10	RPL10		N/A		N/A		H+DMSO only		H+MBV only		N/A		N/A				8	9															6	8	8	7	9	9								N/A	N/A
RS2_HUMAN	P15880	40S ribosomal protein S2	RPS2		N/A		N/A		H+DMSO only		H+MBV only		N/A		N/A				10.8	9		0	1	1	1										10	11	9	7	9	7				2	2	0		0	0
S10A7_HUMAN	P31151	Protein S100-A7	S100A7		N/A		B1+MBV only		H+DMSO only		N/A		N/A		N/A			1	12													1	1	1	9	12	12											N/A	B1+MBV only
J3KNL6_HUMAN	J3KNL6	Protein transport protein Sec16A	SEC16A		B1+DMSO only		N/A		H+DMSO only		H+MBV only		N/A		T1+MBV only		2		22	32		1							1	2	2				19	22	22	24	32	32				1	1	1		B1+DMSO only	N/A
SC23B_HUMAN	Q15437	Protein transport protein Sec23B	SEC23B		B1+DMSO only		N/A		H+DMSO only		H+MBV only		N/A		N/A		1.375		18.383	20.727		0				1	2	0	3	4	1				14	19	18	19	23	19				1	1	0		B1+DMSO only	N/A
SC24A_HUMAN	O95486	Protein transport protein Sec24A	SEC24A		B1+DMSO only		N/A		H+DMSO only		H+MBV only		N/A		N/A		2		12.774	17.2									1	2	2				11	14	12	15	19	16								B1+DMSO only	N/A
SC24B_HUMAN	O95487	Protein transport protein Sec24B	SEC24B		B1+DMSO only		N/A		H+DMSO only		H+MBV only		N/A		N/A		2		20.226	25.8									2	2	2				17	21	19	16	27	24								B1+DMSO only	N/A
TBL1R_HUMAN	Q9BZK7	F-box-like/WD repeat-containing protein TBL1XR1	TBL1XR1		N/A		N/A		H+DMSO only		H+MBV only		N/A		N/A				6	2															4	6	6	2	2	2								N/A	N/A
TIMP3_HUMAN	P35625	Metalloproteinase inhibitor 3	TIMP3		N/A		N/A		H+DMSO only		H+MBV only		N/A		N/A				5	4															4	5	5	4	4	4								N/A	N/A
TRI27_HUMAN	P14373	Zinc finger protein RFP	TRIM27		B1+DMSO only		N/A		H+DMSO only		H+MBV only		N/A		N/A		1		14	11									1	1	1				10	14	14	10	11	11								B1+DMSO only	N/A
WDR6_HUMAN	Q9NNW5	WD repeat-containing protein 6	WDR6		N/A		N/A		H+DMSO only		H+MBV only		N/A		N/A				10	13															10	10	10	10	13	13								N/A	N/A
ZN318_HUMAN	Q5VUA4	Zinc finger protein 318	ZNF318		N/A		N/A		H+DMSO only		H+MBV only		N/A		N/A				9	12															8	9	9	11	12	12								N/A	N/A
Q6N055_HUMAN	Q6N055	Putative uncharacterized protein DKFZp686O11112 (Fragment)	DKFZp686O11112		N/A		N/A		H+DMSO only		H+MBV only		N/A		N/A				3	1															2	3	3	1	1	1								N/A	N/A
B4DVR4_HUMAN	B4DVR4	cDNA FLJ60912, highly similar to Vinexin			N/A		N/A		H+DMSO only		H+MBV only		N/A		N/A				4	3															4	4	1	5	7	1								N/A	N/A
A2ML1_HUMAN	A8K2U0	Alpha-2-macroglobulin-like protein 1	A2ML1		N/A		N/A		H+DMSO only		N/A		N/A		N/A				4																3	4	4											N/A	N/A
CCD77_HUMAN	Q9BR77	Coiled-coil domain-containing protein 77	CCDC77		N/A		N/A		H+DMSO only		H+MBV only		N/A		N/A				3	1															2	3	3	1	1	1								N/A	N/A
DJC10_HUMAN	Q8IXB1	DnaJ homolog subfamily C member 10	DNAJC10		N/A		N/A		H+DMSO only		H+MBV only		N/A		N/A				4	2															4	4	4	2	2	2								N/A	N/A
DSG1_HUMAN	Q02413	Desmoglein-1	DSG1		1		1.5		5		2		1		2		2	3	10	4	2	4	1	1	1	2	2	2	2	2	2	2	3	3	8	10	10	4	4	4	1	2	2	3	4	4		2	3
RB6I2_HUMAN	Q8IUD2	ELKS/Rab6-interacting/CAST family member 1	ERC1		N/A		N/A		H+DMSO only		H+MBV only		N/A		N/A				4	2															2	4	4	2	2	2								N/A	N/A
Q2TB79_HUMAN	Q2TB79	ERCC2 protein	ERCC2		N/A		N/A		H+DMSO only		N/A		N/A		N/A				4.75	0															23	31	1	23	31	0								N/A	N/A
GGCT_HUMAN	O75223	Gamma-glutamylcyclotransferase	GGCT		B1+DMSO only		B1+MBV only		H+DMSO only		N/A		N/A		N/A		1	1	3										1	1	1	1	1	1	2	3	3											B1+DMSO only	B1+MBV only
INP5K_HUMAN	Q9BT40	Inositol polyphosphate 5-phosphatase K	INPP5K		N/A		N/A		H+DMSO only		H+MBV only		N/A		N/A				3	2															3	3	3	2	2	2								N/A	N/A
KIF23_HUMAN	Q02241	Kinesin-like protein KIF23	KIF23		N/A		N/A		H+DMSO only		H+MBV only		N/A		N/A				3	1															3	3	3	1	1	1								N/A	N/A
LYOX_HUMAN	P28300	Protein-lysine 6-oxidase	LOX		N/A		N/A		H+DMSO only		H+MBV only		N/A		N/A				3	7															3	3	3	6	7	7								N/A	N/A
ENL_HUMAN	Q03111	Protein ENL	MLLT1		N/A		N/A		H+DMSO only		H+MBV only		T1+DMSO only		T1+MBV only				3	1	2	2													2	3	3	1	1	1	2	2	2	2	2	2		N/A	N/A
MYO1C_HUMAN	O00159	Unconventional myosin-Ic	MYO1C		N/A		B1+MBV only		H+DMSO only		H+MBV only		N/A		T1+MBV only			2	3	17		7										1	2	2	3	3	3	12	17	17				5	7	7		N/A	B1+MBV only
PEO1_HUMAN	Q96RR1	Twinkle protein, mitochondrial	PEO1		N/A		N/A		H+DMSO only		H+MBV only		N/A		N/A				4	4															4	4	4	4	4	4								N/A	N/A
PIP_HUMAN	P12273	Prolactin-inducible protein	PIP		N/A		B1+MBV only		H+DMSO only		N/A		N/A		N/A			1	3													1	1	1	3	3	3											N/A	B1+MBV only
PLEC_HUMAN	Q15149	Plectin	PLEC		1.43478		1.73913		7.17391		9.56522		0.913043		2.69565		33	40	165	220	21	62	7	7	7	21	23	23	27	33	33	35	40	40	135	165	165	175	220	220	21	21	21	55	62	62		4.71429	5.71429
PRC2B_HUMAN	Q5JSZ5	Protein PRRC2B	PRRC2B		N/A		N/A		H+DMSO only		H+MBV only		N/A		N/A				4	4															4	4	4	3	4	4								N/A	N/A
RL13_HUMAN	P26373	60S ribosomal protein L13	RPL13		N/A		N/A		H+DMSO only		H+MBV only		N/A		T1+MBV only				4	4		1													3	4	4	3	4	4				1	1	1		N/A	N/A
RS11_HUMAN	P62280	40S ribosomal protein S11	RPS11		N/A		N/A		H+DMSO only		H+MBV only		N/A		T1+MBV only				3	3		2													2	3	3	2	3	3				2	2	2		N/A	N/A
RS27_HUMAN	P42677	40S ribosomal protein S27	RPS27		1		2		5		5		1		2		1	2	5	5	1	2	1	2	2	1	1	1	1	1	1	1	2	2	3	5	5	4	5	5	1	1	1	2	2	2		0.5	1
S10A9_HUMAN	P06702	Protein S100-A9	S100A9		N/A		N/A		H+DMSO only		N/A		N/A		N/A				3																2	3	3											N/A	N/A
MTMR5_HUMAN	O95248	Myotubularin-related protein 5	SBF1		N/A		N/A		H+DMSO only		N/A		N/A		N/A				4																3	4	4											N/A	N/A
SPB12_HUMAN	Q96P63	Serpin B12	SERPINB12		N/A		N/A		H+DMSO only		N/A		N/A		N/A				4																3	4	4											N/A	N/A
SLTM_HUMAN	Q9NWH9	SAFB-like transcription modulator	SLTM		N/A		N/A		H+DMSO only		H+MBV only		N/A		N/A				4	4															3	4	4	3	4	4								N/A	N/A
TNKS1_HUMAN	O95271	Tankyrase-1	TNKS		N/A		N/A		H+DMSO only		H+MBV only		N/A		N/A				3	5															2	3	3	4	5	5								N/A	N/A
COPG1_HUMAN	Q9Y678	Coatomer subunit gamma-1	COPG1		FLAG only		2		3		5		FLAG only		6			2	3	5		6	1	1	1	1	1	1				2	2	2	2	3	3	4	5	5				5	6	6		0	2
RL11_HUMAN	P62913	60S ribosomal protein L11	RPL11		1		1		3		2		1.33333		1.33333		3	3	9	6	4	4	3	3	2	3	3	1	3	3	1	3	3	1	5	9	2	5	8	2	4	4	2	4	4	2		1	1
RL4_HUMAN	P36578	60S ribosomal protein L4	RPL4		FLAG only		FLAG only		4		1		1		1				4	1	1	1	1	1	1	1	1	1							3	4	4	1	1	1	1	1	1	1	1	1		0	0
RL7_HUMAN	P18124	60S ribosomal protein L7	RPL7		FLAG only		2		4		2		1		5			2	4	2	1	5	1	1	1	1	1	1				2	2	2	3	4	4	2	2	2	1	1	1	5	5	5		0	2
S10A8_HUMAN	P05109	Protein S100-A8	S100A8		1		FLAG only		4		FLAG only		1		1		1		4		1	1	1	1	1	1	1	1	1	1	1				4	4	4				1	1	1	1	1	1		1	0
RL40_HUMAN	P62987	Ubiquitin-60S ribosomal protein L40	UBA52		1		1.5		3		1		FLAG only		1		2	3	6	2		2				1	2	2	2	2	2	3	3	3	4	6	6	2	2	2				1	2	2		B1+DMSO only	B1+MBV only
VIME_HUMAN	P08670	Vimentin	VIM		1.81579		1.02632		3.04737		3.41995		FLAG only		1.34211		69	39	115.8	129.958	0	51	5	5	0	22	38	3	41	69	8	25	39	4	61	116	14	66	143	18	15	21	0	30	51	8		B1+DMSO only	B1+MBV only
MIC60_HUMAN	Q16891	MICOS complex subunit MIC60	IMMT		N/A		N/A		N/A		H+MBV only		N/A		T1+MBV only					5		1																4	5	5				1	1	1		N/A	N/A
B3KRK8_HUMAN	B3KRK8	cDNA FLJ34494 fis, clone HLUNG2005030, highly similar to VIMENTIN			N/A		N/A		N/A		H+MBV only		N/A		N/A		0	0	0	14.44	0	0	5	5	0	20	35	0	37	61	0	23	35	0	56	102	0	62	127	2	15	21	0	26	43	0		N/A	N/A
AGAP1_HUMAN	Q9UPQ3	Arf-GAP with GTPase, ANK repeat and PH domain-containing protein 1	AGAP1		N/A		N/A		N/A		H+MBV only		N/A		N/A				0	6.333															6	7	0	5	7	2								N/A	N/A
AP2A1_HUMAN	O95782	AP-2 complex subunit alpha-1	AP2A1		N/A		B1+MBV only		H+DMSO only		H+MBV only		T1+DMSO only		T1+MBV only			1	2	6	1	2										1	1	1	1	2	2	5	6	6	1	1	1	2	2	2		N/A	B1+MBV only
BAF_HUMAN	O75531	Barrier-to-autointegration factor	BANF1		B1+DMSO only		B1+MBV only		N/A		H+MBV only		N/A		T1+MBV only		1	1		6		2							1	1	1	1	1	1				6	6	6				2	2	2		B1+DMSO only	B1+MBV only
CYFP1_HUMAN	Q7L576	Cytoplasmic FMR1-interacting protein 1	CYFIP1		N/A		B1+MBV only		H+DMSO only		H+MBV only		N/A		T1+MBV only			1	1	5		3										1	1	1	1	1	1	3	5	5				3	3	3		N/A	B1+MBV only
DHX9_HUMAN	Q08211	ATP-dependent RNA helicase A	DHX9		N/A		B1+MBV only		H+DMSO only		H+MBV only		T1+DMSO only		T1+MBV only			2	1	7	1	2										2	2	2	1	1	1	5	7	7	1	1	1	2	2	2		N/A	B1+MBV only
HNRPC_HUMAN	P07910	Heterogeneous nuclear ribonucleoproteins C1/C2	HNRNPC		N/A		N/A		N/A		H+MBV only		N/A		T1+MBV only					6		1																5	6	6				1	1	1		N/A	N/A
MYO1B_HUMAN	O43795	Unconventional myosin-Ib	MYO1B		N/A		N/A		N/A		H+MBV only		N/A		T1+MBV only					9		4																8	9	9				4	4	4		N/A	N/A
PCKGM_HUMAN	Q16822	Phosphoenolpyruvate carboxykinase [GTP], mitochondrial	PCK2		N/A		B1+MBV only		H+DMSO only		H+MBV only		T1+DMSO only		T1+MBV only			2	1	5	1	4										2	2	2	1	1	1	4	5	5	1	1	1	4	4	4		N/A	B1+MBV only
SNX33_HUMAN	Q8WV41	Sorting nexin-33	SNX33		N/A		N/A		H+DMSO only		H+MBV only		N/A		N/A				1	5															1	1	1	3	5	5								N/A	N/A
VINEX_HUMAN	O60504	Vinexin	SORBS3		N/A		N/A		N/A		H+MBV only		N/A		N/A				0	6															3	3	0	6	8	2								N/A	N/A
LAP2B_HUMAN	P42167	Lamina-associated polypeptide 2, isoforms beta/gamma	TMPO		N/A		N/A		N/A		H+MBV only		N/A		T1+MBV only		0	0	0	12.5	0	5							4	4	0	3	3	0	1	2	0	10	14	5	1	1	0	4	5	2		N/A	N/A
Q8N532_HUMAN	Q8N532	TUBA1C protein	TUBA1C		N/A		N/A		N/A		H+MBV only		N/A		N/A		0	0	0	6.75	0	0	9	15	2	6	11	0	3	4	0	9	18	0	9	12	0	10	16	1	6	10	0	9	19	0		0	0
TBB2B_HUMAN	Q9BVA1	Tubulin beta-2B chain	TUBB2B		N/A		N/A		N/A		H+MBV only		N/A		T1+MBV only			0	0	7.544	0	6.23	17	23	0	11	16	0				28	43	0	16	25	0	27	43	1	10	14	0	26	43	1		N/A	N/A
Q08ES8_HUMAN	Q08ES8	Cell growth-inhibiting protein 34			N/A		N/A		N/A		H+MBV only		N/A		N/A		0	0	0	3	0	0	1	1	0	2	2	0	2	2	0	2	2	0	4	7	0	4	7	1	2	2	0	2	2	0		N/A	N/A
AFF4_HUMAN	Q9UHB7	AF4/FMR2 family member 4	AFF4		N/A		N/A		H+DMSO only		H+MBV only		T1+DMSO only		T1+MBV only				1	3	12	14													1	1	1	2	3	3	10	12	12	12	14	14		N/A	N/A
AT1A1_HUMAN	P05023	Sodium/potassium-transporting ATPase subunit alpha-1	ATP1A1		FLAG only		2		1		5		2		4			2	1	5	2	4	2	2	2	1	1	1				2	2	2	1	1	1	2	5	5	1	2	2	3	4	4		0	1
CE170_HUMAN	Q5SW79	Centrosomal protein of 170 kDa	CEP170		N/A		N/A		H+DMSO only		H+MBV only		N/A		N/A				2	3															2	2	2	3	3	3								N/A	N/A
DYL1_HUMAN	P63167	Dynein light chain 1, cytoplasmic	DYNLL1		B1+DMSO only		N/A		H+DMSO only		H+MBV only		T1+DMSO only		T1+MBV only		1		1	3	1	3							1	1	1				1	1	1	2	3	3	1	1	1	3	3	3		B1+DMSO only	N/A
H2A1D_HUMAN	P20671	Histone H2A type 1-D	HIST1H2AD		N/A		N/A		N/A		H+MBV only		N/A		T1+MBV only					3		1																3	3	3				1	1	1		N/A	N/A
H4_HUMAN	P62805	Histone H4	HIST1H4A		N/A		N/A		N/A		H+MBV only		N/A		T1+MBV only					4		1																3	4	4				1	1	1		N/A	N/A
ILF3_HUMAN	Q12906	Interleukin enhancer-binding factor 3	ILF3		N/A		N/A		N/A		H+MBV only		N/A		N/A					3																		3	3	3								N/A	N/A
LMNA_HUMAN	P02545	Prelamin-A/C	LMNA		2		1.77778		1.66667		5.32467		0.555556		2.77778		18	16	15	47.922	5	25	4	4	4	7	9	9	15	18	18	12	16	16	10	15	15	38	48	47	5	5	5	22	25	24		4.5	4
LMNB1_HUMAN	P20700	Lamin-B1	LMNB1		N/A		N/A		N/A		H+MBV only		N/A		N/A					3.059		0																3	4	3				1	1	0		N/A	N/A
SYMC_HUMAN	P56192	Methionine--tRNA ligase, cytoplasmic	MARS		N/A		B1+MBV only		N/A		H+MBV only		N/A		T1+MBV only			1		3		3	1	1	1							1	1	1				2	3	3				2	3	3		0	1
MYH9_HUMAN	P35579	Myosin-9	MYH9		2.73922		1.37363		2.49763		7.62891		2.86956		5.185		87.655	43.956	79.924	244.125	91.826	165.92	29	33	33	24	32	32	63	88	82	34	44	43	60	80	77	160	247	224	64	92	88	125	167	157		2.65621	1.332
IKBL1_HUMAN	Q9UBC1	NF-kappa-B inhibitor-like protein 1	NFKBIL1		N/A		N/A		H+DMSO only		H+MBV only		N/A		N/A				1	3															1	1	1	3	3	3								N/A	N/A
PDLI7_HUMAN	Q9NR12	PDZ and LIM domain protein 7	PDLIM7		N/A		N/A		H+DMSO only		H+MBV only		T1+DMSO only		T1+MBV only				2	3	3	7													2	2	2	3	3	3	3	3	3	7	7	7		N/A	N/A
KS6A3_HUMAN	P51812	Ribosomal protein S6 kinase alpha-3	RPS6KA3		N/A		N/A		H+DMSO only		H+MBV only		N/A		N/A				2	3															2	2	2	2	3	3								N/A	N/A
RS8_HUMAN	P62241	40S ribosomal protein S8	RPS8		N/A		N/A		H+DMSO only		H+MBV only		N/A		T1+MBV only				1	3		1	1	2	2										1	1	1	3	3	3				1	1	1		0	0
TBCC1_HUMAN	Q9NVR7	TBCC domain-containing protein 1	TBCCD1		N/A		N/A		H+DMSO only		H+MBV only		N/A		N/A				2	3															2	2	2	2	3	3								N/A	N/A
XPO7_HUMAN	Q9UIA9	Exportin-7	XPO7		N/A		N/A		N/A		H+MBV only		N/A		T1+MBV only					3		1																2	3	3				1	1	1		N/A	N/A
ZCCHV_HUMAN	Q7Z2W4	Zinc finger CCCH-type antiviral protein 1	ZC3HAV1		N/A		N/A		N/A		H+MBV only		N/A		T1+MBV only					3		1																3	3	3				1	1	1		N/A	N/A
P4HA1_HUMAN	P13674	Prolyl 4-hydroxylase subunit alpha-1	P4HA1		0.5		2		2.5		3		1.5		1.5		1	4	5	6	3	3	1	1	1	1	2	2	1	1	1	4	4	4	4	5	5	4	6	6	2	3	3	3	3	3		1	4
RS13_HUMAN	P62277	40S ribosomal protein S13	RPS13		FLAG only		1		FLAG only		3		FLAG only		1			1		3		1				1	1	1				1	1	1				3	3	3				1	1	1		N/A	B1+MBV only
TBB6_HUMAN	Q9BUF5	Tubulin beta-6 chain	TUBB6		0.7575		2.80717		1.93933		3.17467		0.9375		2.83733		4.545	16.843	11.636	19.048	5.625	17.024	8	11	4	7	11	3	6	6	3	19	24	9	12	16	5	18	26	10	7	10	3	18	24	10		0.568125	2.10537
AFG32_HUMAN	Q9Y4W6	AFG3-like protein 2	AFG3L2		N/A		N/A		N/A		N/A		T1+DMSO only		T1+MBV only						10	11																			9	10	10	10	11	11		N/A	N/A
CCNT1_HUMAN	O60563	Cyclin-T1	CCNT1		N/A		N/A		N/A		N/A		T1+DMSO only		T1+MBV only						44.957	39.951																			22	45	44	20	40	39		N/A	N/A
CDK9_HUMAN	P50750	Cyclin-dependent kinase 9	CDK9		N/A		N/A		N/A		N/A		T1+DMSO only		T1+MBV only			0			36	39										1	1	0							22	36	35	25	39	38		N/A	N/A
DC1L1_HUMAN	Q9Y6G9	Cytoplasmic dynein 1 light intermediate chain 1	DYNC1LI1		N/A		B1+MBV only		N/A		N/A		T1+DMSO only		T1+MBV only			1			5	2										1	1	1							4	5	5	2	2	2		N/A	B1+MBV only
DC1L2_HUMAN	O43237	Cytoplasmic dynein 1 light intermediate chain 2	DYNC1LI2		N/A		B1+MBV only		H+DMSO only		H+MBV only		T1+DMSO only		T1+MBV only			2	1	2	7	8										2	2	2	1	1	1	2	2	2	7	7	7	7	8	8		N/A	B1+MBV only
HEXI1_HUMAN	O94992	Protein HEXIM1	HEXIM1		N/A		N/A		N/A		N/A		T1+DMSO only		T1+MBV only						5.833	5.714																			5	6	5	6	6	5		N/A	N/A
LARP7_HUMAN	Q4G0J3	La-related protein 7	LARP7		N/A		N/A		N/A		N/A		T1+DMSO only		T1+MBV only						12	12																			11	12	12	11	12	12		N/A	N/A
MEPCE_HUMAN	Q7L2J0	7SK snRNA methylphosphate capping enzyme	MEPCE		N/A		N/A		N/A		N/A		T1+DMSO only		T1+MBV only						6	7																			6	6	6	7	7	7		N/A	N/A
MVP_HUMAN	Q14764	Major vault protein	MVP		FLAG only		0.666667		FLAG only		FLAG only		13.3333		20			2			40	60				3	3	3				2	2	2							30	40	40	42	60	60		N/A	B1+MBV only
PARP4_HUMAN	Q9UKK3	Poly [ADP-ribose] polymerase 4	PARP4		N/A		N/A		N/A		N/A		T1+DMSO only		T1+MBV only						8	11																			7	8	8	11	11	11		N/A	N/A
KV121_HUMAN	P01613	Ig kappa chain V-I region Ni			N/A		B1+MBV only		N/A		N/A		T1+DMSO only		T1+MBV only			2			3	2										1	2	2							1	3	3	1	2	2		N/A	B1+MBV only
AFF1_HUMAN	P51825	AF4/FMR2 family member 1	AFF1		N/A		N/A		N/A		N/A		T1+DMSO only		T1+MBV only						4	3																			3	4	4	3	3	3		N/A	N/A
SAHH2_HUMAN	O43865	Putative adenosylhomocysteinase 2	AHCYL1		N/A		N/A		N/A		N/A		T1+DMSO only		T1+MBV only						4	4																			4	4	4	3	4	4		N/A	N/A
NARF_HUMAN	Q9UHQ1	Nuclear prelamin A recognition factor	NARF		N/A		N/A		N/A		N/A		T1+DMSO only		T1+MBV only						4	8																			4	4	4	8	8	8		N/A	N/A
PCM1_HUMAN	Q15154	Pericentriolar material 1 protein	PCM1		N/A		N/A		N/A		N/A		T1+DMSO only		T1+MBV only						3	2																			2	3	3	2	2	2		N/A	N/A
MYPT1_HUMAN	O14974	Protein phosphatase 1 regulatory subunit 12A	PPP1R12A		N/A		N/A		N/A		N/A		T1+DMSO only		T1+MBV only						4	5																			4	4	4	4	5	5		N/A	N/A
B2RCM3_HUMAN	B2RCM3	cDNA, FLJ96158, highly similar to Homo sapiens calpain 2, (m/II) large subunit (CAPN2), mRNA			FLAG only		FLAG only		FLAG only		FLAG only		FLAG only		5							5				1	1	1																4	5	5		N/A	N/A
ADRM1_HUMAN	Q16186	Proteasomal ubiquitin receptor ADRM1	ADRM1		N/A		B1+MBV only		N/A		H+MBV only		N/A		T1+MBV only			1		1		3										1	1	1				1	1	1				2	3	3		N/A	B1+MBV only
KCC2A_HUMAN	Q9UQM7	Calcium/calmodulin-dependent protein kinase type II subunit alpha	CAMK2A		N/A		N/A		N/A		H+MBV only		T1+DMSO only		T1+MBV only					1	1	3																1	1	1	1	1	1	2	3	3		N/A	N/A
COPB_HUMAN	P53618	Coatomer subunit beta	COPB1		N/A		B1+MBV only		N/A		N/A		N/A		T1+MBV only			1				3										1	1	1										3	3	3		N/A	B1+MBV only
EIF3C_HUMAN	Q99613	Eukaryotic translation initiation factor 3 subunit C	EIF3C		N/A		B1+MBV only		N/A		H+MBV only		N/A		T1+MBV only			2		2		4										1	2	2				2	2	2				3	4	4		N/A	B1+MBV only
DHB12_HUMAN	Q53GQ0	Estradiol 17-beta-dehydrogenase 12	HSD17B12		N/A		B1+MBV only		N/A		H+MBV only		N/A		T1+MBV only			1		1		4										1	1	1				1	1	1				3	4	4		N/A	B1+MBV only
RL18_HUMAN	Q07020	60S ribosomal protein L18	RPL18		N/A		B1+MBV only		H+DMSO only		H+MBV only		T1+DMSO only		T1+MBV only			2	2	1	1	3	1	1	1							2	2	2	1	2	2	1	1	1	1	1	1	2	3	3		0	2
CNN3_HUMAN	Q15417	Calponin-3	CNN3		FLAG only		1.333		FLAG only		1.167		1		3			1.333		1.167	1	3	1	1	1	1	1	1				2	3	1				2	2	1	1	1	1	2	3	3		0	1.333
XPO2_HUMAN	P55060	Exportin-2	CSE1L		FLAG only		2.5		FLAG only		2		FLAG only		3.5			5		4		7	1	1	1	2	2	2				3	5	5				3	4	4				5	7	7		0	5
GH_HCMVA	P12824	Envelope glycoprotein H	gH		N/A		B1+MBV only		N/A		N/A		N/A		T1+MBV only			1				2										1	1	1										2	2	2		N/A	B1+MBV only
PORTL_HCMVA	P16735	Portal protein UL6 homolog	UL104		N/A		N/A		H+DMSO only		H+MBV only		N/A		N/A				2	1															2	2	2	1	1	1								N/A	N/A
VGLI_HCMVA	P16778	UL37 immediate early glycoprotein	UL37		N/A		N/A		N/A		H+MBV only		N/A		N/A					2																		1	2	2								N/A	N/A
UL38_HCMVA	P16779	Protein UL38	UL38		N/A		N/A		N/A		H+MBV only		N/A		N/A					2																		1	2	2								N/A	N/A
TRM1_HCMVA	P16724	Tripartite terminase subunit UL28 homolog	UL56		N/A		B1+MBV only		N/A		N/A		N/A		T1+MBV only			2				1										2	2	2										1	1	1		N/A	B1+MBV only
DNBI_HCMVA	P17147	Major DNA-binding protein	UL57		N/A		N/A		H+DMSO only		H+MBV only		N/A		T1+MBV only				2	1		2													1	2	2	1	1	1				2	2	2		N/A	N/A
UL71_HCMVA	P16823	Tegument protein UL71	UL71		N/A		B1+MBV only		H+DMSO only		H+MBV only		N/A		T1+MBV only			2	1	2		2										2	2	2	1	1	1	2	2	2				1	2	2		N/A	B1+MBV only
OSTC_HUMAN	Q9NRP0	Oligosaccharyltransferase complex subunit OSTC	OSTC		B1+DMSO only		B1+MBV only		N/A		H+MBV only		N/A		T1+MBV only		1	1		1		1							1	1	1	1	1	1				1	1	1				1	1	1		B1+DMSO only	B1+MBV only
TARA_HUMAN	Q9H2D6	TRIO and F-actin-binding protein	TRIOBP		N/A		N/A		H+DMSO only		H+MBV only		T1+DMSO only		T1+MBV only				1	1	1	2													1	1	1	1	1	1	1	1	1	2	2	2		N/A	N/A
TRM7_HUMAN	Q9UET6	Putative tRNA (cytidine(32)/guanosine(34)-2'-O)-methyltransferase	FTSJ1		N/A		N/A		H+DMSO only		H+MBV only		N/A		N/A				1	1															1	1	1	1	1	1								N/A	N/A
MOB3A_HUMAN	Q96BX8	MOB kinase activator 3A	MOB3A		N/A		N/A		N/A		N/A		N/A		T1+MBV only							1																						1	1	1		N/A	N/A
OLA1_HUMAN	Q9NTK5	Obg-like ATPase 1	OLA1		N/A		B1+MBV only		N/A		N/A		N/A		N/A			1														1	1	1														N/A	B1+MBV only
OBSCN_HUMAN	Q5VST9	Obscurin	OBSCN		FLAG only		FLAG only		FLAG only		FLAG only		FLAG only		FLAG only											1	1	1																				N/A	N/A
POF1B_HUMAN	Q8WVV4	Protein POF1B	POF1B		N/A		B1+MBV only		N/A		N/A		N/A		N/A			1														1	1	1														N/A	B1+MBV only
LV302_HUMAN	P80748	Ig lambda chain V-III region LOI			B1+DMSO only		B1+MBV only		N/A		N/A		N/A		N/A		1	2											1	1	1	1	2	2														B1+DMSO only	B1+MBV only
OSMR_HUMAN	Q99650	Oncostatin-M-specific receptor subunit beta	OSMR		N/A		N/A		H+DMSO only		N/A		N/A		N/A				1																1	1	1											N/A	N/A
CSN1_HUMAN	Q13098	COP9 signalosome complex subunit 1	GPS1		N/A		N/A		N/A		H+MBV only		N/A		N/A					1																		1	1	1								N/A	N/A
CSN3_HUMAN	Q9UNS2	COP9 signalosome complex subunit 3	COPS3		N/A		B1+MBV only		N/A		N/A		N/A		N/A			1														1	1	1														N/A	B1+MBV only
HV202_HUMAN	P01815	Ig heavy chain V-II region COR			FLAG only		FLAG only		1		1		1		FLAG only				1	1	1					1	1	1							1	1	1	1	1	1	1	1	1					N/A	N/A
L0R8D2_HUMAN	L0R8D2	Alternative protein RCOR1	RCOR1		N/A		N/A		H+DMSO only		N/A		N/A		N/A				1																1	1	1											N/A	N/A
CNOT1_HUMAN	A5YKK6	CCR4-NOT transcription complex subunit 1	CNOT1		N/A		N/A		N/A		H+MBV only		N/A		T1+MBV only					2		1																2	2	2				1	1	1		N/A	N/A
GOT1B_HUMAN	Q9Y3E0	Vesicle transport protein GOT1B	GOLT1B		N/A		B1+MBV only		N/A		N/A		N/A		N/A			1														1	1	1														N/A	B1+MBV only
OTUB1_HUMAN	Q96FW1	Ubiquitin thioesterase OTUB1	OTUB1		N/A		B1+MBV only		N/A		N/A		N/A		N/A			1														1	1	1														N/A	B1+MBV only
NXP20_HUMAN	Q8IWE2	Protein NOXP20	FAM114A1		N/A		B1+MBV only		N/A		N/A		N/A		N/A			1														1	1	1														N/A	B1+MBV only
OSBL8_HUMAN	Q9BZF1	Oxysterol-binding protein-related protein 8	OSBPL8		N/A		N/A		N/A		H+MBV only		N/A		T1+MBV only					1		1																1	1	1				1	1	1		N/A	N/A
SPOP_HUMAN	O43791	Speckle-type POZ protein	SPOP		N/A		N/A		N/A		H+MBV only		N/A		N/A					1																		1	1	1								N/A	N/A
PIMT_HUMAN	P22061	Protein-L-isoaspartate(D-aspartate) O-methyltransferase	PCMT1		0.5		1		0.25		1		0.5		0.75		2	4	1	4	2	3	7	8	8	3	4	4	2	2	2	4	4	4	1	1	1	4	4	4	1	2	2	3	3	3		0.25	0.5
KV119_HUMAN	P01611	Ig kappa chain V-I region Wes			B1+DMSO only		B1+MBV only		N/A		N/A		T1+DMSO only		T1+MBV only		2	1			1	1							1	2	2	1	1	1							1	1	1	1	1	1		B1+DMSO only	B1+MBV only
KV106_HUMAN	P01598	Ig kappa chain V-I region EU			B1+DMSO only		N/A		N/A		H+MBV only		T1+DMSO only		T1+MBV only		1			1	1	1							1	1	1							1	1	1	1	1	1	1	1	1		B1+DMSO only	N/A
Q6GMX0_HUMAN	Q6GMX0	Uncharacterized protein			B1+DMSO only		B1+MBV only		N/A		N/A		N/A		N/A		1	1											1	1	1	1	1	1														B1+DMSO only	B1+MBV only
KV113_HUMAN	P01605	Ig kappa chain V-I region Lay			1		2		1		1		2		1		1	2	1	1	2	1				1	1	1	1	1	1	1	2	2	1	1	1	1	1	1	1	2	2	1	1	1		B1+DMSO only	B1+MBV only
KV116_HUMAN	P01608	Ig kappa chain V-I region Roy			FLAG only		FLAG only		FLAG only		FLAG only		FLAG only		1							1				1	1	1																1	1	1		N/A	N/A
KV112_HUMAN	P01604	Ig kappa chain V-I region Kue			1		FLAG only		FLAG only		FLAG only		FLAG only		FLAG only		1									1	1	1	1	1	1																	B1+DMSO only	N/A
A8K008_HUMAN	A8K008	cDNA FLJ78387			FLAG only		FLAG only		FLAG only		FLAG only		FLAG only		FLAG only		0	0	0	0	0	0	4	8	0	4	10	1	3	13	0	3	11	0	2	8	0	2	6	0	3	11	0	3	8	0		N/A	N/A
KV120_HUMAN	P01612	Ig kappa chain V-I region Mev			FLAG only		FLAG only		FLAG only		FLAG only		FLAG only		FLAG only											1	1	1																				N/A	N/A
A2J1N8_HUMAN	A2J1N8	Rheumatoid factor RF-ET11 (Fragment)			B1+DMSO only		B1+MBV only		N/A		N/A		T1+DMSO only		T1+MBV only		2	1			1	1							2	2	2	1	1	1							1	1	1	1	1	1		B1+DMSO only	B1+MBV only
A2NZ55_HUMAN	A2NZ55	Variable immnoglobulin anti-estradiol heavy chain (Fragment)			N/A		N/A		N/A		N/A		T1+DMSO only		T1+MBV only						1	1																			1	1	1	1	1	1		N/A	N/A
S6AWD6_HUMAN	S6AWD6	IgG L chain			B1+DMSO only		B1+MBV only		H+DMSO only		H+MBV only		T1+DMSO only		T1+MBV only		1	2	1	1	1	1							1	1	1	1	2	2	1	1	1	1	1	1	1	1	1	1	1	1		B1+DMSO only	B1+MBV only
A0A068LRW4_HUMAN	A0A068LRW4	Ig heavy chain variable region (Fragment)			B1+DMSO only		B1+MBV only		N/A		N/A		N/A		T1+MBV only		1	1				1							1	1	1	1	1	1										1	1	1		B1+DMSO only	B1+MBV only
B4DXZ8_HUMAN	B4DXZ8	cDNA FLJ61458, highly similar to AF4/FMR2 family member 1			N/A		N/A		N/A		N/A		N/A		T1+MBV only							1																						1	1	1		N/A	N/A
S6BGE9_HUMAN	S6BGE9	IgG L chain			N/A		N/A		N/A		N/A		N/A		T1+MBV only							1																						1	1	1		N/A	N/A
Q59GZ3_HUMAN	Q59GZ3	Eukaryotic translation initiation factor 2 beta variant (Fragment)			N/A		B1+MBV only		N/A		N/A		N/A		N/A			1														1	1	1														N/A	B1+MBV only
S6AWD3_HUMAN	S6AWD3	IgG L chain			N/A		B1+MBV only		N/A		N/A		N/A		N/A			1														1	1	1														N/A	B1+MBV only
Q14730_HUMAN	Q14730	La 4.1 protein (Fragment)			N/A		B1+MBV only		H+DMSO only		N/A		N/A		N/A			2	2													2	2	2	2	2	2											N/A	B1+MBV only
B4DQQ1_HUMAN	B4DQQ1	cDNA FLJ55827			N/A		N/A		H+DMSO only		N/A		N/A		N/A				1																1	1	1											N/A	N/A
Q15898_HUMAN	Q15898	(clone XP6A11B) mRNA, partial EST (Fragment)			N/A		N/A		H+DMSO only		N/A		N/A		N/A				1																1	1	1											N/A	N/A
Q9P1T0_HUMAN	Q9P1T0	AS12 protein (Fragment)			N/A		N/A		H+DMSO only		N/A		N/A		N/A				1																1	1	1											N/A	N/A
B0AZS5_HUMAN	B0AZS5	cDNA, FLJ79515, highly similar to Kinesin-like protein KIF2			N/A		N/A		H+DMSO only		H+MBV only		N/A		N/A				1	1															1	1	1	1	1	1								N/A	N/A
A2J1P0_HUMAN	A2J1P0	Rheumatoid factor RF-IP16 (Fragment)			FLAG only		FLAG only		FLAG only		FLAG only		FLAG only		FLAG only											1	1	1																				N/A	N/A
L0EPB8_HUMAN	L0EPB8	Alternative ataxin1			FLAG only		FLAG only		FLAG only		FLAG only		FLAG only		FLAG only											1	1	1																				N/A	N/A
CROL3_HUMAN	H7BZ55	Putative ciliary rootlet coiled-coil protein-like 3 protein			N/A		N/A		N/A		H+MBV only		N/A		N/A					1																		1	1	1								N/A	N/A
ABCA1_HUMAN	O95477	ATP-binding cassette sub-family A member 1	ABCA1		N/A		N/A		N/A		N/A		N/A		T1+MBV only							1																						1	1	1		N/A	N/A
ABCD3_HUMAN	P28288	ATP-binding cassette sub-family D member 3	ABCD3		N/A		N/A		H+DMSO only		H+MBV only		N/A		N/A				2	1															2	2	2	1	1	1								N/A	N/A
THIM_HUMAN	P42765	3-ketoacyl-CoA thiolase, mitochondrial	ACAA2		N/A		B1+MBV only		N/A		N/A		N/A		N/A			1														1	1	1														N/A	B1+MBV only
ACAP2_HUMAN	Q15057	Arf-GAP with coiled-coil, ANK repeat and PH domain-containing protein 2	ACAP2		N/A		N/A		N/A		H+MBV only		N/A		N/A					1																		1	1	1								N/A	N/A
GCP60_HUMAN	Q9H3P7	Golgi resident protein GCP60	ACBD3		N/A		B1+MBV only		N/A		N/A		N/A		N/A			1														1	1	1														N/A	B1+MBV only
ACLY_HUMAN	P53396	ATP-citrate synthase	ACLY		FLAG only		1.66667		FLAG only		1.66667		FLAG only		2.66667			5		5		8	1	1	1	2	3	3				4	5	5				5	5	5				6	8	8		0	5
ACO13_HUMAN	Q9NPJ3	Acyl-coenzyme A thioesterase 13	ACOT13		N/A		B1+MBV only		N/A		N/A		N/A		N/A			1														1	1	1														N/A	B1+MBV only
ACSL1_HUMAN	P33121	Long-chain-fatty-acid--CoA ligase 1	ACSL1		N/A		N/A		N/A		N/A		T1+DMSO only		T1+MBV only						1	2																			1	1	1	2	2	2		N/A	N/A
ACSL3_HUMAN	O95573	Long-chain-fatty-acid--CoA ligase 3	ACSL3		N/A		B1+MBV only		N/A		N/A		N/A		N/A			1														1	1	1														N/A	B1+MBV only
ACTBL_HUMAN	Q562R1	Beta-actin-like protein 2	ACTBL2		N/A		N/A		H+DMSO only		H+MBV only		N/A		N/A		0	0	1.833	1.727	0	0	1	5	0	2	3	0	3	7	0	3	7	0	5	6	1	5	9	1	2	3	0	5	9	0		N/A	N/A
ACTG_HUMAN	P63261	Actin, cytoplasmic 2	ACTG1		0.913556		1.87163		1.4		1.45052		1.07407		1.38519		12.333	25.267	18.9	19.582	14.5	18.7	14	20	2	20	25	2	22	35	1	34	53	3	19	25	3	23	35	3	20	27	2	30	41	2		1.34054	2.74641
ARP3_HUMAN	P61158	Actin-related protein 3	ACTR3		N/A		B1+MBV only		N/A		N/A		N/A		N/A			2														2	2	2														N/A	B1+MBV only
ADHX_HUMAN	P11766	Alcohol dehydrogenase class-3	ADH5		N/A		B1+MBV only		N/A		N/A		N/A		N/A			2														2	2	2														N/A	B1+MBV only
K7ERT3_HUMAN	K7ERT3	ADNP homeobox protein 2 (Fragment)	ADNP2		N/A		N/A		H+DMSO only		N/A		N/A		N/A				1																1	1	1											N/A	N/A
E7EUN2_HUMAN	E7EUN2	Arf-GAP with GTPase, ANK repeat and PH domain-containing protein 1	AGAP1		FLAG only		FLAG only		FLAG only		FLAG only		FLAG only		FLAG only				0	0						1	1	1							6	7	0	3	5	0								N/A	N/A
AGAP3_HUMAN	Q96P47	Arf-GAP with GTPase, ANK repeat and PH domain-containing protein 3	AGAP3		N/A		N/A		N/A		H+MBV only		N/A		N/A				0	1.667															1	2	0	2	3	1								N/A	N/A
AGRIN_HUMAN	O00468	Agrin	AGRN		N/A		N/A		H+DMSO only		N/A		N/A		N/A				1																1	1	1											N/A	N/A
AIMP1_HUMAN	Q12904	Aminoacyl tRNA synthase complex-interacting multifunctional protein 1	AIMP1		N/A		B1+MBV only		N/A		H+MBV only		N/A		T1+MBV only			1		1		2										1	1	1				1	1	1				2	2	2		N/A	B1+MBV only
AIMP2_HUMAN	Q13155	Aminoacyl tRNA synthase complex-interacting multifunctional protein 2	AIMP2		N/A		B1+MBV only		N/A		N/A		N/A		T1+MBV only			1				1										1	1	1										1	1	1		N/A	B1+MBV only
KAD1_HUMAN	P00568	Adenylate kinase isoenzyme 1	AK1		N/A		B1+MBV only		N/A		N/A		N/A		N/A			1														1	1	1														N/A	B1+MBV only
AKA12_HUMAN	Q02952	A-kinase anchor protein 12	AKAP12		N/A		B1+MBV only		N/A		N/A		N/A		N/A			1														1	1	1														N/A	B1+MBV only
AKP8L_HUMAN	Q9ULX6	A-kinase anchor protein 8-like	AKAP8L		N/A		N/A		H+DMSO only		H+MBV only		T1+DMSO only		T1+MBV only				2	1	2	2													1	2	2	1	1	1	1	2	2	1	2	2		N/A	N/A
ALDR_HUMAN	P15121	Aldose reductase	AKR1B1		N/A		B1+MBV only		N/A		N/A		N/A		N/A			1														1	1	1														N/A	B1+MBV only
P5CS_HUMAN	P54886	Delta-1-pyrroline-5-carboxylate synthase	ALDH18A1		N/A		N/A		H+DMSO only		N/A		N/A		N/A				1																1	1	1											N/A	N/A
AL1A2_HUMAN	O94788	Retinal dehydrogenase 2	ALDH1A2		N/A		N/A		H+DMSO only		H+MBV only		N/A		N/A				1	1															1	1	1	1	1	1								N/A	N/A
AL1L2_HUMAN	Q3SY69	Mitochondrial 10-formyltetrahydrofolate dehydrogenase	ALDH1L2		N/A		B1+MBV only		N/A		H+MBV only		N/A		N/A			1		1												1	1	1				1	1	1								N/A	B1+MBV only
ALDH2_HUMAN	P05091	Aldehyde dehydrogenase, mitochondrial	ALDH2		N/A		B1+MBV only		N/A		N/A		N/A		N/A			1														1	1	1														N/A	B1+MBV only
AL9A1_HUMAN	P49189	4-trimethylaminobutyraldehyde dehydrogenase	ALDH9A1		N/A		B1+MBV only		N/A		N/A		N/A		N/A			1														1	1	1														N/A	B1+MBV only
LOX15_HUMAN	P16050	Arachidonate 15-lipoxygenase	ALOX15		N/A		B1+MBV only		N/A		N/A		N/A		N/A			1														1	1	1														N/A	B1+MBV only
ANK1_HUMAN	P16157	Ankyrin-1	ANK1		N/A		B1+MBV only		N/A		N/A		N/A		N/A			1														1	1	1														N/A	B1+MBV only
AP1G1_HUMAN	O43747	AP-1 complex subunit gamma-1	AP1G1		N/A		B1+MBV only		H+DMSO only		H+MBV only		N/A		T1+MBV only			1	1	1		1										1	1	1	1	1	1	1	1	1				1	1	1		N/A	B1+MBV only
AP2M1_HUMAN	Q96CW1	AP-2 complex subunit mu	AP2M1		N/A		N/A		H+DMSO only		H+MBV only		N/A		N/A				1	2															1	1	1	2	2	2								N/A	N/A
AP2S1_HUMAN	P53680	AP-2 complex subunit sigma	AP2S1		N/A		N/A		N/A		H+MBV only		N/A		N/A					1																		1	1	1								N/A	N/A
APEX1_HUMAN	P27695	DNA-(apurinic or apyrimidinic site) lyase	APEX1		N/A		B1+MBV only		N/A		N/A		N/A		N/A			1														1	1	1														N/A	B1+MBV only
NNRE_HUMAN	Q8NCW5	NAD(P)H-hydrate epimerase	APOA1BP		N/A		B1+MBV only		N/A		N/A		N/A		N/A			1														1	1	1														N/A	B1+MBV only
APOD_HUMAN	P05090	Apolipoprotein D	APOD		N/A		N/A		H+DMSO only		N/A		N/A		N/A				2																2	2	2											N/A	N/A
COPD_HUMAN	P48444	Coatomer subunit delta	ARCN1		N/A		B1+MBV only		N/A		H+MBV only		N/A		T1+MBV only			2		1		1										1	2	2				1	1	1				1	1	1		N/A	B1+MBV only
ARF5_HUMAN	P84085	ADP-ribosylation factor 5	ARF5		N/A		N/A		N/A		N/A		N/A		T1+MBV only		0	0	0	0	0	1.333							1	1	0	1	2	0	1	1	0	1	1	0	1	1	0	2	2	1		N/A	N/A
BIG2_HUMAN	Q9Y6D5	Brefeldin A-inhibited guanine nucleotide-exchange protein 2	ARFGEF2		N/A		N/A		N/A		N/A		N/A		T1+MBV only							1																						1	1	1		N/A	N/A
ARGI1_HUMAN	P05089	Arginase-1	ARG1		N/A		B1+MBV only		H+DMSO only		N/A		N/A		N/A			1	2													1	1	1	2	2	2											N/A	B1+MBV only
RHG01_HUMAN	Q07960	Rho GTPase-activating protein 1	ARHGAP1		N/A		B1+MBV only		N/A		N/A		N/A		N/A			1														1	1	1														N/A	B1+MBV only
RHG22_HUMAN	Q7Z5H3	Rho GTPase-activating protein 22	ARHGAP22		N/A		N/A		H+DMSO only		N/A		N/A		N/A				1																1	1	1											N/A	N/A
RHG23_HUMAN	Q9P227	Rho GTPase-activating protein 23	ARHGAP23		N/A		N/A		H+DMSO only		H+MBV only		N/A		N/A				1	1															1	1	1	1	1	1								N/A	N/A
GDIR1_HUMAN	P52565	Rho GDP-dissociation inhibitor 1	ARHGDIA		FLAG only		2		FLAG only		FLAG only		FLAG only		FLAG only			4								1	2	2				4	4	4														N/A	B1+MBV only
ARHGH_HUMAN	Q96PE2	Rho guanine nucleotide exchange factor 17	ARHGEF17		N/A		N/A		H+DMSO only		N/A		N/A		N/A				1																1	1	1											N/A	N/A
ARL1_HUMAN	P40616	ADP-ribosylation factor-like protein 1	ARL1		N/A		N/A		H+DMSO only		H+MBV only		N/A		N/A				1	1															1	1	1	1	1	1								N/A	N/A
ARMX3_HUMAN	Q9UH62	Armadillo repeat-containing X-linked protein 3	ARMCX3		N/A		N/A		N/A		H+MBV only		N/A		N/A					1																		1	1	1								N/A	N/A
ARC1B_HUMAN	O15143	Actin-related protein 2/3 complex subunit 1B	ARPC1B		N/A		B1+MBV only		N/A		N/A		N/A		N/A			1														1	1	1														N/A	B1+MBV only
ARPC2_HUMAN	O15144	Actin-related protein 2/3 complex subunit 2	ARPC2		N/A		B1+MBV only		N/A		N/A		N/A		N/A			1														1	1	1														N/A	B1+MBV only
ASCC3_HUMAN	Q8N3C0	Activating signal cointegrator 1 complex subunit 3	ASCC3		N/A		N/A		N/A		H+MBV only		N/A		N/A					1																		1	1	1								N/A	N/A
ASNS_HUMAN	P08243	Asparagine synthetase [glutamine-hydrolyzing]	ASNS		N/A		B1+MBV only		N/A		N/A		N/A		T1+MBV only			2				1										2	2	2										1	1	1		N/A	B1+MBV only
ASPH_HUMAN	Q12797	Aspartyl/asparaginyl beta-hydroxylase	ASPH		N/A		B1+MBV only		N/A		H+MBV only		N/A		N/A			1		1												1	1	1				1	1	1								N/A	B1+MBV only
ATG5_HUMAN	Q9H1Y0	Autophagy protein 5	ATG5		B1+DMSO only		N/A		N/A		N/A		N/A		N/A		1												1	1	1																	B1+DMSO only	N/A
ATLA3_HUMAN	Q6DD88	Atlastin-3	ATL3		N/A		B1+MBV only		N/A		H+MBV only		N/A		T1+MBV only			1		1		1										1	1	1				1	1	1				1	1	1		N/A	B1+MBV only
AT1B3_HUMAN	P54709	Sodium/potassium-transporting ATPase subunit beta-3	ATP1B3		N/A		N/A		N/A		H+MBV only		N/A		N/A					1																		1	1	1								N/A	N/A
AT2B4_HUMAN	P23634	Plasma membrane calcium-transporting ATPase 4	ATP2B4		N/A		N/A		H+DMSO only		H+MBV only		N/A		T1+MBV only				1	2		2													1	1	1	2	2	2				2	2	2		N/A	N/A
ATPG_HUMAN	P36542	ATP synthase subunit gamma, mitochondrial	ATP5C1		N/A		B1+MBV only		N/A		N/A		N/A		N/A			1					1	2	2							1	1	1														0	0.5
AT5F1_HUMAN	P24539	ATP synthase F(0) complex subunit B1, mitochondrial	ATP5F1		N/A		B1+MBV only		N/A		H+MBV only		N/A		T1+MBV only			2		2		1										2	2	2				1	2	2				1	1	1		N/A	B1+MBV only
ATPK_HUMAN	P56134	ATP synthase subunit f, mitochondrial	ATP5J2		N/A		B1+MBV only		N/A		H+MBV only		N/A		N/A			2		1												1	2	2				1	1	1								N/A	B1+MBV only
ATP5L_HUMAN	O75964	ATP synthase subunit g, mitochondrial	ATP5L		N/A		B1+MBV only		N/A		N/A		N/A		N/A			2														2	2	2														N/A	B1+MBV only
AT5L2_HUMAN	Q7Z4Y8	ATP synthase subunit g 2, mitochondrial	ATP5L2		N/A		N/A		H+DMSO only		N/A		N/A		N/A				1																1	1	1											N/A	N/A
VATA_HUMAN	P38606	V-type proton ATPase catalytic subunit A	ATP6V1A		N/A		B1+MBV only		N/A		N/A		N/A		N/A			1														1	1	1														N/A	B1+MBV only
VATB2_HUMAN	P21281	V-type proton ATPase subunit B, brain isoform	ATP6V1B2		N/A		B1+MBV only		N/A		N/A		N/A		N/A			2														2	2	2														N/A	B1+MBV only
VATH_HUMAN	Q9UI12	V-type proton ATPase subunit H	ATP6V1H		N/A		N/A		N/A		N/A		N/A		T1+MBV only							2																						2	2	2		N/A	N/A
ATRIP_HUMAN	Q8WXE1	ATR-interacting protein	ATRIP		N/A		B1+MBV only		N/A		N/A		N/A		N/A			1														1	1	1														N/A	B1+MBV only
B4GT5_HUMAN	O43286	Beta-1,4-galactosyltransferase 5	B4GALT5		N/A		B1+MBV only		N/A		N/A		N/A		N/A			1														1	1	1														N/A	B1+MBV only
BBS1_HUMAN	Q8NFJ9	Bardet-Biedl syndrome 1 protein	BBS1		FLAG only		FLAG only		FLAG only		FLAG only		FLAG only		FLAG only											1	1	1																				N/A	N/A
BAP31_HUMAN	P51572	B-cell receptor-associated protein 31	BCAP31		N/A		B1+MBV only		N/A		N/A		N/A		N/A			1														1	1	1														N/A	B1+MBV only
BCAS3_HUMAN	Q9H6U6	Breast carcinoma-amplified sequence 3	BCAS3		FLAG only		FLAG only		FLAG only		FLAG only		FLAG only		FLAG only											1	1	1																				N/A	N/A
BIN1_HUMAN	O00499	Myc box-dependent-interacting protein 1	BIN1		N/A		N/A		N/A		H+MBV only		N/A		N/A					1																		1	1	1								N/A	N/A
BIEA_HUMAN	P53004	Biliverdin reductase A	BLVRA		N/A		N/A		N/A		N/A		N/A		T1+MBV only							1																						1	1	1		N/A	N/A
BLVRB_HUMAN	P30043	Flavin reductase (NADPH)	BLVRB		N/A		B1+MBV only		N/A		N/A		N/A		N/A			1														1	1	1														N/A	B1+MBV only
BZW1_HUMAN	Q7L1Q6	Basic leucine zipper and W2 domain-containing protein 1	BZW1		N/A		B1+MBV only		N/A		N/A		N/A		N/A			1														1	1	1														N/A	B1+MBV only
CS068_HUMAN	Q86XI8	Uncharacterized protein C19orf68	C19orf68		N/A		B1+MBV only		N/A		N/A		T1+DMSO only		T1+MBV only			1			1	1										1	1	1							1	1	1	1	1	1		N/A	B1+MBV only
CO3_HUMAN	P01024	Complement C3	C3		2.143		2.167		FLAG only		FLAG only		1		1		2.143	2.167			1	1	1	1	1	1	1	1	3	3	2	2	3	2							1	1	1	1	1	1		2.143	2.167
H7C4V1_HUMAN	H7C4V1	Uncharacterized protein C3orf30 (Fragment)	C3orf30		FLAG only		FLAG only		FLAG only		FLAG only		FLAG only		FLAG only											1	1	1																				N/A	N/A
CAC1F_HUMAN	O60840	Voltage-dependent L-type calcium channel subunit alpha-1F	CACNA1F		N/A		N/A		N/A		N/A		N/A		T1+MBV only							1																						1	1	1		N/A	N/A
CYBP_HUMAN	Q9HB71	Calcyclin-binding protein	CACYBP		B1+DMSO only		B1+MBV only		N/A		N/A		N/A		N/A		1	2											1	1	1	2	2	2														B1+DMSO only	B1+MBV only
PYR1_HUMAN	P27708	CAD protein	CAD		N/A		B1+MBV only		N/A		H+MBV only		T1+DMSO only		T1+MBV only			1		1	1	2	1	1	1							1	1	1				1	1	1	1	1	1	2	2	2		0	1
CALL3_HUMAN	P27482	Calmodulin-like protein 3	CALML3		N/A		N/A		H+DMSO only		N/A		N/A		N/A				1																1	1	1											N/A	N/A
CALU_HUMAN	O43852	Calumenin	CALU		N/A		N/A		N/A		H+MBV only		N/A		N/A					1																		1	1	1								N/A	N/A
CAN1_HUMAN	P07384	Calpain-1 catalytic subunit	CAPN1		FLAG only		1.33333		2.66667		0.666667		FLAG only		1.66667			4	8	2		5				3	3	3				4	4	4	6	8	8	2	2	2				5	5	5		N/A	B1+MBV only
CAPR1_HUMAN	Q14444	Caprin-1	CAPRIN1		B1+DMSO only		B1+MBV only		N/A		N/A		N/A		N/A		1	1											1	1	1	1	1	1														B1+DMSO only	B1+MBV only
CAZA2_HUMAN	P47755	F-actin-capping protein subunit alpha-2	CAPZA2		FLAG only		1.2		FLAG only		1		FLAG only		FLAG only			2.4		2						1	2	2				2	3	2				1	2	2								N/A	B1+MBV only
CARD9_HUMAN	Q9H257	Caspase recruitment domain-containing protein 9	CARD9		N/A		N/A		N/A		N/A		T1+DMSO only		T1+MBV only						2	2																			2	2	2	2	2	2		N/A	N/A
SYCC_HUMAN	P49589	Cysteine--tRNA ligase, cytoplasmic	CARS		N/A		B1+MBV only		N/A		N/A		N/A		N/A			1														1	1	1														N/A	B1+MBV only
ICAL_HUMAN	P20810	Calpastatin	CAST		N/A		B1+MBV only		N/A		N/A		N/A		N/A			2														1	2	2														N/A	B1+MBV only
CCD93_HUMAN	Q567U6	Coiled-coil domain-containing protein 93	CCDC93		N/A		B1+MBV only		H+DMSO only		H+MBV only		N/A		N/A			1	1	1												1	1	1	1	1	1	1	1	1								N/A	B1+MBV only
CCNT2_HUMAN	O60583	Cyclin-T2	CCNT2		N/A		N/A		N/A		N/A		T1+DMSO only		T1+MBV only						2.043	2.049																			3	3	2	3	3	2		N/A	N/A
TCPE_HUMAN	P48643	T-complex protein 1 subunit epsilon	CCT5		N/A		B1+MBV only		N/A		N/A		N/A		N/A			2														2	2	2														N/A	B1+MBV only
CD44_HUMAN	P16070	CD44 antigen	CD44		N/A		B1+MBV only		N/A		N/A		N/A		N/A			1														1	1	1														N/A	B1+MBV only
CD63_HUMAN	P08962	CD63 antigen	CD63		N/A		B1+MBV only		N/A		N/A		N/A		N/A			1														1	1	1														N/A	B1+MBV only
CDC37_HUMAN	Q16543	Hsp90 co-chaperone Cdc37	CDC37		N/A		N/A		H+DMSO only		H+MBV only		N/A		T1+MBV only				1	2		1													1	1	1	1	2	2				1	1	1		N/A	N/A
CDC42_HUMAN	P60953	Cell division control protein 42 homolog	CDC42		N/A		B1+MBV only		N/A		N/A		N/A		N/A			2														2	2	2														N/A	B1+MBV only
MRCKA_HUMAN	Q5VT25	Serine/threonine-protein kinase MRCK alpha	CDC42BPA		N/A		N/A		H+DMSO only		H+MBV only		N/A		T1+MBV only				1	1		1													1	1	1	1	1	1				1	1	1		N/A	N/A
CDC6_HUMAN	Q99741	Cell division control protein 6 homolog	CDC6		N/A		N/A		N/A		N/A		N/A		T1+MBV only							1																						1	1	1		N/A	N/A
CDSN_HUMAN	Q15517	Corneodesmosin	CDSN		N/A		B1+MBV only		N/A		N/A		N/A		N/A			1														1	1	1														N/A	B1+MBV only
CE152_HUMAN	O94986	Centrosomal protein of 152 kDa	CEP152		N/A		N/A		N/A		H+MBV only		N/A		N/A					1																		1	1	1								N/A	N/A
COF2_HUMAN	Q9Y281	Cofilin-2	CFL2		N/A		B1+MBV only		N/A		N/A		N/A		N/A		0	1.25								1	1	0	1	1	0	2	3	1														N/A	B1+MBV only
CTRO_HUMAN	O14578	Citron Rho-interacting kinase	CIT		N/A		N/A		H+DMSO only		H+MBV only		N/A		N/A				2	1															1	2	2	1	1	1								N/A	N/A
L8E7N0_HUMAN	L8E7N0	Alternative protein CLGN	CLGN		N/A		N/A		N/A		N/A		N/A		N/A								1	1	1																							0	0
CLIC4_HUMAN	Q9Y696	Chloride intracellular channel protein 4	CLIC4		N/A		B1+MBV only		N/A		H+MBV only		N/A		T1+MBV only			1		1		1										1	1	1				1	1	1				1	1	1		N/A	B1+MBV only
EPN4_HUMAN	Q14677	Clathrin interactor 1	CLINT1		N/A		B1+MBV only		N/A		N/A		N/A		N/A			2														2	2	2														N/A	B1+MBV only
CLK3_HUMAN	P49761	Dual specificity protein kinase CLK3	CLK3		N/A		N/A		H+DMSO only		N/A		N/A		N/A				2																2	2	2											N/A	N/A
CNBD2_HUMAN	Q96M20	Cyclic nucleotide-binding domain-containing protein 2	CNBD2		N/A		N/A		N/A		H+MBV only		N/A		N/A					1																		1	1	1								N/A	N/A
CNBP_HUMAN	P62633	Cellular nucleic acid-binding protein	CNBP		N/A		N/A		H+DMSO only		H+MBV only		N/A		N/A				1	1															1	1	1	1	1	1								N/A	N/A
CNN1_HUMAN	P51911	Calponin-1	CNN1		N/A		N/A		N/A		H+MBV only		N/A		N/A					2																		1	2	2								N/A	N/A
CNN2_HUMAN	Q99439	Calponin-2	CNN2		FLAG only		1.11117		0.333333		0.972167		0.333333		1.66667			6.667	2	5.833	2	10	3	5	5	4	6	6				5	7	5	2	2	2	5	6	5	2	2	2	7	10	10		0	1.3334
CNTP1_HUMAN	P78357	Contactin-associated protein 1	CNTNAP1		N/A		N/A		H+DMSO only		N/A		N/A		N/A				1																1	1	1											N/A	N/A
COG1_HUMAN	Q8WTW3	Conserved oligomeric Golgi complex subunit 1	COG1		N/A		N/A		N/A		N/A		N/A		T1+MBV only							1																						1	1	1		N/A	N/A
COIA1_HUMAN	P39060	Collagen alpha-1(XVIII) chain	COL18A1		N/A		N/A		H+DMSO only		N/A		N/A		N/A				1																1	1	1											N/A	N/A
GT251_HUMAN	Q8NBJ5	Procollagen galactosyltransferase 1	COLGALT1		N/A		N/A		N/A		N/A		N/A		T1+MBV only							1																						1	1	1		N/A	N/A
COPZ1_HUMAN	P61923	Coatomer subunit zeta-1	COPZ1		N/A		B1+MBV only		N/A		N/A		N/A		N/A			1														1	1	1														N/A	B1+MBV only
COR1B_HUMAN	Q9BR76	Coronin-1B	CORO1B		N/A		B1+MBV only		N/A		N/A		N/A		N/A			1														1	1	1														N/A	B1+MBV only
CPNE1_HUMAN	Q99829	Copine-1	CPNE1		N/A		B1+MBV only		N/A		N/A		N/A		N/A			1														1	1	1														N/A	B1+MBV only
CROCC_HUMAN	Q5TZA2	Rootletin	CROCC		N/A		N/A		H+DMSO only		H+MBV only		N/A		N/A				2	1															1	2	2	1	1	1								N/A	N/A
CISY_HUMAN	O75390	Citrate synthase, mitochondrial	CS		N/A		B1+MBV only		H+DMSO only		N/A		N/A		N/A			1	1													1	1	1	1	1	1											N/A	B1+MBV only
CSDE1_HUMAN	O75534	Cold shock domain-containing protein E1	CSDE1		N/A		N/A		N/A		H+MBV only		N/A		N/A					1																		1	1	1								N/A	N/A
L0R5A1_HUMAN	L0R5A1	Alternative protein CSF2RB	CSF2RB		N/A		B1+MBV only		H+DMSO only		H+MBV only		T1+DMSO only		T1+MBV only			2	2	2	1	2										1	2	2	1	2	2	1	2	2	1	1	1	1	2	2		N/A	B1+MBV only
KC1D_HUMAN	P48730	Casein kinase I isoform delta	CSNK1D		N/A		N/A		N/A		H+MBV only		N/A		N/A					1																		1	1	1								N/A	N/A
CSK21_HUMAN	P68400	Casein kinase II subunit alpha	CSNK2A1		N/A		B1+MBV only		N/A		N/A		N/A		N/A			1														1	1	1														N/A	B1+MBV only
CSRP1_HUMAN	P21291	Cysteine and glycine-rich protein 1	CSRP1		FLAG only		1		2		FLAG only		1		1			1	2		1	1				1	1	1				1	1	1	1	2	2				1	1	1	1	1	1		N/A	B1+MBV only
CSRP2_HUMAN	Q16527	Cysteine and glycine-rich protein 2	CSRP2		N/A		B1+MBV only		N/A		N/A		N/A		N/A			1														1	1	1														N/A	B1+MBV only
CYTB_HUMAN	P04080	Cystatin-B	CSTB		N/A		B1+MBV only		N/A		N/A		N/A		N/A			2														2	2	2														N/A	B1+MBV only
B4DGU4_HUMAN	B4DGU4	Catenin beta-1	CTNNB1		N/A		N/A		H+DMSO only		H+MBV only		N/A		N/A				1	1															1	1	1	1	1	1								N/A	N/A
PPGB_HUMAN	P10619	Lysosomal protective protein	CTSA		N/A		B1+MBV only		N/A		N/A		N/A		N/A			1														1	1	1														N/A	B1+MBV only
CATZ_HUMAN	Q9UBR2	Cathepsin Z	CTSZ		N/A		B1+MBV only		N/A		N/A		N/A		N/A			2														1	2	2														N/A	B1+MBV only
SRC8_HUMAN	Q14247	Src substrate cortactin	CTTN		N/A		B1+MBV only		N/A		N/A		N/A		N/A			1														1	1	1														N/A	B1+MBV only
CUL3_HUMAN	Q13618	Cullin-3	CUL3		N/A		N/A		H+DMSO only		H+MBV only		N/A		N/A				1	2															1	1	1	2	2	2								N/A	N/A
CUL4B_HUMAN	Q13620	Cullin-4B	CUL4B		N/A		B1+MBV only		N/A		N/A		N/A		N/A			2														2	2	2														N/A	B1+MBV only
CYC_HUMAN	P99999	Cytochrome c	CYCS		N/A		B1+MBV only		H+DMSO only		N/A		N/A		N/A			2	1	0	0	0				1	1	0				2	2	2	1	1	1	1	1	0	1	1	0	1	1	0		N/A	B1+MBV only
CP2E1_HUMAN	P05181	Cytochrome P450 2E1	CYP2E1		N/A		B1+MBV only		N/A		N/A		N/A		N/A			1														1	1	1														N/A	B1+MBV only
DAD1_HUMAN	P61803	Dolichyl-diphosphooligosaccharide--protein glycosyltransferase subunit DAD1	DAD1		N/A		B1+MBV only		N/A		N/A		N/A		T1+MBV only			1				2										1	1	1										1	2	2		N/A	B1+MBV only
DAZP1_HUMAN	Q96EP5	DAZ-associated protein 1	DAZAP1		N/A		B1+MBV only		N/A		N/A		N/A		N/A			1														1	1	1														N/A	B1+MBV only
DBNL_HUMAN	Q9UJU6	Drebrin-like protein	DBNL		N/A		B1+MBV only		N/A		N/A		N/A		N/A			1														1	1	1														N/A	B1+MBV only
DCD_HUMAN	P81605	Dermcidin	DCD		1		2		1		FLAG only		FLAG only		FLAG only		1	2	1							1	1	1	1	1	1	2	2	2	1	1	1											B1+DMSO only	B1+MBV only
DCTD_HUMAN	P32321	Deoxycytidylate deaminase	DCTD		N/A		B1+MBV only		N/A		N/A		N/A		N/A			1														1	1	1														N/A	B1+MBV only
DCTN1_HUMAN	Q14203	Dynactin subunit 1	DCTN1		N/A		B1+MBV only		H+DMSO only		H+MBV only		N/A		T1+MBV only			1	1	1		1										1	1	1	1	1	1	1	1	1				1	1	1		N/A	B1+MBV only
DDB1_HUMAN	Q16531	DNA damage-binding protein 1	DDB1		N/A		B1+MBV only		N/A		N/A		N/A		N/A			1														1	1	1														N/A	B1+MBV only
DDHD1_HUMAN	Q8NEL9	Phospholipase DDHD1	DDHD1		N/A		N/A		N/A		N/A		T1+DMSO only		N/A						1																				1	1	1					N/A	N/A
OST48_HUMAN	P39656	Dolichyl-diphosphooligosaccharide--protein glycosyltransferase 48 kDa subunit	DDOST		FLAG only		1		1.5		2		0.5		1			2	3	4	1	2	1	1	1	2	2	2				2	2	2	2	3	3	3	4	4	1	1	1	2	2	2		0	2
DDRGK_HUMAN	Q96HY6	DDRGK domain-containing protein 1	DDRGK1		N/A		B1+MBV only		N/A		N/A		N/A		N/A			1														1	1	1														N/A	B1+MBV only
DDTL_HUMAN	A6NHG4	D-dopachrome decarboxylase-like protein	DDTL		N/A		B1+MBV only		N/A		N/A		N/A		N/A			1														1	1	1														N/A	B1+MBV only
DX39A_HUMAN	O00148	ATP-dependent RNA helicase DDX39A	DDX39A		N/A		B1+MBV only		N/A		N/A		N/A		T1+MBV only			1				1										1	1	1										1	1	1		N/A	B1+MBV only
DDX6_HUMAN	P26196	Probable ATP-dependent RNA helicase DDX6	DDX6		N/A		B1+MBV only		N/A		N/A		N/A		N/A			1														1	1	1														N/A	B1+MBV only
DESM_HUMAN	P17661	Desmin	DES		N/A		N/A		N/A		H+MBV only		N/A		N/A		0	0	0	1.42	0	0				2	3	0	3	7	0	3	5	0	4	8	0	5	10	1	2	2	0	3	3	0		N/A	N/A
DHX15_HUMAN	O43143	Putative pre-mRNA-splicing factor ATP-dependent RNA helicase DHX15	DHX15		N/A		B1+MBV only		N/A		N/A		N/A		N/A			1														1	1	1														N/A	B1+MBV only
DHX40_HUMAN	Q8IX18	Probable ATP-dependent RNA helicase DHX40	DHX40		N/A		N/A		H+DMSO only		H+MBV only		N/A		N/A				1	1															1	1	1	1	1	1								N/A	N/A
ODP2_HUMAN	P10515	Dihydrolipoyllysine-residue acetyltransferase component of pyruvate dehydrogenase complex, mitochondrial	DLAT		FLAG only		FLAG only		FLAG only		FLAG only		FLAG only		FLAG only											22	29	29																				N/A	N/A
DLDH_HUMAN	P09622	Dihydrolipoyl dehydrogenase, mitochondrial	DLD		FLAG only		1		FLAG only		FLAG only		FLAG only		FLAG only			1								1	1	1				1	1	1														N/A	B1+MBV only
ODO2_HUMAN	P36957	Dihydrolipoyllysine-residue succinyltransferase component of 2-oxoglutarate dehydrogenase complex, mitochondrial	DLST		0.2		0.8		FLAG only		FLAG only		0.4		0.4		1	4			2	2	1	2	2	5	5	5	1	1	1	4	4	4							1	2	2	1	2	2		0.5	2
DNJA1_HUMAN	P31689	DnaJ homolog subfamily A member 1	DNAJA1		FLAG only		2		1		FLAG only		1		FLAG only			2	1		1					1	1	1				2	2	2	1	1	1				1	1	1					N/A	B1+MBV only
DNJA2_HUMAN	O60884	DnaJ homolog subfamily A member 2	DNAJA2		FLAG only		1		1		1		1		1			1	1	1	1	1				1	1	1				1	1	1	1	1	1	1	1	1	1	1	1	1	1	1		N/A	B1+MBV only
DNJB3_HUMAN	Q8WWF6	DnaJ homolog subfamily B member 3	DNAJB3		N/A		N/A		H+DMSO only		H+MBV only		N/A		N/A				1	1															1	1	1	1	1	1								N/A	N/A
DNJC3_HUMAN	Q13217	DnaJ homolog subfamily C member 3	DNAJC3		N/A		B1+MBV only		N/A		N/A		N/A		N/A			1														1	1	1														N/A	B1+MBV only
DJC30_HUMAN	Q96LL9	DnaJ homolog subfamily C member 30	DNAJC30		N/A		N/A		N/A		H+MBV only		N/A		N/A					1																		1	1	1								N/A	N/A
DOCK6_HUMAN	Q96HP0	Dedicator of cytokinesis protein 6	DOCK6		N/A		N/A		H+DMSO only		H+MBV only		N/A		N/A				1	1															1	1	1	1	1	1								N/A	N/A
DPM1_HUMAN	O60762	Dolichol-phosphate mannosyltransferase subunit 1	DPM1		FLAG only		FLAG only		0.5		0.5		FLAG only		FLAG only				1	1						1	2	2							1	1	1	1	1	1								N/A	N/A
DPP3_HUMAN	Q9NY33	Dipeptidyl peptidase 3	DPP3		N/A		B1+MBV only		N/A		N/A		N/A		N/A			1														1	1	1														N/A	B1+MBV only
DRG1_HUMAN	Q9Y295	Developmentally-regulated GTP-binding protein 1	DRG1		N/A		B1+MBV only		N/A		N/A		N/A		N/A			1														1	1	1														N/A	B1+MBV only
DYST_HUMAN	Q03001	Dystonin	DST		N/A		N/A		H+DMSO only		H+MBV only		N/A		N/A				1	1															1	1	1	1	1	1								N/A	N/A
DEST_HUMAN	P60981	Destrin	DSTN		B1+DMSO only		B1+MBV only		H+DMSO only		H+MBV only		N/A		T1+MBV only		1	2	1	2		1	1	1	1				1	1	1	2	2	2	1	1	1	2	2	2				1	1	1		1	2
DTD1_HUMAN	Q8TEA8	D-tyrosyl-tRNA(Tyr) deacylase 1	DTD1		N/A		B1+MBV only		N/A		N/A		N/A		N/A			1														1	1	1														N/A	B1+MBV only
DYLT1_HUMAN	P63172	Dynein light chain Tctex-type 1	DYNLT1		N/A		N/A		N/A		N/A		N/A		T1+MBV only							1																						1	1	1		N/A	N/A
EEA1_HUMAN	Q15075	Early endosome antigen 1	EEA1		B1+DMSO only		B1+MBV only		N/A		N/A		N/A		N/A		1	2											1	1	1	2	2	2														B1+DMSO only	B1+MBV only
EF1A1_HUMAN	P68104	Elongation factor 1-alpha 1	EEF1A1		1.125		2.375		1.125		1.5		0.75		1.75		9	19	9	12	6	14	3	3	3	6	8	8	6	9	9	15	19	19	8	9	9	11	12	12	6	6	6	10	14	14		3	6.33333
EF1B_HUMAN	P24534	Elongation factor 1-beta	EEF1B2		N/A		B1+MBV only		N/A		H+MBV only		N/A		N/A			1		2												1	1	1				1	2	2								N/A	B1+MBV only
MCA3_HUMAN	O43324	Eukaryotic translation elongation factor 1 epsilon-1	EEF1E1		FLAG only		FLAG only		1		2		FLAG only		FLAG only				1	2			1	1	1	1	1	1							1	1	1	1	2	2								0	0
EF1G_HUMAN	P26641	Elongation factor 1-gamma	EEF1G		0.1		0.9		FLAG only		0.9		0.3		0.8		1	9		9	3	8	3	3	3	9	10	10	1	1	1	7	9	9				8	9	9	3	3	3	6	8	8		0.333333	3
EFCB7_HUMAN	A8K855	EF-hand calcium-binding domain-containing protein 7	EFCAB7		N/A		N/A		H+DMSO only		N/A		N/A		N/A				1																1	1	1											N/A	N/A
U5S1_HUMAN	Q15029	116 kDa U5 small nuclear ribonucleoprotein component	EFTUD2		N/A		N/A		N/A		H+MBV only		N/A		N/A					1																		1	1	1								N/A	N/A
EHD4_HUMAN	Q9H223	EH domain-containing protein 4	EHD4		N/A		N/A		N/A		H+MBV only		N/A		T1+MBV only					2		1																1	2	2				1	1	1		N/A	N/A
E2AK2_HUMAN	P19525	Interferon-induced, double-stranded RNA-activated protein kinase	EIF2AK2		N/A		B1+MBV only		H+DMSO only		H+MBV only		N/A		N/A			2	1	1												1	2	2	1	1	1	1	1	1								N/A	B1+MBV only
EIF3B_HUMAN	P55884	Eukaryotic translation initiation factor 3 subunit B	EIF3B		N/A		B1+MBV only		H+DMSO only		N/A		N/A		T1+MBV only			2	1			1										1	2	2	1	1	1							1	1	1		N/A	B1+MBV only
EIF3F_HUMAN	O00303	Eukaryotic translation initiation factor 3 subunit F	EIF3F		N/A		B1+MBV only		N/A		N/A		N/A		N/A			2														2	2	2														N/A	B1+MBV only
EIF3H_HUMAN	O15372	Eukaryotic translation initiation factor 3 subunit H	EIF3H		N/A		B1+MBV only		N/A		N/A		N/A		N/A			1														1	1	1														N/A	B1+MBV only
EIF3I_HUMAN	Q13347	Eukaryotic translation initiation factor 3 subunit I	EIF3I		N/A		B1+MBV only		N/A		N/A		N/A		N/A			1														1	1	1														N/A	B1+MBV only
EIF3L_HUMAN	Q9Y262	Eukaryotic translation initiation factor 3 subunit L	EIF3L		FLAG only		2.5		FLAG only		FLAG only		FLAG only		0.5			5				1				2	2	2				4	5	5										1	1	1		N/A	B1+MBV only
EIF3M_HUMAN	Q7L2H7	Eukaryotic translation initiation factor 3 subunit M	EIF3M		N/A		B1+MBV only		N/A		N/A		N/A		N/A			1														1	1	1														N/A	B1+MBV only
IF4H_HUMAN	Q15056	Eukaryotic translation initiation factor 4H	EIF4H		N/A		B1+MBV only		N/A		N/A		N/A		N/A			1														1	1	1														N/A	B1+MBV only
IF5A1_HUMAN	P63241	Eukaryotic translation initiation factor 5A-1	EIF5A		N/A		B1+MBV only		N/A		N/A		N/A		N/A			2														1	2	2														N/A	B1+MBV only
IF6_HUMAN	P56537	Eukaryotic translation initiation factor 6	EIF6		N/A		B1+MBV only		N/A		N/A		N/A		N/A			2														2	2	2														N/A	B1+MBV only
ELAV1_HUMAN	Q15717	ELAV-like protein 1	ELAVL1		N/A		N/A		N/A		H+MBV only		N/A		T1+MBV only					1		1																1	1	1				1	1	1		N/A	N/A
ELL_HUMAN	P55199	RNA polymerase II elongation factor ELL	ELL		N/A		N/A		N/A		N/A		T1+DMSO only		N/A						2																				2	2	2					N/A	N/A
ELL2_HUMAN	O00472	RNA polymerase II elongation factor ELL2	ELL2		N/A		N/A		N/A		N/A		T1+DMSO only		T1+MBV only						2	1																			2	2	2	1	1	1		N/A	N/A
ELOV1_HUMAN	Q9BW60	Elongation of very long chain fatty acids protein 1	ELOVL1		N/A		B1+MBV only		N/A		N/A		N/A		N/A			1														1	1	1														N/A	B1+MBV only
A9YLN7_HUMAN	A9YLN7	Tyrosine-protein kinase receptor	EML4/ALK fusion		N/A		B1+MBV only		N/A		N/A		N/A		N/A			1														1	1	1														N/A	B1+MBV only
ENOG_HUMAN	P09104	Gamma-enolase	ENO2		N/A		B1+MBV only		N/A		N/A		N/A		N/A			1.029		0												2	2	1				1	1	0								N/A	B1+MBV only
E41L2_HUMAN	O43491	Band 4.1-like protein 2	EPB41L2		N/A		B1+MBV only		N/A		N/A		N/A		N/A			1														1	1	1														N/A	B1+MBV only
ERAP1_HUMAN	Q9NZ08	Endoplasmic reticulum aminopeptidase 1	ERAP1		N/A		B1+MBV only		N/A		N/A		T1+DMSO only		T1+MBV only			2			1	1	1	1	1							2	2	2							1	1	1	1	1	1		0	2
ERCC5_HUMAN	P28715	DNA repair protein complementing XP-G cells	ERCC5		N/A		N/A		N/A		H+MBV only		N/A		N/A					1																		1	1	1								N/A	N/A
ERH_HUMAN	P84090	Enhancer of rudimentary homolog	ERH		FLAG only		FLAG only		FLAG only		1		FLAG only		FLAG only					2						2	2	2										1	2	2								N/A	N/A
ERLN1_HUMAN	O75477	Erlin-1	ERLIN1		B1+DMSO only		B1+MBV only		H+DMSO only		H+MBV only		T1+DMSO only		T1+MBV only		2	1	1	2	2	2	1	1	1				1	2	2	1	1	1	1	1	1	2	2	2	1	2	2	2	2	2		2	1
ERP29_HUMAN	P30040	Endoplasmic reticulum resident protein 29	ERP29		N/A		B1+MBV only		N/A		N/A		N/A		N/A			1														1	1	1														N/A	B1+MBV only
ESTD_HUMAN	P10768	S-formylglutathione hydrolase	ESD		N/A		B1+MBV only		N/A		N/A		N/A		N/A			1														1	1	1														N/A	B1+MBV only
ESYT2_HUMAN	A0FGR8	Extended synaptotagmin-2	ESYT2		N/A		N/A		N/A		H+MBV only		N/A		N/A					2																		2	2	2								N/A	N/A
ERF1_HUMAN	P62495	Eukaryotic peptide chain release factor subunit 1	ETF1		N/A		B1+MBV only		N/A		N/A		N/A		T1+MBV only			1				1										1	1	1										1	1	1		N/A	B1+MBV only
EWS_HUMAN	Q01844	RNA-binding protein EWS	EWSR1		B1+DMSO only		B1+MBV only		H+DMSO only		H+MBV only		N/A		N/A		1	1	2	1									1	1	1	1	1	1	1	2	2	1	1	1								B1+DMSO only	B1+MBV only
Q6NX51_HUMAN	Q6NX51	Exocyst complex component 4	EXOC4		N/A		N/A		N/A		H+MBV only		N/A		N/A					1																		1	1	1								N/A	N/A
FABPH_HUMAN	P05413	Fatty acid-binding protein, heart	FABP3		N/A		B1+MBV only		N/A		N/A		N/A		N/A			1														1	1	1														N/A	B1+MBV only
FAF2_HUMAN	Q96CS3	FAS-associated factor 2	FAF2		N/A		B1+MBV only		N/A		H+MBV only		N/A		N/A			1		1												1	1	1				1	1	1								N/A	B1+MBV only
F120A_HUMAN	Q9NZB2	Constitutive coactivator of PPAR-gamma-like protein 1	FAM120A		N/A		N/A		H+DMSO only		H+MBV only		N/A		N/A				2	2															1	2	2	2	2	2								N/A	N/A
NIBAN_HUMAN	Q9BZQ8	Protein Niban	FAM129A		N/A		N/A		N/A		N/A		N/A		T1+MBV only							2																						1	2	2		N/A	N/A
NIBL1_HUMAN	Q96TA1	Niban-like protein 1	FAM129B		N/A		B1+MBV only		N/A		H+MBV only		N/A		T1+MBV only			2		1		2										2	2	2				1	1	1				1	2	2		N/A	B1+MBV only
F1711_HUMAN	Q5VUB5	Protein FAM171A1	FAM171A1		N/A		N/A		H+DMSO only		N/A		N/A		N/A				1																1	1	1											N/A	N/A
FA83H_HUMAN	Q6ZRV2	Protein FAM83H	FAM83H		N/A		N/A		H+DMSO only		H+MBV only		N/A		N/A				1	2															1	1	1	2	2	2								N/A	N/A
F92A1_HUMAN	A1XBS5	Protein FAM92A1	FAM92A1		N/A		N/A		N/A		H+MBV only		N/A		N/A					1																		1	1	1								N/A	N/A
SYFA_HUMAN	Q9Y285	Phenylalanine--tRNA ligase alpha subunit	FARSA		FLAG only		1		FLAG only		2		FLAG only		1			1		2		1	1	1	1	1	1	1				1	1	1				2	2	2				1	1	1		0	1
FERM2_HUMAN	Q96AC1	Fermitin family homolog 2	FERMT2		N/A		N/A		N/A		N/A		N/A		T1+MBV only							2																						2	2	2		N/A	N/A
FUMH_HUMAN	P07954	Fumarate hydratase, mitochondrial	FH		N/A		B1+MBV only		N/A		N/A		N/A		N/A			2														1	2	2														N/A	B1+MBV only
FHL2_HUMAN	Q14192	Four and a half LIM domains protein 2	FHL2		N/A		B1+MBV only		N/A		N/A		N/A		N/A			1														1	1	1														N/A	B1+MBV only
FKBP3_HUMAN	Q00688	Peptidyl-prolyl cis-trans isomerase FKBP3	FKBP3		N/A		B1+MBV only		N/A		N/A		N/A		N/A			2														1	2	2														N/A	B1+MBV only
FKBP4_HUMAN	Q02790	Peptidyl-prolyl cis-trans isomerase FKBP4	FKBP4		N/A		B1+MBV only		N/A		N/A		N/A		N/A			2														2	2	2														N/A	B1+MBV only
FLII_HUMAN	Q13045	Protein flightless-1 homolog	FLII		N/A		B1+MBV only		H+DMSO only		H+MBV only		N/A		N/A			1	1	2												1	1	1	1	1	1	1	2	2								N/A	B1+MBV only
FLNA_HUMAN	P21333	Filamin-A	FLNA		0.452148		2.32891		1.05501		2.44451		1.20573		2.36669		9	46.357	21	48.658	24	47.109	20	27	26	15	20	19	7	9	8	42	48	44	18	21	21	41	49	48	20	24	24	42	48	45		0.334983	1.72543
FINC_HUMAN	P02751	Fibronectin	FN1		N/A		N/A		N/A		N/A		N/A		T1+MBV only							1	1	1	1																			1	1	1		0	0
FSD1L_HUMAN	Q9BXM9	FSD1-like protein	FSD1L		FLAG only		FLAG only		FLAG only		FLAG only		FLAG only		FLAG only											1	1	1																				N/A	N/A
FUBP1_HUMAN	Q96AE4	Far upstream element-binding protein 1	FUBP1		N/A		B1+MBV only		N/A		N/A		N/A		N/A			1														1	1	1														N/A	B1+MBV only
FUS_HUMAN	P35637	RNA-binding protein FUS	FUS		N/A		B1+MBV only		H+DMSO only		N/A		N/A		N/A			2	2													2	2	2	2	2	2											N/A	B1+MBV only
FXR1_HUMAN	P51114	Fragile X mental retardation syndrome-related protein 1	FXR1		N/A		N/A		H+DMSO only		H+MBV only		N/A		N/A				1	2															1	1	1	2	2	2								N/A	N/A
FZR_HUMAN	Q9UM11	Fizzy-related protein homolog	FZR1		N/A		N/A		N/A		H+MBV only		N/A		N/A					2																		1	2	2								N/A	N/A
G3BP2_HUMAN	Q9UN86	Ras GTPase-activating protein-binding protein 2	G3BP2		B1+DMSO only		B1+MBV only		H+DMSO only		H+MBV only		N/A		T1+MBV only		1	1	1	1		1							1	1	1	1	1	1	1	1	1	1	1	1				1	1	1		B1+DMSO only	B1+MBV only
GLGB_HUMAN	Q04446	1,4-alpha-glucan-branching enzyme	GBE1		N/A		B1+MBV only		N/A		H+MBV only		N/A		T1+MBV only			1		2		1										1	1	1				2	2	2				1	1	1		N/A	B1+MBV only
A0A024RBS1_HUMAN	A0A024RBS1	GCN1 general control of amino-acid synthesis 1-like 1 (Yeast), isoform CRA_b	GCN1L1		N/A		B1+MBV only		N/A		H+MBV only		N/A		T1+MBV only			2		2		2										2	2	2				2	2	2				2	2	2		N/A	B1+MBV only
GDIA_HUMAN	P31150	Rab GDP dissociation inhibitor alpha	GDI1		N/A		B1+MBV only		N/A		N/A		N/A		N/A		0	1.8											1	1	0	3	5	1														N/A	B1+MBV only
CXB1_HUMAN	P08034	Gap junction beta-1 protein	GJB1		N/A		N/A		N/A		H+MBV only		N/A		N/A					1																		1	1	1								N/A	N/A
GL_HCMVA	P16832	Envelope glycoprotein L	gL		N/A		N/A		H+DMSO only		H+MBV only		N/A		T1+MBV only				1	1		1													1	1	1	1	1	1				1	1	1		N/A	N/A
GLOD4_HUMAN	Q9HC38	Glyoxalase domain-containing protein 4	GLOD4		N/A		B1+MBV only		N/A		N/A		N/A		N/A			1														1	1	1														N/A	B1+MBV only
GLSK_HUMAN	O94925	Glutaminase kidney isoform, mitochondrial	GLS		N/A		B1+MBV only		N/A		N/A		N/A		N/A			1														1	1	1														N/A	B1+MBV only
GLNA_HUMAN	P15104	Glutamine synthetase	GLUL		N/A		B1+MBV only		N/A		N/A		N/A		N/A			1														1	1	1														N/A	B1+MBV only
GM_HCMVA	P16733	Envelope glycoprotein M	gM		N/A		B1+MBV only		H+DMSO only		N/A		N/A		T1+MBV only			2	1			2	1	1	1							2	2	2	1	1	1							2	2	2		0	2
GN_HCMVA	P16795	Glycoprotein N	GN		FLAG only		FLAG only		FLAG only		FLAG only		FLAG only		FLAG only											1	1	1																				N/A	N/A
GBB1_HUMAN	P62873	Guanine nucleotide-binding protein G(I)/G(S)/G(T) subunit beta-1	GNB1		N/A		B1+MBV only		N/A		N/A		N/A		N/A			1														1	1	1														N/A	B1+MBV only
GNPI1_HUMAN	P46926	Glucosamine-6-phosphate isomerase 1	GNPDA1		N/A		B1+MBV only		N/A		N/A		N/A		N/A			1														1	1	1														N/A	B1+MBV only
GNS_HUMAN	P15586	N-acetylglucosamine-6-sulfatase	GNS		N/A		B1+MBV only		N/A		N/A		N/A		N/A			1														1	1	1														N/A	B1+MBV only
AATC_HUMAN	P17174	Aspartate aminotransferase, cytoplasmic	GOT1		N/A		B1+MBV only		H+DMSO only		N/A		N/A		N/A			1	1													1	1	1	1	1	1											N/A	B1+MBV only
GPDM_HUMAN	P43304	Glycerol-3-phosphate dehydrogenase, mitochondrial	GPD2		N/A		B1+MBV only		N/A		N/A		N/A		N/A			1														1	1	1														N/A	B1+MBV only
M0QYF6_HUMAN	M0QYF6	Protein GPR108 (Fragment)	GPR108		N/A		B1+MBV only		N/A		N/A		N/A		N/A			1														1	1	1														N/A	B1+MBV only
GSHB_HUMAN	P48637	Glutathione synthetase	GSS		N/A		B1+MBV only		N/A		N/A		N/A		N/A			1														1	1	1														N/A	B1+MBV only
GSTM1_HUMAN	P09488	Glutathione S-transferase Mu 1	GSTM1		N/A		B1+MBV only		N/A		N/A		N/A		T1+MBV only			2				1										2	2	2										1	1	1		N/A	B1+MBV only
L0R871_HUMAN	L0R871	Alternative protein GTDC1	GTDC1		N/A		B1+MBV only		N/A		N/A		N/A		N/A			1														1	1	1														N/A	B1+MBV only
SYHC_HUMAN	P12081	Histidine--tRNA ligase, cytoplasmic	HARS		N/A		B1+MBV only		N/A		N/A		N/A		N/A			1														1	1	1														N/A	B1+MBV only
HAT1_HUMAN	O14929	Histone acetyltransferase type B catalytic subunit	HAT1		N/A		B1+MBV only		N/A		N/A		N/A		T1+MBV only			1				1										1	1	1										1	1	1		N/A	B1+MBV only
HDAC2_HUMAN	Q92769	Histone deacetylase 2	HDAC2		N/A		N/A		N/A		H+MBV only		N/A		N/A					1																		1	1	1								N/A	N/A
A0A024R4E5_HUMAN	A0A024R4E5	High density lipoprotein binding protein (Vigilin), isoform CRA_a	HDLBP		N/A		B1+MBV only		N/A		N/A		N/A		T1+MBV only			2				1										2	2	2										1	1	1		N/A	B1+MBV only
V9HW54_HUMAN	V9HW54	Epididymis luminal protein 123	HEL-123		N/A		N/A		N/A		N/A		T1+DMSO only		N/A						1																				1	1	1					N/A	N/A
HEXI2_HUMAN	Q96MH2	Protein HEXIM2	HEXIM2		N/A		N/A		N/A		N/A		T1+DMSO only		T1+MBV only						1.167	2.286																			2	2	1	3	3	2		N/A	N/A
HFM1_HUMAN	A2PYH4	Probable ATP-dependent DNA helicase HFM1	HFM1		N/A		N/A		N/A		H+MBV only		N/A		N/A					1																		1	1	1								N/A	N/A
H2B1B_HUMAN	P33778	Histone H2B type 1-B	HIST1H2BB		N/A		N/A		N/A		H+MBV only		N/A		T1+MBV only					1		1																1	1	1				1	1	1		N/A	N/A
HXK1_HUMAN	P19367	Hexokinase-1	HK1		N/A		B1+MBV only		N/A		N/A		N/A		N/A			2														2	2	2														N/A	B1+MBV only
1A01_HUMAN	P30443	HLA class I histocompatibility antigen, A-1 alpha chain	HLA-A		N/A		B1+MBV only		N/A		H+MBV only		N/A		T1+MBV only			2		1		1										2	2	2				1	1	1				1	1	1		N/A	B1+MBV only
HM13_HUMAN	Q8TCT9	Minor histocompatibility antigen H13	HM13		N/A		B1+MBV only		N/A		N/A		N/A		T1+MBV only			2				1										2	2	2										1	1	1		N/A	B1+MBV only
HMCES_HUMAN	Q96FZ2	Embryonic stem cell-specific 5-hydroxymethylcytosine-binding protein	HMCES		B1+DMSO only		B1+MBV only		N/A		N/A		N/A		N/A		1	1											1	1	1	1	1	1														B1+DMSO only	B1+MBV only
ROA1_HUMAN	P09651	Heterogeneous nuclear ribonucleoprotein A1	HNRNPA1		B1+DMSO only		B1+MBV only		N/A		H+MBV only		N/A		N/A		1	1		2									1	1	1	1	1	1				1	2	2								B1+DMSO only	B1+MBV only
HNRPD_HUMAN	Q14103	Heterogeneous nuclear ribonucleoprotein D0	HNRNPD		N/A		B1+MBV only		H+DMSO only		N/A		N/A		N/A			2	1													2	2	2	1	1	1											N/A	B1+MBV only
HNRH1_HUMAN	P31943	Heterogeneous nuclear ribonucleoprotein H	HNRNPH1		1.66667		FLAG only		1.2		1.90467		1		0.666667		5	0	3.6	5.714	3	2	1	1	1	2	3	3	3	5	3	1	1	0	3	4	3	4	6	5	2	3	3	2	2	2		5	0
HNRPM_HUMAN	P52272	Heterogeneous nuclear ribonucleoprotein M	HNRNPM		0.25		0.5		1		2		0.5		2		1	2	4	8	2	8	1	1	1	3	4	4	1	1	1	2	2	2	4	4	4	7	8	8	2	2	2	6	8	8		1	2
HNRL2_HUMAN	Q1KMD3	Heterogeneous nuclear ribonucleoprotein U-like protein 2	HNRNPUL2		N/A		N/A		N/A		H+MBV only		N/A		N/A					1																		1	1	1								N/A	N/A
HPRT_HUMAN	P00492	Hypoxanthine-guanine phosphoribosyltransferase	HPRT1		N/A		B1+MBV only		N/A		N/A		N/A		N/A			1														1	1	1														N/A	B1+MBV only
HRG_HUMAN	P04196	Histidine-rich glycoprotein	HRG		B1+DMSO only		B1+MBV only		N/A		N/A		T1+DMSO only		T1+MBV only		1	1			1	1							1	1	1	1	1	1							1	1	1	1	1	1		B1+DMSO only	B1+MBV only
HSP72_HUMAN	P54652	Heat shock-related 70 kDa protein 2	HSPA2		N/A		N/A		H+DMSO only		H+MBV only		N/A		T1+MBV only		0	0	1.55	2.653	0	1.27	2	2	0	4	5	0	7	9	0	7	10	0	9	11	1	8	11	2	6	7	0	6	8	1		N/A	N/A
HSP7C_HUMAN	P11142	Heat shock cognate 71 kDa protein	HSPA8		1.5338		2.49092		1.5457		1.79568		1.1459		1.71953		21.53	34.965	21.697	25.206	16.085	24.137	9	10	8	13	15	10	19	23	14	27	37	27	18	24	14	19	28	19	16	17	10	20	26	19		2.23921	3.63651
HTRA2_HUMAN	O43464	Serine protease HTRA2, mitochondrial	HTRA2		N/A		N/A		N/A		N/A		N/A		T1+MBV only							1																						1	1	1		N/A	N/A
HUWE1_HUMAN	Q7Z6Z7	E3 ubiquitin-protein ligase HUWE1	HUWE1		N/A		B1+MBV only		N/A		N/A		N/A		T1+MBV only			1				1										1	1	1										1	1	1		N/A	B1+MBV only
IDH3A_HUMAN	P50213	Isocitrate dehydrogenase [NAD] subunit alpha, mitochondrial	IDH3A		N/A		B1+MBV only		N/A		N/A		N/A		N/A			1														1	1	1														N/A	B1+MBV only
IFIT3_HUMAN	O14879	Interferon-induced protein with tetratricopeptide repeats 3	IFIT3		N/A		B1+MBV only		N/A		N/A		N/A		N/A			2														2	2	2														N/A	B1+MBV only
IFIT5_HUMAN	Q13325	Interferon-induced protein with tetratricopeptide repeats 5	IFIT5		N/A		B1+MBV only		N/A		N/A		N/A		N/A			2														1	2	2														N/A	B1+MBV only
IF2B2_HUMAN	Q9Y6M1	Insulin-like growth factor 2 mRNA-binding protein 2	IGF2BP2		N/A		B1+MBV only		N/A		N/A		N/A		N/A			1														1	1	1														N/A	B1+MBV only
Q6GMX6_HUMAN	Q6GMX6	IGH@ protein	IGH@		FLAG only		FLAG only		1.63636		1.27273		2.18182		FLAG only		0	0	9	7	12	0	4	8	0	4	10	1	3	13	0	3	11	0	3	9	1	3	7	1	4	12	1	3	8	0		N/A	N/A
A0A075B6S5_HUMAN	A0A075B6S5	Protein IGKV1-27 (Fragment)	IGKV1-27		N/A		N/A		H+DMSO only		N/A		N/A		T1+MBV only				1			1													1	1	1							1	1	1		N/A	N/A
KV110_HUMAN	P01602	Ig kappa chain V-I region HK102 (Fragment)	IGKV1-5		B1+DMSO only		B1+MBV only		N/A		N/A		T1+DMSO only		T1+MBV only		1	1			2	2							1	1	1	1	1	1							1	2	2	1	2	2		B1+DMSO only	B1+MBV only
KV401_HUMAN	P06312	Ig kappa chain V-IV region (Fragment)	IGKV4-1		N/A		N/A		N/A		N/A		T1+DMSO only		N/A						1																				1	1	1					N/A	N/A
ILF2_HUMAN	Q12905	Interleukin enhancer-binding factor 2	ILF2		N/A		B1+MBV only		N/A		H+MBV only		N/A		N/A			2		2												2	2	2				1	2	2								N/A	B1+MBV only
IMDH2_HUMAN	P12268	Inosine-5'-monophosphate dehydrogenase 2	IMPDH2		N/A		B1+MBV only		N/A		N/A		N/A		N/A			2														2	2	2														N/A	B1+MBV only
AINX_HUMAN	Q16352	Alpha-internexin	INA		N/A		N/A		H+DMSO only		H+MBV only		N/A		N/A		0	0	1.2	1.182	0	0				1	1	0	1	1	0	1	1	0	3	4	1	3	5	1	1	1	0	1	1	0		N/A	N/A
IQEC2_HUMAN	Q5JU85	IQ motif and SEC7 domain-containing protein 2	IQSEC2		N/A		N/A		H+DMSO only		N/A		N/A		N/A				1																1	1	1											N/A	N/A
ISG15_HUMAN	P05161	Ubiquitin-like protein ISG15	ISG15		B1+DMSO only		B1+MBV only		N/A		N/A		N/A		N/A		1	1											1	1	1	1	1	1														B1+DMSO only	B1+MBV only
ITB6_HUMAN	P18564	Integrin beta-6	ITGB6		N/A		B1+MBV only		N/A		N/A		N/A		N/A			1														1	1	1														N/A	B1+MBV only
KCNKA_HUMAN	P57789	Potassium channel subfamily K member 10	KCNK10		N/A		N/A		N/A		N/A		T1+DMSO only		N/A						1																				1	1	1					N/A	N/A
WASH7_HUMAN	Q2M389	WASH complex subunit 7	KIAA1033		N/A		N/A		N/A		H+MBV only		N/A		N/A					1																		1	1	1								N/A	N/A
JCAD_HUMAN	Q9P266	Junctional protein associated with coronary artery disease	KIAA1462		N/A		N/A		N/A		N/A		N/A		T1+MBV only							1																						1	1	1		N/A	N/A
KIF3A_HUMAN	Q9Y496	Kinesin-like protein KIF3A	KIF3A		N/A		N/A		H+DMSO only		H+MBV only		N/A		N/A				1	2															1	1	1	1	2	2								N/A	N/A
KIF3C_HUMAN	O14782	Kinesin-like protein KIF3C	KIF3C		N/A		N/A		H+DMSO only		H+MBV only		N/A		N/A				1	2															1	1	1	1	2	2								N/A	N/A
KIF9_HUMAN	Q9HAQ2	Kinesin-like protein KIF9	KIF9		N/A		N/A		H+DMSO only		H+MBV only		N/A		N/A				1	1															1	1	1	1	1	1								N/A	N/A
KIFC3_HUMAN	Q9BVG8	Kinesin-like protein KIFC3	KIFC3		N/A		N/A		H+DMSO only		N/A		N/A		N/A				1																1	1	1											N/A	N/A
KLH24_HUMAN	Q6TFL4	Kelch-like protein 24	KLHL24		N/A		N/A		H+DMSO only		H+MBV only		N/A		N/A				2	1															2	2	2	1	1	1								N/A	N/A
KLHL7_HUMAN	Q8IXQ5	Kelch-like protein 7	KLHL7		N/A		N/A		N/A		H+MBV only		N/A		N/A					2																		2	2	2								N/A	N/A
KLK7_HUMAN	P49862	Kallikrein-7	KLK7		N/A		N/A		H+DMSO only		N/A		N/A		N/A				1																1	1	1											N/A	N/A
IMA5_HUMAN	P52294	Importin subunit alpha-5	KPNA1		N/A		N/A		N/A		N/A		T1+DMSO only		T1+MBV only						1	1																			1	1	1	1	1	1		N/A	N/A
IMA1_HUMAN	P52292	Importin subunit alpha-1	KPNA2		N/A		B1+MBV only		N/A		N/A		N/A		N/A			1														1	1	1														N/A	B1+MBV only
IMB1_HUMAN	Q14974	Importin subunit beta-1	KPNB1		0.4		2		1		1.4		0.2		2		2	10	5	7	1	10	2	2	2	5	5	5	2	2	2	8	10	10	4	5	5	7	7	7	1	1	1	10	10	10		1	5
KPRP_HUMAN	Q5T749	Keratinocyte proline-rich protein	KPRP		N/A		B1+MBV only		H+DMSO only		N/A		N/A		N/A			1	1													1	1	1	1	1	1											N/A	B1+MBV only
LAMP2_HUMAN	P13473	Lysosome-associated membrane glycoprotein 2	LAMP2		N/A		B1+MBV only		H+DMSO only		N/A		N/A		N/A			1	1													1	1	1	1	1	1											N/A	B1+MBV only
LASP1_HUMAN	Q14847	LIM and SH3 domain protein 1	LASP1		1		2		0.5		FLAG only		0.5		0.5		2	4	1		1	1				1	2	2	2	2	2	3	4	4	1	1	1				1	1	1	1	1	1		B1+DMSO only	B1+MBV only
NGAL_HUMAN	P80188	Neutrophil gelatinase-associated lipocalin	LCN2		N/A		N/A		H+DMSO only		N/A		N/A		N/A				2																1	2	2											N/A	N/A
LDHB_HUMAN	P07195	L-lactate dehydrogenase B chain	LDHB		0.546926		2.18771		0.765697		1.17195		0.765697		1.38547		2.5	10	3.5	5.357	3.5	6.333	3	4	2	5	5	4	3	3	2	8	10	10	4	4	3	6	6	5	4	4	3	6	7	6		0.972384	3.88954
LG3BP_HUMAN	Q08380	Galectin-3-binding protein	LGALS3BP		N/A		N/A		H+DMSO only		N/A		N/A		N/A				1																1	1	1											N/A	N/A
L2GL1_HUMAN	Q15334	Lethal(2) giant larvae protein homolog 1	LLGL1		N/A		N/A		H+DMSO only		N/A		N/A		N/A				1																1	1	1											N/A	N/A
LMAN1_HUMAN	P49257	Protein ERGIC-53	LMAN1		N/A		B1+MBV only		N/A		N/A		N/A		N/A			2														2	2	2														N/A	B1+MBV only
LMCD1_HUMAN	Q9NZU5	LIM and cysteine-rich domains protein 1	LMCD1		N/A		B1+MBV only		N/A		N/A		N/A		N/A			1														1	1	1														N/A	B1+MBV only
LMNB2_HUMAN	Q03252	Lamin-B2	LMNB2		N/A		N/A		N/A		H+MBV only		N/A		N/A					1.02		0																2	2	1				1	1	0		N/A	N/A
LONM_HUMAN	P36776	Lon protease homolog, mitochondrial	LONP1		N/A		B1+MBV only		N/A		N/A		N/A		N/A			1														1	1	1														N/A	B1+MBV only
LRRF1_HUMAN	Q32MZ4	Leucine-rich repeat flightless-interacting protein 1	LRRFIP1		N/A		B1+MBV only		N/A		H+MBV only		N/A		N/A			2		1												2	2	2				1	1	1								N/A	B1+MBV only
LKHA4_HUMAN	P09960	Leukotriene A-4 hydrolase	LTA4H		N/A		B1+MBV only		N/A		N/A		N/A		N/A			1														1	1	1														N/A	B1+MBV only
LUZP1_HUMAN	Q86V48	Leucine zipper protein 1	LUZP1		N/A		N/A		H+DMSO only		H+MBV only		N/A		N/A				1	1															1	1	1	1	1	1								N/A	N/A
MANF_HUMAN	P55145	Mesencephalic astrocyte-derived neurotrophic factor	MANF		N/A		B1+MBV only		N/A		N/A		N/A		N/A			1														1	1	1														N/A	B1+MBV only
MAP1A_HUMAN	P78559	Microtubule-associated protein 1A	MAP1A		N/A		N/A		N/A		H+MBV only		N/A		T1+MBV only					1		1.333	1	1	0													1	1	1				2	2	1		N/A	N/A
MAP1B_HUMAN	P46821	Microtubule-associated protein 1B	MAP1B		N/A		B1+MBV only		N/A		N/A		N/A		T1+MBV only			1				2.667	2	2	1							1	1	1										3	3	2		0	0.5
M4K3_HUMAN	Q8IVH8	Mitogen-activated protein kinase kinase kinase kinase 3	MAP4K3		N/A		N/A		H+DMSO only		N/A		N/A		N/A				1																1	1	1											N/A	N/A
M4K4_HUMAN	O95819	Mitogen-activated protein kinase kinase kinase kinase 4	MAP4K4		N/A		N/A		N/A		H+MBV only		N/A		N/A					1																		1	1	1								N/A	N/A
MK01_HUMAN	P28482	Mitogen-activated protein kinase 1	MAPK1		N/A		B1+MBV only		H+DMSO only		H+MBV only		N/A		N/A			1	1	1												1	1	1	1	1	1	1	1	1								N/A	B1+MBV only
MARE1_HUMAN	Q15691	Microtubule-associated protein RP/EB family member 1	MAPRE1		N/A		B1+MBV only		N/A		N/A		N/A		N/A			1														1	1	1														N/A	B1+MBV only
MARK2_HUMAN	Q7KZI7	Serine/threonine-protein kinase MARK2	MARK2		N/A		N/A		H+DMSO only		H+MBV only		N/A		N/A				2.182	2.667															3	3	2	5	6	2								N/A	N/A
MATR3_HUMAN	P43243	Matrin-3	MATR3		N/A		N/A		N/A		H+MBV only		N/A		N/A					1																		1	1	1								N/A	N/A
M21D2_HUMAN	Q8IYB1	Protein MB21D2	MB21D2		FLAG only		FLAG only		FLAG only		FLAG only		FLAG only		FLAG only								4	4	4	5	6	6																				0	0
MBOA7_HUMAN	Q96N66	Lysophospholipid acyltransferase 7	MBOAT7		N/A		N/A		N/A		N/A		N/A		T1+MBV only							1																						1	1	1		N/A	N/A
MCM3_HUMAN	P25205	DNA replication licensing factor MCM3	MCM3		N/A		B1+MBV only		N/A		N/A		N/A		N/A			1														1	1	1														N/A	B1+MBV only
MCM6_HUMAN	Q14566	DNA replication licensing factor MCM6	MCM6		N/A		B1+MBV only		N/A		N/A		N/A		N/A			1														1	1	1														N/A	B1+MBV only
MDGA2_HUMAN	Q7Z553	MAM domain-containing glycosylphosphatidylinositol anchor protein 2	MDGA2		N/A		N/A		H+DMSO only		H+MBV only		N/A		N/A				1	2															1	1	1	1	2	2								N/A	N/A
MGST1_HUMAN	P10620	Microsomal glutathione S-transferase 1	MGST1		N/A		B1+MBV only		N/A		N/A		N/A		N/A			1														1	1	1														N/A	B1+MBV only
MIF_HUMAN	P14174	Macrophage migration inhibitory factor	MIF		N/A		B1+MBV only		N/A		N/A		N/A		N/A			1														1	1	1														N/A	B1+MBV only
MIO_HUMAN	Q9NXC5	WD repeat-containing protein mio	MIOS		N/A		N/A		H+DMSO only		N/A		N/A		N/A				1																1	1	1											N/A	N/A
KI67_HUMAN	P46013	Antigen KI-67	MKI67		N/A		B1+MBV only		N/A		N/A		N/A		N/A			1														1	1	1														N/A	B1+MBV only
AF9_HUMAN	P42568	Protein AF-9	MLLT3		N/A		N/A		N/A		N/A		T1+DMSO only		T1+MBV only						2	2																			1	2	2	2	2	2		N/A	N/A
F8W1B7_HUMAN	F8W1B7	Matrix metalloproteinase-14 (Fragment)	MMP14		N/A		N/A		H+DMSO only		N/A		N/A		N/A				1																1	1	1											N/A	N/A
MOGS_HUMAN	Q13724	Mannosyl-oligosaccharide glucosidase	MOGS		N/A		B1+MBV only		N/A		H+MBV only		N/A		N/A			1		1												1	1	1				1	1	1								N/A	B1+MBV only
MPRIP_HUMAN	Q6WCQ1	Myosin phosphatase Rho-interacting protein	MPRIP		N/A		N/A		N/A		H+MBV only		N/A		N/A					1																		1	1	1								N/A	N/A
RT22_HUMAN	P82650	28S ribosomal protein S22, mitochondrial	MRPS22		N/A		N/A		N/A		N/A		N/A		T1+MBV only							2																						1	2	2		N/A	N/A
MTAP_HUMAN	Q13126	S-methyl-5'-thioadenosine phosphorylase	MTAP		N/A		B1+MBV only		N/A		N/A		N/A		N/A			1														1	1	1														N/A	B1+MBV only
ATP6_HUMAN	P00846	ATP synthase subunit a	MT-ATP6		N/A		N/A		N/A		H+MBV only		N/A		N/A					1																		1	1	1								N/A	N/A
MTMR1_HUMAN	Q13613	Myotubularin-related protein 1	MTMR1		N/A		N/A		H+DMSO only		N/A		N/A		N/A				2																2	2	2											N/A	N/A
MTMR2_HUMAN	Q13614	Myotubularin-related protein 2	MTMR2		N/A		N/A		H+DMSO only		N/A		N/A		N/A				1																1	1	1											N/A	N/A
MTPN_HUMAN	P58546	Myotrophin	MTPN		N/A		B1+MBV only		N/A		N/A		N/A		N/A			1														1	1	1														N/A	B1+MBV only
MUC5B_HUMAN	Q9HC84	Mucin-5B	MUC5B		N/A		N/A		N/A		N/A		N/A		T1+MBV only							1																						1	1	1		N/A	N/A
MY18A_HUMAN	Q92614	Unconventional myosin-XVIIIa	MYO18A		B1+DMSO only		N/A		N/A		N/A		N/A		N/A		2												2	2	2																	B1+DMSO only	N/A
H3BSD9_HUMAN	H3BSD9	Unconventional myosin-VIIb (Fragment)	MYO7B		N/A		B1+MBV only		N/A		N/A		N/A		N/A			1														1	1	1														N/A	B1+MBV only
MYOF_HUMAN	Q9NZM1	Myoferlin	MYOF		N/A		B1+MBV only		N/A		N/A		N/A		N/A			2														2	2	2														N/A	B1+MBV only
NALDL_HUMAN	Q9UQQ1	N-acetylated-alpha-linked acidic dipeptidase-like protein	NAALADL1		N/A		B1+MBV only		N/A		N/A		N/A		N/A			1														1	1	1														N/A	B1+MBV only
NAGAB_HUMAN	P17050	Alpha-N-acetylgalactosaminidase	NAGA		N/A		B1+MBV only		N/A		N/A		N/A		N/A			1														1	1	1														N/A	B1+MBV only
NAGK_HUMAN	Q9UJ70	N-acetyl-D-glucosamine kinase	NAGK		N/A		B1+MBV only		N/A		N/A		N/A		N/A			2														2	2	2														N/A	B1+MBV only
NAMPT_HUMAN	P43490	Nicotinamide phosphoribosyltransferase	NAMPT		N/A		B1+MBV only		N/A		N/A		N/A		N/A			2														2	2	2														N/A	B1+MBV only
SIAS_HUMAN	Q9NR45	Sialic acid synthase	NANS		N/A		B1+MBV only		N/A		N/A		N/A		N/A			2														2	2	2														N/A	B1+MBV only
NP1L4_HUMAN	Q99733	Nucleosome assembly protein 1-like 4	NAP1L4		N/A		B1+MBV only		N/A		N/A		N/A		N/A			1														1	1	1														N/A	B1+MBV only
SNAA_HUMAN	P54920	Alpha-soluble NSF attachment protein	NAPA		N/A		B1+MBV only		N/A		N/A		N/A		N/A			2														2	2	2														N/A	B1+MBV only
FBX50_HUMAN	Q6ZVX7	F-box only protein 50	NCCRP1		N/A		B1+MBV only		N/A		N/A		N/A		N/A			1														1	1	1														N/A	B1+MBV only
NCKP1_HUMAN	Q9Y2A7	Nck-associated protein 1	NCKAP1		N/A		N/A		N/A		H+MBV only		N/A		N/A					1																		1	1	1								N/A	N/A
NCOR1_HUMAN	O75376	Nuclear receptor corepressor 1	NCOR1		N/A		N/A		H+DMSO only		H+MBV only		N/A		N/A				1	1															1	1	1	1	1	1								N/A	N/A
NDE1_HUMAN	Q9NXR1	Nuclear distribution protein nudE homolog 1	NDE1		N/A		N/A		N/A		H+MBV only		N/A		N/A					2.667																		3	3	2								N/A	N/A
NDEL1_HUMAN	Q9GZM8	Nuclear distribution protein nudE-like 1	NDEL1		N/A		N/A		H+DMSO only		H+MBV only		N/A		N/A				1	1.333															1	1	1	2	2	1								N/A	N/A
NDRG1_HUMAN	Q92597	Protein NDRG1	NDRG1		FLAG only		FLAG only		FLAG only		1		FLAG only		1					1		1				1	1	1										1	1	1				1	1	1		N/A	N/A
V9GY34_HUMAN	V9GY34	Bifunctional heparan sulfate N-deacetylase/N-sulfotransferase 2 (Fragment)	NDST2		N/A		N/A		H+DMSO only		H+MBV only		N/A		N/A				1	1															1	1	1	1	1	1								N/A	N/A
NDUC1_HUMAN	O43677	NADH dehydrogenase [ubiquinone] 1 subunit C1, mitochondrial	NDUFC1		1		FLAG only		FLAG only		FLAG only		FLAG only		FLAG only		1									1	1	1	1	1	1																	B1+DMSO only	N/A
NFX1_HUMAN	Q12986	Transcriptional repressor NF-X1	NFX1		N/A		N/A		H+DMSO only		H+MBV only		N/A		N/A				1	1															1	1	1	1	1	1								N/A	N/A
NDK8_HUMAN	O60361	Putative nucleoside diphosphate kinase	NME2P1		N/A		B1+MBV only		N/A		N/A		N/A		N/A			1														1	1	1														N/A	B1+MBV only
NMT1_HUMAN	P30419	Glycylpeptide N-tetradecanoyltransferase 1	NMT1		N/A		B1+MBV only		N/A		N/A		N/A		N/A			1														1	1	1														N/A	B1+MBV only
NOL6_HUMAN	Q9H6R4	Nucleolar protein 6	NOL6		N/A		N/A		H+DMSO only		N/A		N/A		N/A				1																1	1	1											N/A	N/A
NOMO1_HUMAN	Q15155	Nodal modulator 1	NOMO1		N/A		B1+MBV only		N/A		N/A		N/A		N/A			1														1	1	1														N/A	B1+MBV only
NPC1_HUMAN	O15118	Niemann-Pick C1 protein	NPC1		N/A		B1+MBV only		N/A		N/A		N/A		N/A			1														1	1	1														N/A	B1+MBV only
NPC2_HUMAN	P61916	Epididymal secretory protein E1	NPC2		N/A		B1+MBV only		N/A		N/A		N/A		N/A			1														1	1	1														N/A	B1+MBV only
NPM_HUMAN	P06748	Nucleophosmin	NPM1		N/A		B1+MBV only		N/A		N/A		N/A		N/A			1														1	1	1														N/A	B1+MBV only
NUP93_HUMAN	Q8N1F7	Nuclear pore complex protein Nup93	NUP93		N/A		N/A		N/A		N/A		N/A		T1+MBV only							2																						1	2	2		N/A	N/A
ODO1_HUMAN	Q02218	2-oxoglutarate dehydrogenase, mitochondrial	OGDH		FLAG only		1		FLAG only		FLAG only		FLAG only		FLAG only			3								2	3	3				2	3	3														N/A	B1+MBV only
Q8NI62_HUMAN	Q8NI62	Ribosomal protein S2	OK/KNS-cl.6		N/A		N/A		H+DMSO only		N/A		N/A		N/A				1.2	0		0													3	3	1	2	2	0				2	2	0		N/A	N/A
OTUL_HUMAN	Q96BN8	Ubiquitin thioesterase otulin	OTULIN		N/A		B1+MBV only		N/A		N/A		N/A		N/A			1														1	1	1														N/A	B1+MBV only
PABP1_HUMAN	P11940	Polyadenylate-binding protein 1	PABPC1		1.14286		0.964286		0.761857		1.54757		FLAG only		1		8	6.75	5.333	10.833	0	7				7	7	4	8	8	5	7	7	6	6	7	2	8	12	5	1	1	0	6	7	3		B1+DMSO only	B1+MBV only
PABP4_HUMAN	Q13310	Polyadenylate-binding protein 4	PABPC4		N/A		B1+MBV only		H+DMSO only		H+MBV only		N/A		N/A		0	2.25	2.667	2.167	0	0				3	3	0	3	3	0	3	3	2	5	6	1	5	8	1	1	1	0	4	4	0		N/A	B1+MBV only
PA1B2_HUMAN	P68402	Platelet-activating factor acetylhydrolase IB subunit beta	PAFAH1B2		N/A		B1+MBV only		N/A		N/A		N/A		N/A			1														1	1	1														N/A	B1+MBV only
PUR6_HUMAN	P22234	Multifunctional protein ADE2	PAICS		N/A		B1+MBV only		N/A		N/A		N/A		N/A			1														1	1	1														N/A	B1+MBV only
PAK4_HUMAN	O96013	Serine/threonine-protein kinase PAK 4	PAK4		N/A		N/A		H+DMSO only		N/A		N/A		N/A				1																1	1	1											N/A	N/A
PRKN2_HUMAN	O60260	E3 ubiquitin-protein ligase parkin	PARK2		N/A		N/A		N/A		H+MBV only		N/A		N/A					1																		1	1	1								N/A	N/A
PARK7_HUMAN	Q99497	Protein DJ-1	PARK7		N/A		B1+MBV only		N/A		N/A		N/A		N/A			1														1	1	1														N/A	B1+MBV only
PARP1_HUMAN	P09874	Poly [ADP-ribose] polymerase 1	PARP1		FLAG only		FLAG only		FLAG only		FLAG only		2		FLAG only						2					1	1	1													2	2	2					N/A	N/A
PARP3_HUMAN	Q9Y6F1	Poly [ADP-ribose] polymerase 3	PARP3		N/A		N/A		N/A		H+MBV only		N/A		N/A					1																		1	1	1								N/A	N/A
PARVA_HUMAN	Q9NVD7	Alpha-parvin	PARVA		N/A		B1+MBV only		N/A		N/A		N/A		N/A			1														1	1	1														N/A	B1+MBV only
PAWR_HUMAN	Q96IZ0	PRKC apoptosis WT1 regulator protein	PAWR		N/A		N/A		H+DMSO only		H+MBV only		N/A		N/A				1	1															1	1	1	1	1	1								N/A	N/A
PCBP1_HUMAN	Q15365	Poly(rC)-binding protein 1	PCBP1		FLAG only		1.68767		0.60006		0.90009		0.450045		2.40024			5.625	2	3	1.5	8	2	2	1	4	4	2				6	6	5	2	2	2	3	3	3	2	2	1	7	9	4		0	4.5
PCBP2_HUMAN	Q15366	Poly(rC)-binding protein 2	PCBP2		FLAG only		2.0246		1.79964		1.79964		0.89982		1.19976			3.375	3	3	1.5	2	3	4	3	3	3	1				4	4	3	3	3	3	3	3	3	2	2	1	4	6	1		0	0.9
PCNT_HUMAN	O95613	Pericentrin	PCNT		N/A		N/A		N/A		N/A		T1+DMSO only		T1+MBV only						1	1																			1	1	1	1	1	1		N/A	N/A
ODPA_HUMAN	P08559	Pyruvate dehydrogenase E1 component subunit alpha, somatic form, mitochondrial	PDHA1		FLAG only		FLAG only		FLAG only		FLAG only		FLAG only		FLAG only											3	3	3																				N/A	N/A
ODPB_HUMAN	P11177	Pyruvate dehydrogenase E1 component subunit beta, mitochondrial	PDHB		FLAG only		FLAG only		FLAG only		FLAG only		FLAG only		FLAG only											1	1	1																				N/A	N/A
ODPX_HUMAN	O00330	Pyruvate dehydrogenase protein X component, mitochondrial	PDHX		FLAG only		FLAG only		FLAG only		FLAG only		FLAG only		FLAG only											15	19	19																				N/A	N/A
H7BZJ3_HUMAN	H7BZJ3	Protein disulfide-isomerase A3 (Fragment)	PDIA3		FLAG only		0.428667		0.666667		FLAG only		1		0.666667		0	1.286	2		3	2	1	2	2	3	3	1	1	1	0	5	5	1	1	2	2				3	3	1	3	4	1		0	0.643
PDIA6_HUMAN	Q15084	Protein disulfide-isomerase A6	PDIA6		FLAG only		2.33333		1		1.33333		0.333333		1			7	3	4	1	3				3	3	3				4	7	7	3	3	3	4	4	4	1	1	1	3	3	3		N/A	B1+MBV only
PEA15_HUMAN	Q15121	Astrocytic phosphoprotein PEA-15	PEA15		N/A		B1+MBV only		N/A		N/A		N/A		N/A			1														1	1	1														N/A	B1+MBV only
PEPD_HUMAN	P12955	Xaa-Pro dipeptidase	PEPD		N/A		B1+MBV only		N/A		N/A		N/A		N/A			1														1	1	1														N/A	B1+MBV only
PFKAL_HUMAN	P17858	ATP-dependent 6-phosphofructokinase, liver type	PFKL		FLAG only		0.6805		FLAG only		FLAG only		FLAG only		1			4.083	0	0	0	6				6	6	3				6	6	3	1	1	0	1	1	0	1	1	0	5	6	2		N/A	B1+MBV only
PFKAM_HUMAN	P08237	ATP-dependent 6-phosphofructokinase, muscle type	PFKM		N/A		B1+MBV only		N/A		N/A		N/A		N/A			1.111	0	0	0	0				1	1	0				2	2	1	1	1	0	1	1	0	1	1	0	1	1	0		N/A	B1+MBV only
PROF2_HUMAN	P35080	Profilin-2	PFN2		N/A		B1+MBV only		N/A		N/A		N/A		T1+MBV only			2				1										1	2	2										1	1	1		N/A	B1+MBV only
PGAM1_HUMAN	P18669	Phosphoglycerate mutase 1	PGAM1		N/A		B1+MBV only		N/A		N/A		N/A		N/A			2														2	2	2														N/A	B1+MBV only
6PGL_HUMAN	O95336	6-phosphogluconolactonase	PGLS		N/A		B1+MBV only		N/A		N/A		N/A		N/A			2														2	2	2														N/A	B1+MBV only
AGM1_HUMAN	O95394	Phosphoacetylglucosamine mutase	PGM3		N/A		B1+MBV only		H+DMSO only		H+MBV only		N/A		T1+MBV only			1	1	1		1	1	1	1							1	1	1	1	1	1	1	1	1				1	1	1		0	1
PGRC2_HUMAN	O15173	Membrane-associated progesterone receptor component 2	PGRMC2		N/A		B1+MBV only		N/A		N/A		N/A		N/A			1														1	1	1														N/A	B1+MBV only
PHF8_HUMAN	Q9UPP1	Histone lysine demethylase PHF8	PHF8		N/A		N/A		H+DMSO only		H+MBV only		N/A		N/A				2	1															2	2	2	1	1	1								N/A	N/A
SERA_HUMAN	O43175	D-3-phosphoglycerate dehydrogenase	PHGDH		0.2		1.6		0.6		1		0.6		0.6		1	8	3	5	3	3	4	4	4	5	5	5	1	1	1	8	8	8	3	3	3	5	5	5	2	3	3	3	3	3		0.25	2
PICAL_HUMAN	Q13492	Phosphatidylinositol-binding clathrin assembly protein	PICALM		N/A		B1+MBV only		N/A		N/A		N/A		N/A			1														1	1	1														N/A	B1+MBV only
PLAP_HUMAN	Q9Y263	Phospholipase A-2-activating protein	PLAA		N/A		B1+MBV only		N/A		N/A		N/A		N/A			1														1	1	1														N/A	B1+MBV only
PLBL1_HUMAN	Q6P4A8	Phospholipase B-like 1	PLBD1		N/A		N/A		H+DMSO only		N/A		N/A		N/A				1																1	1	1											N/A	N/A
Q8WXV6_HUMAN	Q8WXV6	Plectin isoform 1a (Fragment)	PLEC1		N/A		N/A		H+DMSO only		H+MBV only		N/A		T1+MBV only				1	1		1													1	1	1	1	1	1				1	1	1		N/A	N/A
PKHH2_HUMAN	Q8IVE3	Pleckstrin homology domain-containing family H member 2	PLEKHH2		B1+DMSO only		N/A		N/A		N/A		N/A		N/A		1												1	1	1																	B1+DMSO only	N/A
PKHM1_HUMAN	Q9Y4G2	Pleckstrin homology domain-containing family M member 1	PLEKHM1		N/A		B1+MBV only		N/A		N/A		T1+DMSO only		N/A			1			1											1	1	1							1	1	1					N/A	B1+MBV only
PLOD1_HUMAN	Q02809	Procollagen-lysine,2-oxoglutarate 5-dioxygenase 1	PLOD1		N/A		B1+MBV only		N/A		H+MBV only		N/A		T1+MBV only			1		1		1										1	1	1				1	1	1				1	1	1		N/A	B1+MBV only
PLOD2_HUMAN	O00469	Procollagen-lysine,2-oxoglutarate 5-dioxygenase 2	PLOD2		N/A		N/A		N/A		N/A		T1+DMSO only		T1+MBV only						1	1																			1	1	1	1	1	1		N/A	N/A
PLP2_HUMAN	Q04941	Proteolipid protein 2	PLP2		N/A		B1+MBV only		N/A		N/A		N/A		N/A			1														1	1	1														N/A	B1+MBV only
PML_HUMAN	P29590	Protein PML	PML		N/A		N/A		N/A		H+MBV only		N/A		N/A					1																		1	1	1								N/A	N/A
PNPH_HUMAN	P00491	Purine nucleoside phosphorylase	PNP		N/A		B1+MBV only		H+DMSO only		N/A		N/A		T1+MBV only			1	1			1										1	1	1	1	1	1							1	1	1		N/A	B1+MBV only
NCPR_HUMAN	P16435	NADPH--cytochrome P450 reductase	POR		N/A		B1+MBV only		N/A		N/A		N/A		N/A			2														2	2	2														N/A	B1+MBV only
LIPB1_HUMAN	Q86W92	Liprin-beta-1	PPFIBP1		N/A		N/A		N/A		N/A		N/A		T1+MBV only							1																						1	1	1		N/A	N/A
PPM1F_HUMAN	P49593	Protein phosphatase 1F	PPM1F		N/A		N/A		N/A		N/A		N/A		T1+MBV only							1	1	1	1																			1	1	1		0	0
2ABA_HUMAN	P63151	Serine/threonine-protein phosphatase 2A 55 kDa regulatory subunit B alpha isoform	PPP2R2A		N/A		B1+MBV only		N/A		H+MBV only		N/A		N/A			1		2												1	1	1				2	2	2								N/A	B1+MBV only
P2R3B_HUMAN	Q9Y5P8	Serine/threonine-protein phosphatase 2A regulatory subunit B'' subunit beta	PPP2R3B		N/A		N/A		H+DMSO only		H+MBV only		N/A		N/A				1	1															1	1	1	1	1	1								N/A	N/A
PPP5_HUMAN	P53041	Serine/threonine-protein phosphatase 5	PPP5C		N/A		B1+MBV only		N/A		N/A		N/A		N/A			1														1	1	1														N/A	B1+MBV only
PPP6_HUMAN	O00743	Serine/threonine-protein phosphatase 6 catalytic subunit	PPP6C		N/A		N/A		N/A		N/A		N/A		T1+MBV only							1																						1	1	1		N/A	N/A
PRAF2_HUMAN	O60831	PRA1 family protein 2	PRAF2		N/A		N/A		N/A		N/A		T1+DMSO only		T1+MBV only						1	1	1	2	2																1	1	1	1	1	1		0	0
PRDX3_HUMAN	P30048	Thioredoxin-dependent peroxide reductase, mitochondrial	PRDX3		N/A		B1+MBV only		N/A		N/A		N/A		N/A			1														1	1	1														N/A	B1+MBV only
PRDX4_HUMAN	Q13162	Peroxiredoxin-4	PRDX4		B1+DMSO only		B1+MBV only		N/A		H+MBV only		N/A		N/A		1	1.125	0	1.125		0	2	2	1	1	2	0	1	1	1	2	2	1	1	1	0	2	2	1				1	1	0		0.5	0.5625
PPCE_HUMAN	P48147	Prolyl endopeptidase	PREP		N/A		B1+MBV only		N/A		N/A		N/A		N/A			1														1	1	1														N/A	B1+MBV only
ANM1_HUMAN	Q99873	Protein arginine N-methyltransferase 1	PRMT1		N/A		B1+MBV only		N/A		N/A		N/A		N/A			1														1	1	1														N/A	B1+MBV only
ANM5_HUMAN	O14744	Protein arginine N-methyltransferase 5	PRMT5		FLAG only		FLAG only		FLAG only		FLAG only		FLAG only		FLAG only											4	4	4																				N/A	N/A
PRP19_HUMAN	Q9UMS4	Pre-mRNA-processing factor 19	PRPF19		N/A		B1+MBV only		N/A		N/A		N/A		N/A			2														1	2	2														N/A	B1+MBV only
PSA2_HUMAN	P25787	Proteasome subunit alpha type-2	PSMA2		N/A		B1+MBV only		N/A		N/A		N/A		N/A			2														1	2	2														N/A	B1+MBV only
PSA6_HUMAN	P60900	Proteasome subunit alpha type-6	PSMA6		N/A		B1+MBV only		N/A		N/A		T1+DMSO only		N/A			2			1											2	2	2							1	1	1					N/A	B1+MBV only
PSA7_HUMAN	O14818	Proteasome subunit alpha type-7	PSMA7		B1+DMSO only		B1+MBV only		N/A		N/A		N/A		N/A		1	2											1	1	1	2	2	2														B1+DMSO only	B1+MBV only
PSB2_HUMAN	P49721	Proteasome subunit beta type-2	PSMB2		N/A		B1+MBV only		N/A		N/A		N/A		N/A			1														1	1	1														N/A	B1+MBV only
PSB4_HUMAN	P28070	Proteasome subunit beta type-4	PSMB4		N/A		B1+MBV only		N/A		N/A		N/A		N/A			1														1	1	1														N/A	B1+MBV only
PSB6_HUMAN	P28072	Proteasome subunit beta type-6	PSMB6		B1+DMSO only		B1+MBV only		N/A		N/A		N/A		N/A		1	1											1	1	1	1	1	1														B1+DMSO only	B1+MBV only
PRS7_HUMAN	P35998	26S protease regulatory subunit 7	PSMC2		N/A		B1+MBV only		N/A		N/A		N/A		N/A			2														2	2	2														N/A	B1+MBV only
PRS6A_HUMAN	P17980	26S protease regulatory subunit 6A	PSMC3		N/A		B1+MBV only		N/A		N/A		N/A		N/A			2														2	2	2														N/A	B1+MBV only
PRS6B_HUMAN	P43686	26S protease regulatory subunit 6B	PSMC4		N/A		B1+MBV only		N/A		N/A		N/A		N/A			1														1	1	1														N/A	B1+MBV only
PRS8_HUMAN	P62195	26S protease regulatory subunit 8	PSMC5		N/A		B1+MBV only		N/A		N/A		N/A		T1+MBV only			2				1										2	2	2										1	1	1		N/A	B1+MBV only
PSMD1_HUMAN	Q99460	26S proteasome non-ATPase regulatory subunit 1	PSMD1		N/A		B1+MBV only		N/A		N/A		N/A		N/A			2														2	2	2														N/A	B1+MBV only
PSD12_HUMAN	O00232	26S proteasome non-ATPase regulatory subunit 12	PSMD12		N/A		B1+MBV only		N/A		N/A		N/A		T1+MBV only			1				1										1	1	1										1	1	1		N/A	B1+MBV only
PSD13_HUMAN	Q9UNM6	26S proteasome non-ATPase regulatory subunit 13	PSMD13		N/A		B1+MBV only		N/A		N/A		N/A		T1+MBV only			2				1										2	2	2										1	1	1		N/A	B1+MBV only
PSMD5_HUMAN	Q16401	26S proteasome non-ATPase regulatory subunit 5	PSMD5		FLAG only		1		1		1		FLAG only		2			1	1	1		2				1	1	1				1	1	1	1	1	1	1	1	1				2	2	2		N/A	B1+MBV only
PSME1_HUMAN	Q06323	Proteasome activator complex subunit 1	PSME1		N/A		B1+MBV only		N/A		N/A		N/A		N/A			2														2	2	2														N/A	B1+MBV only
PSMG1_HUMAN	O95456	Proteasome assembly chaperone 1	PSMG1		N/A		B1+MBV only		N/A		N/A		N/A		N/A			1														1	1	1														N/A	B1+MBV only
PTGIS_HUMAN	Q16647	Prostacyclin synthase	PTGIS		N/A		B1+MBV only		N/A		N/A		N/A		N/A			1														1	1	1														N/A	B1+MBV only
HACD3_HUMAN	Q9P035	Very-long-chain (3R)-3-hydroxyacyl-CoA dehydratase 3	PTPLAD1		B1+DMSO only		B1+MBV only		N/A		N/A		N/A		T1+MBV only		1	2				1	2	3	3				1	1	1	2	2	2										1	1	1		0.333333	0.666667
PTRF_HUMAN	Q6NZI2	Polymerase I and transcript release factor	PTRF		N/A		B1+MBV only		N/A		N/A		N/A		N/A			2														2	2	2														N/A	B1+MBV only
PTH_HUMAN	Q86Y79	Probable peptidyl-tRNA hydrolase	PTRH1		N/A		N/A		N/A		H+MBV only		N/A		N/A					1																		1	1	1								N/A	N/A
PTH2_HUMAN	Q9Y3E5	Peptidyl-tRNA hydrolase 2, mitochondrial	PTRH2		N/A		B1+MBV only		N/A		N/A		N/A		N/A			1														1	1	1														N/A	B1+MBV only
PUF60_HUMAN	Q9UHX1	Poly(U)-binding-splicing factor PUF60	PUF60		N/A		B1+MBV only		N/A		N/A		N/A		N/A			1														1	1	1														N/A	B1+MBV only
PAXI_HUMAN	P49023	Paxillin	PXN		N/A		N/A		N/A		N/A		N/A		T1+MBV only							2																						1	2	2		N/A	N/A
P5CR1_HUMAN	P32322	Pyrroline-5-carboxylate reductase 1, mitochondrial	PYCR1		B1+DMSO only		B1+MBV only		N/A		N/A		N/A		N/A		1.4	1.5											2	3	1	2	2	1														B1+DMSO only	B1+MBV only
PYGB_HUMAN	P11216	Glycogen phosphorylase, brain form	PYGB		N/A		B1+MBV only		N/A		N/A		N/A		N/A			2														2	2	2														N/A	B1+MBV only
SYQ_HUMAN	P47897	Glutamine--tRNA ligase	QARS		N/A		B1+MBV only		N/A		N/A		N/A		N/A			1														1	1	1														N/A	B1+MBV only
QPCT_HUMAN	Q16769	Glutaminyl-peptide cyclotransferase	QPCT		N/A		N/A		H+DMSO only		N/A		N/A		N/A				1																1	1	1											N/A	N/A
RAB10_HUMAN	P61026	Ras-related protein Rab-10	RAB10		N/A		B1+MBV only		N/A		N/A		N/A		N/A			1.111		0	0											2	2	1				1	1	0	1	1	0					N/A	B1+MBV only
RFIP2_HUMAN	Q7L804	Rab11 family-interacting protein 2	RAB11FIP2		B1+DMSO only		B1+MBV only		H+DMSO only		H+MBV only		N/A		N/A		1	1	1	1									1	1	1	1	1	1	1	1	1	1	1	1								B1+DMSO only	B1+MBV only
RAB13_HUMAN	P51153	Ras-related protein Rab-13	RAB13		N/A		B1+MBV only		N/A		N/A		N/A		N/A			1		0												1	1	1				1	1	0								N/A	B1+MBV only
RAB14_HUMAN	P61106	Ras-related protein Rab-14	RAB14		N/A		B1+MBV only		N/A		N/A		N/A		N/A			1.111			0											2	2	1							1	1	0					N/A	B1+MBV only
RAB18_HUMAN	Q9NP72	Ras-related protein Rab-18	RAB18		N/A		B1+MBV only		N/A		N/A		N/A		N/A			1														1	1	1														N/A	B1+MBV only
RAB32_HUMAN	Q13637	Ras-related protein Rab-32	RAB32		N/A		N/A		N/A		N/A		T1+DMSO only		T1+MBV only						1	1	1	1	1																1	1	1	1	1	1		0	0
RAB34_HUMAN	Q9BZG1	Ras-related protein Rab-34	RAB34		N/A		N/A		N/A		N/A		N/A		N/A								1	1	1																							0	0
RBGPR_HUMAN	Q9H2M9	Rab3 GTPase-activating protein non-catalytic subunit	RAB3GAP2		N/A		N/A		N/A		N/A		N/A		T1+MBV only							1																						1	1	1		N/A	N/A
RAB5A_HUMAN	P20339	Ras-related protein Rab-5A	RAB5A		N/A		B1+MBV only		N/A		N/A		N/A		N/A			1.5														2	2	1														N/A	B1+MBV only
RAB5C_HUMAN	P51148	Ras-related protein Rab-5C	RAB5C		N/A		B1+MBV only		N/A		N/A		N/A		N/A			1.5														2	2	1														N/A	B1+MBV only
RAB6A_HUMAN	P20340	Ras-related protein Rab-6A	RAB6A		FLAG only		FLAG only		FLAG only		FLAG only		FLAG only		FLAG only											1	1	1																				N/A	N/A
RAC1_HUMAN	P63000	Ras-related C3 botulinum toxin substrate 1	RAC1		N/A		B1+MBV only		N/A		H+MBV only		N/A		N/A			1		1												1	1	1				1	1	1								N/A	B1+MBV only
RGAP1_HUMAN	Q9H0H5	Rac GTPase-activating protein 1	RACGAP1		N/A		N/A		H+DMSO only		N/A		N/A		N/A				1																1	1	1											N/A	N/A
RALY_HUMAN	Q9UKM9	RNA-binding protein Raly	RALY		N/A		N/A		N/A		H+MBV only		N/A		N/A					1																		1	1	1								N/A	N/A
RAGP1_HUMAN	P46060	Ran GTPase-activating protein 1	RANGAP1		N/A		N/A		H+DMSO only		H+MBV only		N/A		N/A				1	1															1	1	1	1	1	1								N/A	N/A
NGAP_HUMAN	Q9UJF2	Ras GTPase-activating protein nGAP	RASAL2		B1+DMSO only		N/A		N/A		N/A		N/A		N/A		1												1	1	1																	B1+DMSO only	N/A
RASD1_HUMAN	Q9Y272	Dexamethasone-induced Ras-related protein 1	RASD1		N/A		N/A		N/A		H+MBV only		N/A		N/A					1																		1	1	1								N/A	N/A
RBM15_HUMAN	Q96T37	Putative RNA-binding protein 15	RBM15		N/A		N/A		H+DMSO only		H+MBV only		N/A		N/A				2	2															2	2	2	2	2	2								N/A	N/A
RBM4_HUMAN	Q9BWF3	RNA-binding protein 4	RBM4		N/A		N/A		N/A		H+MBV only		N/A		N/A					1																		1	1	1								N/A	N/A
RBMS1_HUMAN	P29558	RNA-binding motif, single-stranded-interacting protein 1	RBMS1		N/A		N/A		N/A		H+MBV only		N/A		N/A					1																		1	1	1								N/A	N/A
RBMX_HUMAN	P38159	RNA-binding motif protein, X chromosome	RBMX		N/A		N/A		H+DMSO only		H+MBV only		N/A		N/A				1	1															1	1	1	1	1	1								N/A	N/A
RCBT1_HUMAN	Q8NDN9	RCC1 and BTB domain-containing protein 1	RCBTB1		FLAG only		FLAG only		FLAG only		FLAG only		FLAG only		FLAG only											4	5	4																				N/A	N/A
RCBT2_HUMAN	O95199	RCC1 and BTB domain-containing protein 2	RCBTB2		FLAG only		FLAG only		FLAG only		FLAG only		FLAG only		FLAG only											4	5	4																				N/A	N/A
RECQ1_HUMAN	P46063	ATP-dependent DNA helicase Q1	RECQL		N/A		N/A		N/A		N/A		N/A		T1+MBV only							1																						1	1	1		N/A	N/A
RER1_HUMAN	O15258	Protein RER1	RER1		N/A		B1+MBV only		N/A		H+MBV only		N/A		N/A			2		1												2	2	2				1	1	1								N/A	B1+MBV only
RHEB_HUMAN	Q15382	GTP-binding protein Rheb	RHEB		N/A		B1+MBV only		N/A		N/A		N/A		N/A			1														1	1	1														N/A	B1+MBV only
RHOA_HUMAN	P61586	Transforming protein RhoA	RHOA		N/A		B1+MBV only		N/A		N/A		N/A		N/A			2														3	3	1														N/A	B1+MBV only
RHOC_HUMAN	P08134	Rho-related GTP-binding protein RhoC	RHOC		N/A		B1+MBV only		N/A		N/A		T1+DMSO only		N/A			2			1											3	3	1							1	1	1					N/A	B1+MBV only
RIF1_HUMAN	Q5UIP0	Telomere-associated protein RIF1	RIF1		N/A		N/A		H+DMSO only		N/A		N/A		N/A				1																1	1	1											N/A	N/A
RNAS7_HUMAN	Q9H1E1	Ribonuclease 7	RNASE7		N/A		N/A		H+DMSO only		N/A		N/A		N/A				1																1	1	1											N/A	N/A
RN213_HUMAN	Q63HN8	E3 ubiquitin-protein ligase RNF213	RNF213		N/A		N/A		H+DMSO only		N/A		N/A		N/A				1																1	1	1											N/A	N/A
BRE1B_HUMAN	O75150	E3 ubiquitin-protein ligase BRE1B	RNF40		N/A		N/A		H+DMSO only		N/A		N/A		N/A				1																1	1	1											N/A	N/A
AMPB_HUMAN	Q9H4A4	Aminopeptidase B	RNPEP		N/A		N/A		N/A		N/A		N/A		T1+MBV only							1																						1	1	1		N/A	N/A
RL10A_HUMAN	P62906	60S ribosomal protein L10a	RPL10A		FLAG only		1		2		2.5		0.5		1.5			2	4	5	1	3				1	2	2				2	2	2	3	4	4	3	5	5	1	1	1	2	3	3		N/A	B1+MBV only
RL12_HUMAN	P30050	60S ribosomal protein L12	RPL12		1.66667		2.66667		1		1.66667		FLAG only		1.33333		5	8	3	5		4	1	1	1	3	3	3	3	5	5	5	8	8	3	3	3	5	5	5				4	4	4		5	8
M0QYS1_HUMAN	M0QYS1	60S ribosomal protein L13a (Fragment)	RPL13A		N/A		N/A		H+DMSO only		H+MBV only		N/A		T1+MBV only				2	2		2													2	2	2	2	2	2				2	2	2		N/A	N/A
Q6IPH7_HUMAN	Q6IPH7	RPL14 protein	RPL14		FLAG only		FLAG only		2		1		FLAG only		2				2	1		2				1	1	1							1	2	2	1	1	1				1	2	2		N/A	N/A
RL17_HUMAN	P18621	60S ribosomal protein L17	RPL17		N/A		B1+MBV only		H+DMSO only		H+MBV only		N/A		T1+MBV only			1	2	2		1										1	1	1	2	2	2	2	2	2				1	1	1		N/A	B1+MBV only
RL18A_HUMAN	Q02543	60S ribosomal protein L18a	RPL18A		N/A		B1+MBV only		N/A		H+MBV only		N/A		T1+MBV only			1		1		1										1	1	1				1	1	1				1	1	1		N/A	B1+MBV only
RL19_HUMAN	P84098	60S ribosomal protein L19	RPL19		FLAG only		1		1		FLAG only		FLAG only		1			1	1			1	1	2	2	1	1	1				1	1	1	1	1	1							1	1	1		0	0.5
RL22_HUMAN	P35268	60S ribosomal protein L22	RPL22		1		2		2		1		1		1		1	2	2	1	1	1				1	1	1	1	1	1	2	2	2	2	2	2	1	1	1	1	1	1	1	1	1		B1+DMSO only	B1+MBV only
RL23A_HUMAN	P62750	60S ribosomal protein L23a	RPL23A		B1+DMSO only		N/A		H+DMSO only		H+MBV only		N/A		N/A		1		1	1									1	1	1				1	1	1	1	1	1								B1+DMSO only	N/A
RL24_HUMAN	P83731	60S ribosomal protein L24	RPL24		N/A		N/A		H+DMSO only		H+MBV only		T1+DMSO only		T1+MBV only				2	2	1	2	1	1	1										2	2	2	2	2	2	1	1	1	2	2	2		0	0
RL27_HUMAN	P61353	60S ribosomal protein L27	RPL27		N/A		B1+MBV only		H+DMSO only		H+MBV only		N/A		T1+MBV only			1	1	1		1										1	1	1	1	1	1	1	1	1				1	1	1		N/A	B1+MBV only
RL28_HUMAN	P46779	60S ribosomal protein L28	RPL28		N/A		N/A		N/A		H+MBV only		N/A		T1+MBV only					1		1																1	1	1				1	1	1		N/A	N/A
RL29_HUMAN	P47914	60S ribosomal protein L29	RPL29		N/A		N/A		N/A		N/A		N/A		T1+MBV only							1																						1	1	1		N/A	N/A
RL3_HUMAN	P39023	60S ribosomal protein L3	RPL3		N/A		N/A		N/A		H+MBV only		N/A		N/A					1																		1	1	1								N/A	N/A
RL30_HUMAN	P62888	60S ribosomal protein L30	RPL30		0.333333		1.66667		1.33333		1.66667		0.333333		1.33333		1	5	4	5	1	4				3	3	3	1	1	1	3	5	5	3	4	4	3	5	5	1	1	1	3	4	4		B1+DMSO only	B1+MBV only
RL6_HUMAN	Q02878	60S ribosomal protein L6	RPL6		N/A		B1+MBV only		N/A		N/A		N/A		N/A			2														2	2	2														N/A	B1+MBV only
RL7A_HUMAN	P62424	60S ribosomal protein L7a	RPL7A		N/A		N/A		N/A		H+MBV only		N/A		T1+MBV only					1		1																1	1	1				1	1	1		N/A	N/A
RL8_HUMAN	P62917	60S ribosomal protein L8	RPL8		N/A		N/A		N/A		H+MBV only		N/A		N/A					1																		1	1	1								N/A	N/A
RL9_HUMAN	P32969	60S ribosomal protein L9	RPL9		N/A		B1+MBV only		N/A		H+MBV only		N/A		N/A			1		1												1	1	1				1	1	1								N/A	B1+MBV only
RLA1_HUMAN	P05386	60S acidic ribosomal protein P1	RPLP1		B1+DMSO only		B1+MBV only		N/A		N/A		N/A		N/A		1	1											1	1	1	1	1	1														B1+DMSO only	B1+MBV only
RLA2_HUMAN	P05387	60S acidic ribosomal protein P2	RPLP2		N/A		B1+MBV only		N/A		H+MBV only		N/A		N/A			1		1												1	1	1				1	1	1								N/A	B1+MBV only
RPN1_HUMAN	P04843	Dolichyl-diphosphooligosaccharide--protein glycosyltransferase subunit 1	RPN1		0.333333		1		0.666667		0.333333		0.333333		0.666667		1	3	2	1	1	2				3	3	3	1	1	1	3	3	3	2	2	2	1	1	1	1	1	1	2	2	2		B1+DMSO only	B1+MBV only
RS20_HUMAN	P60866	40S ribosomal protein S20	RPS20		N/A		N/A		N/A		H+MBV only		N/A		N/A					1																		1	1	1								N/A	N/A
RS21_HUMAN	P63220	40S ribosomal protein S21	RPS21		N/A		B1+MBV only		N/A		N/A		N/A		N/A			1														1	1	1														N/A	B1+MBV only
RS23_HUMAN	P62266	40S ribosomal protein S23	RPS23		N/A		N/A		H+DMSO only		H+MBV only		N/A		N/A				1	1															1	1	1	1	1	1								N/A	N/A
RS25_HUMAN	P62851	40S ribosomal protein S25	RPS25		B1+DMSO only		B1+MBV only		H+DMSO only		N/A		N/A		N/A		1	1	1										1	1	1	1	1	1	1	1	1											B1+DMSO only	B1+MBV only
RS28_HUMAN	P62857	40S ribosomal protein S28	RPS28		B1+DMSO only		B1+MBV only		H+DMSO only		H+MBV only		N/A		N/A		1	1	1	1									1	1	1	1	1	1	1	1	1	1	1	1								B1+DMSO only	B1+MBV only
RS29_HUMAN	P62273	40S ribosomal protein S29	RPS29		2		2		1		1		FLAG only		1		2	2	1	1		1	1	1	1	1	1	1	2	2	2	2	2	2	1	1	1	1	1	1				1	1	1		2	2
RS3_HUMAN	P23396	40S ribosomal protein S3	RPS3		0.6		1.6		1.4		2.4		0.6		1.2		3	8	7	12	3	6	2	2	2	5	5	5	3	3	3	6	8	8	6	7	7	9	12	12	2	3	3	4	6	6		1.5	4
RS3A_HUMAN	P61247	40S ribosomal protein S3a	RPS3A		N/A		N/A		H+DMSO only		H+MBV only		N/A		N/A				1	1															1	1	1	1	1	1								N/A	N/A
RS5_HUMAN	P46782	40S ribosomal protein S5	RPS5		1		1.33333		0.666667		0.666667		0.333333		0.333333		3	4	2	2	1	1				2	3	3	2	3	3	3	4	4	2	2	2	2	2	2	1	1	1	1	1	1		B1+DMSO only	B1+MBV only
RS6_HUMAN	P62753	40S ribosomal protein S6	RPS6		N/A		N/A		H+DMSO only		H+MBV only		N/A		N/A				1	1															1	1	1	1	1	1								N/A	N/A
RS9_HUMAN	P46781	40S ribosomal protein S9	RPS9		N/A		N/A		N/A		N/A		N/A		T1+MBV only							1																						1	1	1		N/A	N/A
RTCB_HUMAN	Q9Y3I0	tRNA-splicing ligase RtcB homolog	RTCB		FLAG only		FLAG only		FLAG only		FLAG only		FLAG only		FLAG only											1	1	1																				N/A	N/A
RUVB1_HUMAN	Q9Y265	RuvB-like 1	RUVBL1		N/A		B1+MBV only		N/A		N/A		N/A		N/A			2														2	2	2														N/A	B1+MBV only
RUVB2_HUMAN	Q9Y230	RuvB-like 2	RUVBL2		FLAG only		2		FLAG only		FLAG only		FLAG only		FLAG only			2								1	1	1				2	2	2														N/A	B1+MBV only
S10AB_HUMAN	P31949	Protein S100-A11	S100A11		N/A		B1+MBV only		N/A		N/A		N/A		N/A			2														2	2	2														N/A	B1+MBV only
S10A4_HUMAN	P26447	Protein S100-A4	S100A4		N/A		B1+MBV only		N/A		N/A		N/A		N/A			1														1	1	1														N/A	B1+MBV only
S10A6_HUMAN	P06703	Protein S100-A6	S100A6		N/A		B1+MBV only		N/A		N/A		N/A		N/A			1														1	1	1														N/A	B1+MBV only
SAM50_HUMAN	Q9Y512	Sorting and assembly machinery component 50 homolog	SAMM50		N/A		N/A		N/A		H+MBV only		N/A		N/A					1																		1	1	1								N/A	N/A
SAR1A_HUMAN	Q9NR31	GTP-binding protein SAR1a	SAR1A		N/A		B1+MBV only		N/A		N/A		N/A		N/A			1														1	1	1														N/A	B1+MBV only
SBSN_HUMAN	Q6UWP8	Suprabasin	SBSN		N/A		B1+MBV only		N/A		N/A		N/A		N/A			1														1	1	1														N/A	B1+MBV only
SCRN1_HUMAN	Q12765	Secernin-1	SCRN1		N/A		B1+MBV only		N/A		N/A		N/A		N/A			2														1	2	2														N/A	B1+MBV only
NTKL_HUMAN	Q96KG9	N-terminal kinase-like protein	SCYL1		N/A		N/A		N/A		N/A		N/A		T1+MBV only							2																						2	2	2		N/A	N/A
SDHA_HUMAN	P31040	Succinate dehydrogenase [ubiquinone] flavoprotein subunit, mitochondrial	SDHA		N/A		B1+MBV only		N/A		N/A		N/A		N/A			2														2	2	2														N/A	B1+MBV only
SC11A_HUMAN	P67812	Signal peptidase complex catalytic subunit SEC11A	SEC11A		N/A		N/A		N/A		H+MBV only		N/A		T1+MBV only					2		1																2	2	2				1	1	1		N/A	N/A
S14L2_HUMAN	O76054	SEC14-like protein 2	SEC14L2		N/A		N/A		N/A		N/A		N/A		T1+MBV only							1																						1	1	1		N/A	N/A
SC31A_HUMAN	O94979	Protein transport protein Sec31A	SEC31A		N/A		B1+MBV only		N/A		N/A		N/A		N/A			1														1	1	1														N/A	B1+MBV only
S61A1_HUMAN	P61619	Protein transport protein Sec61 subunit alpha isoform 1	SEC61A1		N/A		B1+MBV only		N/A		H+MBV only		N/A		T1+MBV only			1		1		2										1	1	1				1	1	1				2	2	2		N/A	B1+MBV only
SC61B_HUMAN	P60468	Protein transport protein Sec61 subunit beta	SEC61B		N/A		B1+MBV only		N/A		N/A		N/A		N/A			1														1	1	1														N/A	B1+MBV only
SEM3B_HUMAN	Q13214	Semaphorin-3B	SEMA3B		N/A		N/A		H+DMSO only		H+MBV only		N/A		N/A				1	1															1	1	1	1	1	1								N/A	N/A
SENP2_HUMAN	Q9HC62	Sentrin-specific protease 2	SENP2		N/A		N/A		H+DMSO only		H+MBV only		N/A		N/A				1	1															1	1	1	1	1	1								N/A	N/A
SENP6_HUMAN	Q9GZR1	Sentrin-specific protease 6	SENP6		N/A		B1+MBV only		N/A		N/A		N/A		N/A			1														1	1	1														N/A	B1+MBV only
SEPT9_HUMAN	Q9UHD8	Septin-9	2016-09-09		N/A		B1+MBV only		N/A		N/A		N/A		N/A			2														1	2	2														N/A	B1+MBV only
PAIRB_HUMAN	Q8NC51	Plasminogen activator inhibitor 1 RNA-binding protein	SERBP1		N/A		B1+MBV only		H+DMSO only		N/A		N/A		N/A			1	1													1	1	1	1	1	1											N/A	B1+MBV only
UL34_HCMVA	P16812	Transcriptional regulator UL34	UL34		0.333333		1.33333		1		0.666667		0.333333		1.66667		1	4	3	2	1	5	2	2	2	2	3	3	1	1	1	3	4	4	3	3	3	2	2	2	1	1	1	4	5	5		0.5	2
SPA12_HUMAN	Q8IW75	Serpin A12	SERPINA12		N/A		N/A		H+DMSO only		N/A		N/A		N/A				1																1	1	1											N/A	N/A
SPB8_HUMAN	P50452	Serpin B8	SERPINB8		N/A		N/A		H+DMSO only		N/A		N/A		N/A				2																1	2	2											N/A	N/A
SF3A3_HUMAN	Q12874	Splicing factor 3A subunit 3	SF3A3		N/A		N/A		N/A		H+MBV only		N/A		T1+MBV only					1		1	1	1	1													1	1	1				1	1	1		0	0
SF3B3_HUMAN	Q15393	Splicing factor 3B subunit 3	SF3B3		N/A		B1+MBV only		H+DMSO only		N/A		N/A		N/A			1	1													1	1	1	1	1	1											N/A	B1+MBV only
SF3B6_HUMAN	Q9Y3B4	Splicing factor 3B subunit 6	SF3B6		N/A		N/A		N/A		H+MBV only		N/A		N/A					1																		1	1	1								N/A	N/A
SFPQ_HUMAN	P23246	Splicing factor, proline- and glutamine-rich	SFPQ		N/A		B1+MBV only		N/A		N/A		N/A		N/A			2														2	2	2														N/A	B1+MBV only
SFXN1_HUMAN	Q9H9B4	Sideroflexin-1	SFXN1		N/A		N/A		N/A		N/A		N/A		T1+MBV only							2	1	1	1																			1	2	2		0	0
SFXN3_HUMAN	Q9BWM7	Sideroflexin-3	SFXN3		N/A		N/A		N/A		N/A		N/A		T1+MBV only							2	1	1	1																			1	2	2		0	0
SGPL1_HUMAN	O95470	Sphingosine-1-phosphate lyase 1	SGPL1		N/A		N/A		N/A		H+MBV only		N/A		N/A					1																		1	1	1								N/A	N/A
SH3L3_HUMAN	Q9H299	SH3 domain-binding glutamic acid-rich-like protein 3	SH3BGRL3		N/A		B1+MBV only		N/A		N/A		N/A		N/A			1														1	1	1														N/A	B1+MBV only
GLYM_HUMAN	P34897	Serine hydroxymethyltransferase, mitochondrial	SHMT2		N/A		B1+MBV only		N/A		N/A		N/A		N/A			1														1	1	1														N/A	B1+MBV only
SK2L2_HUMAN	P42285	Superkiller viralicidic activity 2-like 2	SKIV2L2		FLAG only		FLAG only		FLAG only		FLAG only		FLAG only		FLAG only											1	1	1																				N/A	N/A
SKP1_HUMAN	P63208	S-phase kinase-associated protein 1	SKP1		N/A		N/A		N/A		H+MBV only		N/A		N/A					1																		1	1	1								N/A	N/A
MOT4_HUMAN	O15427	Monocarboxylate transporter 4	SLC16A3		N/A		N/A		N/A		N/A		N/A		T1+MBV only							1																						1	1	1		N/A	N/A
MOT5_HUMAN	O15374	Monocarboxylate transporter 5	SLC16A4		FLAG only		FLAG only		FLAG only		FLAG only		FLAG only		FLAG only											1	1	1																				N/A	N/A
S22AV_HUMAN	A6NKX4	Putative solute carrier family 22 member 31	SLC22A31		N/A		B1+MBV only		N/A		N/A		N/A		N/A			1														1	1	1														N/A	B1+MBV only
CMC2_HUMAN	Q9UJS0	Calcium-binding mitochondrial carrier protein Aralar2	SLC25A13		N/A		N/A		N/A		N/A		N/A		T1+MBV only							1																						1	1	1		N/A	N/A
ADT3_HUMAN	P12236	ADP/ATP translocase 3	SLC25A6		0.3		0.4666		FLAG only		0.5		FLAG only		0.7		1.5	2.333	0	2.5	0	3.5	4	6	3	5	5	1	2	2	1	3	3	2	2	2	0	5	7	1	2	2	0	5	6	1		0.25	0.388833
GTR1_HUMAN	P11166	Solute carrier family 2, facilitated glucose transporter member 1	SLC2A1		N/A		N/A		N/A		N/A		N/A		T1+MBV only							1																						1	1	1		N/A	N/A
4F2_HUMAN	P08195	4F2 cell-surface antigen heavy chain	SLC3A2		N/A		N/A		H+DMSO only		H+MBV only		N/A		T1+MBV only				1	1		1													1	1	1	1	1	1				1	1	1		N/A	N/A
LAT1_HUMAN	Q01650	Large neutral amino acids transporter small subunit 1	SLC7A5		N/A		N/A		N/A		H+MBV only		N/A		N/A					1																		1	1	1								N/A	N/A
SL9A2_HUMAN	Q9UBY0	Sodium/hydrogen exchanger 2	SLC9A2		N/A		B1+MBV only		N/A		N/A		N/A		N/A			1														1	1	1														N/A	B1+MBV only
SMC3_HUMAN	Q9UQE7	Structural maintenance of chromosomes protein 3	SMC3		N/A		N/A		N/A		H+MBV only		N/A		N/A					1																		1	1	1								N/A	N/A
SMTN_HUMAN	P53814	Smoothelin	SMTN		N/A		N/A		N/A		H+MBV only		N/A		N/A					1																		1	1	1								N/A	N/A
SNED1_HUMAN	Q8TER0	Sushi, nidogen and EGF-like domain-containing protein 1	SNED1		N/A		N/A		H+DMSO only		H+MBV only		N/A		N/A				1	1															1	1	1	1	1	1								N/A	N/A
U520_HUMAN	O75643	U5 small nuclear ribonucleoprotein 200 kDa helicase	SNRNP200		N/A		N/A		N/A		H+MBV only		N/A		N/A					1																		1	1	1								N/A	N/A
RSMB_HUMAN	P14678	Small nuclear ribonucleoprotein-associated proteins B and B'	SNRPB		N/A		B1+MBV only		N/A		N/A		N/A		N/A			1														1	1	1														N/A	B1+MBV only
RU2B_HUMAN	P08579	U2 small nuclear ribonucleoprotein B''	SNRPB2		N/A		B1+MBV only		N/A		N/A		N/A		N/A			1														1	1	1														N/A	B1+MBV only
SNX18_HUMAN	Q96RF0	Sorting nexin-18	SNX18		N/A		N/A		H+DMSO only		H+MBV only		N/A		N/A				1	1															1	1	1	1	1	1								N/A	N/A
SNX6_HUMAN	Q9UNH7	Sorting nexin-6	SNX6		N/A		B1+MBV only		N/A		N/A		N/A		N/A			1														1	1	1														N/A	B1+MBV only
SNX9_HUMAN	Q9Y5X1	Sorting nexin-9	SNX9		N/A		N/A		H+DMSO only		N/A		N/A		N/A				1																1	1	1											N/A	N/A
SP100_HUMAN	P23497	Nuclear autoantigen Sp-100	SP100		N/A		N/A		N/A		H+MBV only		N/A		N/A					1																		1	1	1								N/A	N/A
SPCS2_HUMAN	Q15005	Signal peptidase complex subunit 2	SPCS2		N/A		B1+MBV only		N/A		N/A		N/A		T1+MBV only			2				2										1	2	2										1	2	2		N/A	B1+MBV only
SPR2A_HUMAN	P35326	Small proline-rich protein 2A	SPRR2A		N/A		N/A		H+DMSO only		N/A		N/A		T1+MBV only				2			1													1	2	2							1	1	1		N/A	N/A
SPTN1_HUMAN	Q13813	Spectrin alpha chain, non-erythrocytic 1	SPTAN1		N/A		B1+MBV only		N/A		N/A		N/A		N/A			2														2	2	2														N/A	B1+MBV only
SPTC2_HUMAN	O15270	Serine palmitoyltransferase 2	SPTLC2		N/A		B1+MBV only		N/A		N/A		N/A		N/A			1														1	1	1														N/A	B1+MBV only
SQRD_HUMAN	Q9Y6N5	Sulfide:quinone oxidoreductase, mitochondrial	SQRDL		N/A		B1+MBV only		N/A		N/A		N/A		N/A			1														1	1	1														N/A	B1+MBV only
SPEE_HUMAN	P19623	Spermidine synthase	SRM		N/A		N/A		N/A		N/A		N/A		T1+MBV only							1																						1	1	1		N/A	N/A
SRP68_HUMAN	Q9UHB9	Signal recognition particle subunit SRP68	SRP68		N/A		N/A		N/A		H+MBV only		N/A		T1+MBV only					1		2																1	1	1				1	2	2		N/A	N/A
SSRA_HUMAN	P43307	Translocon-associated protein subunit alpha	SSR1		N/A		N/A		N/A		H+MBV only		N/A		N/A					1																		1	1	1								N/A	N/A
SSRG_HUMAN	Q9UNL2	Translocon-associated protein subunit gamma	SSR3		FLAG only		0.5		FLAG only		FLAG only		FLAG only		FLAG only			1					1	1	1	1	2	2				1	1	1														0	1
SSRD_HUMAN	P51571	Translocon-associated protein subunit delta	SSR4		FLAG only		1.5		FLAG only		FLAG only		0.5		1			3			1	2	1	1	1	1	2	2				2	3	3							1	1	1	2	2	2		0	3
STAT3_HUMAN	P40763	Signal transducer and activator of transcription 3	STAT3		N/A		N/A		N/A		H+MBV only		N/A		N/A					1																		1	1	1								N/A	N/A
STAU1_HUMAN	O95793	Double-stranded RNA-binding protein Staufen homolog 1	STAU1		N/A		B1+MBV only		H+DMSO only		H+MBV only		N/A		T1+MBV only			1	1	2		2										1	1	1	1	1	1	2	2	2				2	2	2		N/A	B1+MBV only
STIP1_HUMAN	P31948	Stress-induced-phosphoprotein 1	STIP1		N/A		B1+MBV only		N/A		N/A		N/A		T1+MBV only			1				1										1	1	1										1	1	1		N/A	B1+MBV only
STK3_HUMAN	Q13188	Serine/threonine-protein kinase 3	STK3		N/A		B1+MBV only		N/A		H+MBV only		N/A		N/A			1		1												1	1	1				1	1	1								N/A	B1+MBV only
X5D9L8_HUMAN	X5D9L8	Serine threonine kinase 39 isoform C	STK39		N/A		N/A		N/A		N/A		N/A		T1+MBV only							1																						1	1	1		N/A	N/A
STMN1_HUMAN	P16949	Stathmin	STMN1		N/A		B1+MBV only		N/A		N/A		N/A		N/A			1														1	1	1														N/A	B1+MBV only
STML2_HUMAN	Q9UJZ1	Stomatin-like protein 2, mitochondrial	STOML2		B1+DMSO only		B1+MBV only		N/A		N/A		N/A		N/A		1	1											1	1	1	1	1	1														B1+DMSO only	B1+MBV only
STRP1_HUMAN	Q5VSL9	Striatin-interacting protein 1	STRIP1		B1+DMSO only		N/A		N/A		N/A		N/A		N/A		1												1	1	1																	B1+DMSO only	N/A
STT3A_HUMAN	P46977	Dolichyl-diphosphooligosaccharide--protein glycosyltransferase subunit STT3A	STT3A		N/A		B1+MBV only		N/A		H+MBV only		N/A		T1+MBV only			1		1		1										1	1	1				1	1	1				1	1	1		N/A	B1+MBV only
HNRPQ_HUMAN	O60506	Heterogeneous nuclear ribonucleoprotein Q	SYNCRIP		N/A		B1+MBV only		N/A		H+MBV only		N/A		N/A			2		2												2	2	2				1	2	2								N/A	B1+MBV only
SYNEM_HUMAN	O15061	Synemin	SYNM		N/A		N/A		H+DMSO only		H+MBV only		N/A		N/A				1	1															1	1	1	1	1	1								N/A	N/A
B4DGK4_HUMAN	B4DGK4	Alternative protein SYT7	SYT7		N/A		N/A		H+DMSO only		H+MBV only		N/A		N/A				1	1															1	1	1	1	1	1								N/A	N/A
TACC3_HUMAN	Q9Y6A5	Transforming acidic coiled-coil-containing protein 3	TACC3		B1+DMSO only		B1+MBV only		N/A		N/A		N/A		N/A		1	1											1	1	1	1	1	1														B1+DMSO only	B1+MBV only
TALDO_HUMAN	P37837	Transaldolase	TALDO1		N/A		B1+MBV only		H+DMSO only		N/A		N/A		N/A			1	1													1	1	1	1	1	1											N/A	B1+MBV only
TADBP_HUMAN	Q13148	TAR DNA-binding protein 43	TARDBP		N/A		N/A		N/A		N/A		N/A		T1+MBV only							1	1	1	1																			1	1	1		0	0
SYTC_HUMAN	P26639	Threonine--tRNA ligase, cytoplasmic	TARS		N/A		B1+MBV only		N/A		N/A		N/A		N/A			2														2	2	2														N/A	B1+MBV only
TBC15_HUMAN	Q8TC07	TBC1 domain family member 15	TBC1D15		N/A		N/A		N/A		H+MBV only		N/A		T1+MBV only					1		1																1	1	1				1	1	1		N/A	N/A
TBR1_HUMAN	Q16650	T-box brain protein 1	TBR1		FLAG only		FLAG only		FLAG only		1		FLAG only		FLAG only					1						1	1	1										1	1	1								N/A	N/A
TEKT2_HUMAN	Q9UIF3	Tektin-2	TEKT2		B1+DMSO only		B1+MBV only		N/A		N/A		T1+DMSO only		T1+MBV only		1	1			1	1							1	1	1	1	1	1							1	1	1	1	1	1		B1+DMSO only	B1+MBV only
TENC1_HUMAN	Q63HR2	Tensin-like C1 domain-containing phosphatase	TENC1		N/A		B1+MBV only		N/A		N/A		N/A		N/A			1														1	1	1														N/A	B1+MBV only
TEP1_HUMAN	Q99973	Telomerase protein component 1	TEP1		N/A		N/A		N/A		N/A		T1+DMSO only		T1+MBV only						1	1																			1	1	1	1	1	1		N/A	N/A
TRFE_HUMAN	P02787	Serotransferrin	TF		B1+DMSO only		N/A		N/A		N/A		N/A		N/A		2												1	2	2																	B1+DMSO only	N/A
TFG_HUMAN	Q92734	Protein TFG	TFG		N/A		B1+MBV only		N/A		N/A		N/A		N/A			1														1	1	1														N/A	B1+MBV only
TGFI1_HUMAN	O43294	Transforming growth factor beta-1-induced transcript 1 protein	TGFB1I1		N/A		N/A		N/A		H+MBV only		N/A		T1+MBV only					1		1																1	1	1				1	1	1		N/A	N/A
THUM1_HUMAN	Q9NXG2	THUMP domain-containing protein 1	THUMPD1		N/A		B1+MBV only		N/A		N/A		N/A		N/A			1														1	1	1														N/A	B1+MBV only
TIGAR_HUMAN	Q9NQ88	Fructose-2,6-bisphosphatase TIGAR	TIGAR		N/A		B1+MBV only		N/A		N/A		N/A		N/A			1														1	1	1														N/A	B1+MBV only
TIM44_HUMAN	O43615	Mitochondrial import inner membrane translocase subunit TIM44	TIMM44		N/A		B1+MBV only		N/A		N/A		N/A		N/A			1														1	1	1														N/A	B1+MBV only
TMEDA_HUMAN	P49755	Transmembrane emp24 domain-containing protein 10	TMED10		FLAG only		2		FLAG only		1		FLAG only		FLAG only			2		1						1	1	1				2	2	2				1	1	1								N/A	B1+MBV only
TMED7_HUMAN	Q9Y3B3	Transmembrane emp24 domain-containing protein 7	TMED7		N/A		B1+MBV only		N/A		N/A		N/A		N/A			1														1	1	1														N/A	B1+MBV only
TMED9_HUMAN	Q9BVK6	Transmembrane emp24 domain-containing protein 9	TMED9		B1+DMSO only		B1+MBV only		N/A		N/A		N/A		N/A		1	1											1	1	1	1	1	1														B1+DMSO only	B1+MBV only
TM165_HUMAN	Q9HC07	Transmembrane protein 165	TMEM165		N/A		B1+MBV only		N/A		N/A		N/A		N/A			1														1	1	1														N/A	B1+MBV only
TMM33_HUMAN	P57088	Transmembrane protein 33	TMEM33		FLAG only		0.5		0.5		0.5		0.5		0.5			1	1	1	1	1				1	2	2				1	1	1	1	1	1	1	1	1	1	1	1	1	1	1		N/A	B1+MBV only
LAP2A_HUMAN	P42166	Lamina-associated polypeptide 2, isoform alpha	TMPO		N/A		N/A		N/A		H+MBV only		N/A		N/A		0	0	0	2.5	0	0							4	4	0	3	3	0	1	2	0	6	10	1	1	1	0	2	3	0		N/A	N/A
TMX1_HUMAN	Q9H3N1	Thioredoxin-related transmembrane protein 1	TMX1		N/A		B1+MBV only		N/A		N/A		N/A		N/A			1														1	1	1														N/A	B1+MBV only
TB182_HUMAN	Q9C0C2	182 kDa tankyrase-1-binding protein	TNKS1BP1		N/A		N/A		N/A		H+MBV only		N/A		N/A					1																		1	1	1								N/A	N/A
TOP2A_HUMAN	P11388	DNA topoisomerase 2-alpha	TOP2A		N/A		N/A		N/A		H+MBV only		N/A		N/A					1																		1	1	1								N/A	N/A
TOPB1_HUMAN	Q92547	DNA topoisomerase 2-binding protein 1	TOPBP1		N/A		B1+MBV only		N/A		N/A		N/A		N/A			1														1	1	1														N/A	B1+MBV only
TOR4A_HUMAN	Q9NXH8	Torsin-4A	TOR4A		N/A		N/A		N/A		H+MBV only		N/A		N/A					1																		1	1	1								N/A	N/A
TPM3_HUMAN	P06753	Tropomyosin alpha-3 chain	TPM3		N/A		N/A		N/A		H+MBV only		N/A		N/A		0	0		1.5									1	1	0	1	1	0				2	2	1								N/A	N/A
TCTP_HUMAN	P13693	Translationally-controlled tumor protein	TPT1		N/A		B1+MBV only		N/A		N/A		N/A		N/A			2														2	2	2														N/A	B1+MBV only
A0A075B6Z2_HUMAN	A0A075B6Z2	Protein TRAJ56 (Fragment)	TRAJ56		N/A		N/A		N/A		H+MBV only		N/A		N/A					2																		1	2	2								N/A	N/A
TRAP1_HUMAN	Q12931	Heat shock protein 75 kDa, mitochondrial	TRAP1		N/A		N/A		N/A		N/A		N/A		T1+MBV only							2																						2	2	2		N/A	N/A
TRI23_HUMAN	P36406	E3 ubiquitin-protein ligase TRIM23	TRIM23		N/A		B1+MBV only		N/A		N/A		N/A		N/A			1														1	1	1														N/A	B1+MBV only
TIF1B_HUMAN	Q13263	Transcription intermediary factor 1-beta	TRIM28		FLAG only		1		1		2.5		0.5		1.5			2	2	5	1	3	1	2	2	1	2	2				2	2	2	2	2	2	5	5	5	1	1	1	2	3	3		0	1
TRI32_HUMAN	Q13049	E3 ubiquitin-protein ligase TRIM32	TRIM32		B1+DMSO only		B1+MBV only		H+DMSO only		N/A		N/A		N/A		1	1	1										1	1	1	1	1	1	1	1	1											B1+DMSO only	B1+MBV only
TRIM4_HUMAN	Q9C037	Tripartite motif-containing protein 4	TRIM4		N/A		N/A		H+DMSO only		N/A		N/A		N/A				1																1	1	1											N/A	N/A
TITIN_HUMAN	Q8WZ42	Titin	TTN		N/A		B1+MBV only		N/A		N/A		N/A		N/A			1														1	1	1														N/A	B1+MBV only
TBA4A_HUMAN	P68366	Tubulin alpha-4A chain	TUBA4A		FLAG only		2.404		1.18182		1.22727		0.818182		1.52727		0	26.444	13	13.5	9	16.8	10	14	1	9	11	1	4	6	0	19	32	7	10	13	1	12	21	2	7	9	1	15	20	4		0	2.33336
TBB5_HUMAN	P07437	Tubulin beta chain	TUBB		1.4222		2.75121		1.62652		2.31629		1.05303		2.61394		18.773	36.316	21.47	30.575	13.9	34.504	20	27	2	15	21	3	18	21	7	28	49	9	18	28	5	27	43	8	13	19	4	28	49	8		1.25153	2.42107
TBB4B_HUMAN	P68371	Tubulin beta-4B chain	TUBB4B		0.484203		0.719928		1.15174		1.32529		1.12138		1.23283		6.682	9.935	15.894	18.289	15.475	17.013	24	32	2	18	24	2	17	19	1	33	52	1	21	34	1	31	52	1	18	28	1	30	54	1		0.3341	0.49675
TWF1_HUMAN	Q12792	Twinfilin-1	TWF1		N/A		B1+MBV only		N/A		N/A		N/A		N/A			1														1	1	1														N/A	B1+MBV only
TWF2_HUMAN	Q6IBS0	Twinfilin-2	TWF2		N/A		B1+MBV only		N/A		N/A		N/A		N/A			1														1	1	1														N/A	B1+MBV only
TXNL1_HUMAN	O43396	Thioredoxin-like protein 1	TXNL1		N/A		B1+MBV only		N/A		N/A		N/A		N/A			2														2	2	2														N/A	B1+MBV only
TRXR1_HUMAN	Q16881	Thioredoxin reductase 1, cytoplasmic	TXNRD1		B1+DMSO only		B1+MBV only		N/A		N/A		N/A		N/A		1	2											1	1	1	2	2	2														B1+DMSO only	B1+MBV only
UACA_HUMAN	Q9BZF9	Uveal autoantigen with coiled-coil domains and ankyrin repeats	UACA		N/A		N/A		N/A		N/A		T1+DMSO only		T1+MBV only						1	1																			1	1	1	1	1	1		N/A	N/A
UBP2L_HUMAN	Q14157	Ubiquitin-associated protein 2-like	UBAP2L		N/A		B1+MBV only		N/A		N/A		N/A		N/A			1														1	1	1														N/A	B1+MBV only
UBC12_HUMAN	P61081	NEDD8-conjugating enzyme Ubc12	UBE2M		N/A		B1+MBV only		N/A		N/A		N/A		N/A			2														1	2	2														N/A	B1+MBV only
UBE2N_HUMAN	P61088	Ubiquitin-conjugating enzyme E2 N	UBE2N		N/A		B1+MBV only		N/A		N/A		N/A		N/A			2														2	2	2														N/A	B1+MBV only
UBE3A_HUMAN	Q05086	Ubiquitin-protein ligase E3A	UBE3A		N/A		N/A		N/A		N/A		N/A		T1+MBV only							1																						1	1	1		N/A	N/A
UBR4_HUMAN	Q5T4S7	E3 ubiquitin-protein ligase UBR4	UBR4		N/A		N/A		N/A		N/A		N/A		T1+MBV only							2																						2	2	2		N/A	N/A
UGGG1_HUMAN	Q9NYU2	UDP-glucose:glycoprotein glucosyltransferase 1	UGGT1		N/A		B1+MBV only		N/A		N/A		N/A		N/A			1														1	1	1														N/A	B1+MBV only
UGPA_HUMAN	Q16851	UTP--glucose-1-phosphate uridylyltransferase	UGP2		FLAG only		2		FLAG only		FLAG only		FLAG only		1			2				1				1	1	1				2	2	2										1	1	1		N/A	B1+MBV only
HEPA_HCMVA	P16827	DNA helicase/primase complex-associated protein	UL102		N/A		N/A		H+DMSO only		N/A		N/A		T1+MBV only				1			1													1	1	1							1	1	1		N/A	N/A
UL103_HCMVA	P16734	Virion egress protein UL7 homolog	UL103		N/A		N/A		H+DMSO only		H+MBV only		N/A		T1+MBV only				1	1		1	1	1	1										1	1	1	1	1	1				1	1	1		0	0
UL114_HCMVA	P16769	Uracil-DNA glycosylase	UL114		N/A		B1+MBV only		N/A		N/A		N/A		N/A			1														1	1	1														N/A	B1+MBV only
UL22A_HCMVA	P16845	Glycoprotein UL22A	UL22A		N/A		N/A		N/A		H+MBV only		N/A		N/A					1																		1	1	1								N/A	N/A
UL31_HCMVA	P16848	Uncharacterized protein UL31	UL31		N/A		N/A		N/A		N/A		N/A		T1+MBV only							1																						1	1	1		N/A	N/A
UL48A_HCMVA	Q7M6N6	Uncharacterized protein UL48A	UL48A		FLAG only		1		1		FLAG only		1		1			1	1		1	1	1	1	1	1	1	1				1	1	1	1	1	1				1	1	1	1	1	1		0	1
UL78_HCMVA	P16751	Uncharacterized protein UL78	UL78		N/A		B1+MBV only		H+DMSO only		H+MBV only		N/A		T1+MBV only			1	1	1		1										1	1	1	1	1	1	1	1	1				1	1	1		N/A	B1+MBV only
SCAF_HCMVA	P16753	Capsid scaffolding protein	UL80		FLAG only		2		1		1		FLAG only		1			2	1	1		1	2	2	2	1	1	1				2	2	2	1	1	1	1	1	1				1	1	1		0	1
UL84_HCMVA	P16727	Protein UL84	UL84		N/A		B1+MBV only		H+DMSO only		H+MBV only		N/A		N/A			1	1	1												1	1	1	1	1	1	1	1	1								N/A	B1+MBV only
UL88_HCMVA	P16731	Protein UL88	UL88		N/A		B1+MBV only		N/A		N/A		N/A		T1+MBV only			1				1										1	1	1										1	1	1		N/A	B1+MBV only
UL96_HCMVA	P16787	Protein UL96	UL96		N/A		N/A		N/A		H+MBV only		N/A		N/A					1																		1	1	1								N/A	N/A
TEG2_HCMVA	P13200	Tegument protein UL11 homolog	UL99		N/A		B1+MBV only		H+DMSO only		H+MBV only		N/A		T1+MBV only			1	1	1		1										1	1	1	1	1	1	1	1	1				1	1	1		N/A	B1+MBV only
RENT1_HUMAN	Q92900	Regulator of nonsense transcripts 1	UPF1		N/A		B1+MBV only		N/A		N/A		N/A		N/A			1														1	1	1														N/A	B1+MBV only
US24_HCMVA	P09700	Tegument protein US24	US24		N/A		N/A		H+DMSO only		H+MBV only		N/A		T1+MBV only				1	1		1													1	1	1	1	1	1				1	1	1		N/A	N/A
US28_HCMVA	P69332	G-protein coupled receptor homolog US28	US28		N/A		N/A		N/A		N/A		N/A		T1+MBV only							1	1	1	1																			1	1	1		0	0
USP9X_HUMAN	Q93008	Probable ubiquitin carboxyl-terminal hydrolase FAF-X	USP9X		N/A		B1+MBV only		H+DMSO only		H+MBV only		N/A		N/A			1	2	1												1	1	1	1	2	2	1	1	1								N/A	B1+MBV only
C9JXZ5_HUMAN	C9JXZ5	Vesicle-associated membrane protein 8	VAMP8		N/A		N/A		H+DMSO only		N/A		N/A		N/A				1																1	1	1											N/A	N/A
SYVC_HUMAN	P26640	Valine--tRNA ligase	VARS		FLAG only		FLAG only		FLAG only		1		FLAG only		2					1		2				1	1	1										1	1	1				1	2	2		N/A	N/A
VASP_HUMAN	P50552	Vasodilator-stimulated phosphoprotein	VASP		N/A		B1+MBV only		N/A		N/A		N/A		N/A			1														1	1	1														N/A	B1+MBV only
VDAC1_HUMAN	P21796	Voltage-dependent anion-selective channel protein 1	VDAC1		N/A		B1+MBV only		N/A		N/A		N/A		N/A			2														2	2	2														N/A	B1+MBV only
VDAC2_HUMAN	P45880	Voltage-dependent anion-selective channel protein 2	VDAC2		N/A		B1+MBV only		N/A		N/A		N/A		N/A			2														2	2	2														N/A	B1+MBV only
SPE39_HUMAN	Q9H9C1	Spermatogenesis-defective protein 39 homolog	VIPAS39		FLAG only		FLAG only		FLAG only		FLAG only		0.333333		0.666667						1	2				2	3	3													1	1	1	2	2	2		N/A	N/A
VKOR1_HUMAN	Q9BQB6	Vitamin K epoxide reductase complex subunit 1	VKORC1		FLAG only		1		FLAG only		FLAG only		1		1			1			1	1	1	1	1	1	1	1				1	1	1							1	1	1	1	1	1		0	1
VKORL_HUMAN	Q8N0U8	Vitamin K epoxide reductase complex subunit 1-like protein 1	VKORC1L1		N/A		B1+MBV only		N/A		N/A		N/A		N/A			1														1	1	1														N/A	B1+MBV only
VPS18_HUMAN	Q9P253	Vacuolar protein sorting-associated protein 18 homolog	VPS18		N/A		N/A		N/A		H+MBV only		N/A		N/A					2																		1	2	2								N/A	N/A
VP26A_HUMAN	O75436	Vacuolar protein sorting-associated protein 26A	VPS26A		N/A		N/A		N/A		N/A		N/A		T1+MBV only							1																						1	1	1		N/A	N/A
VP33B_HUMAN	Q9H267	Vacuolar protein sorting-associated protein 33B	VPS33B		FLAG only		FLAG only		FLAG only		FLAG only		0.333333		0.333333						2	2				5	6	6													2	2	2	1	2	2		N/A	N/A
MEP50_HUMAN	Q9BQA1	Methylosome protein 50	WDR77		FLAG only		FLAG only		FLAG only		FLAG only		FLAG only		FLAG only											3	3	3																				N/A	N/A
WFS1_HUMAN	O76024	Wolframin	WFS1		N/A		N/A		H+DMSO only		N/A		N/A		N/A				1																1	1	1											N/A	N/A
XP32_HUMAN	Q5T750	Skin-specific protein 32	XP32		N/A		N/A		H+DMSO only		H+MBV only		N/A		N/A				1	1															1	1	1	1	1	1								N/A	N/A
XPP1_HUMAN	Q9NQW7	Xaa-Pro aminopeptidase 1	XPNPEP1		N/A		B1+MBV only		N/A		N/A		N/A		N/A			1														1	1	1														N/A	B1+MBV only
XPOT_HUMAN	O43592	Exportin-T	XPOT		N/A		B1+MBV only		N/A		H+MBV only		N/A		N/A			1		2												1	1	1				2	2	2								N/A	B1+MBV only
XRCC5_HUMAN	P13010	X-ray repair cross-complementing protein 5	XRCC5		N/A		N/A		H+DMSO only		N/A		N/A		N/A				1																1	1	1											N/A	N/A
YIF1B_HUMAN	Q5BJH7	Protein YIF1B	YIF1B		N/A		N/A		N/A		N/A		N/A		T1+MBV only							1																						1	1	1		N/A	N/A
1433G_HUMAN	P61981	14-3-3 protein gamma	YWHAG		B1+DMSO only		B1+MBV only		H+DMSO only		H+MBV only		N/A		T1+MBV only		1	2.364	1	1.333		1							1	1	1	5	5	2	1	1	1	2	2	1				1	1	1		B1+DMSO only	B1+MBV only
1433F_HUMAN	Q04917	14-3-3 protein eta	YWHAH		N/A		B1+MBV only		N/A		N/A		N/A		N/A			2.114		0												4	4	2				1	1	0								N/A	B1+MBV only
ZC21A_HUMAN	Q96GY0	Zinc finger C2HC domain-containing protein 1A	ZC2HC1A		N/A		N/A		H+DMSO only		N/A		N/A		N/A				1																1	1	1											N/A	N/A
ZCH18_HUMAN	Q86VM9	Zinc finger CCCH domain-containing protein 18	ZC3H18		FLAG only		1		FLAG only		FLAG only		FLAG only		FLAG only			1								1	1	1				1	1	1														N/A	B1+MBV only
TUT4_HUMAN	Q5TAX3	Terminal uridylyltransferase 4	ZCCHC11		N/A		N/A		N/A		N/A		T1+DMSO only		T1+MBV only						2	1																			2	2	2	1	1	1		N/A	N/A
ZCHC8_HUMAN	Q6NZY4	Zinc finger CCHC domain-containing protein 8	ZCCHC8		FLAG only		FLAG only		FLAG only		FLAG only		FLAG only		FLAG only											1	1	1																				N/A	N/A
ZN185_HUMAN	O15231	Zinc finger protein 185	ZNF185		B1+DMSO only		N/A		N/A		N/A		N/A		N/A		1												1	1	1																	B1+DMSO only	N/A
I3L4C4_HUMAN	I3L4C4	Zinc finger protein 263 (Fragment)	ZNF263		N/A		N/A		N/A		H+MBV only		N/A		N/A					1																		1	1	1								N/A	N/A
Q5JXR6_HUMAN	Q5JXR6	NFX1-type zinc finger-containing protein 1	ZNFX1		N/A		N/A		H+DMSO only		H+MBV only		N/A		N/A				2	2															1	2	2	1	2	2								N/A	N/A
ZW10_HUMAN	O43264	Centromere/kinetochore protein zw10 homolog	ZW10		N/A		N/A		N/A		H+MBV only		N/A		N/A					1																		1	1	1								N/A	N/A
H6VRG2_HUMAN	H6VRG2	Keratin 1	KRT1		N/A		N/A		N/A		H+MBV only		N/A		N/A					56.288		0																40	63	1				34	51	0		N/A	N/A
K2C1_HUMAN	P04264	Keratin, type II cytoskeletal 1	KRT1		1.33083		1.89299		1.35402		FLAG only		0.665247		FLAG only		62.802	89.33	63.896		31.393		23	31	3	31	49	10	38	67	10	47	95	18	41	69	10				26	33	2					2.141	3.04538
K1C18_HUMAN	P05783	Keratin, type I cytoskeletal 18	KRT18		N/A		N/A		H+DMSO only		H+MBV only		N/A		N/A			0	1.019	4.083						1	1	0				1	1	0	2	2	1	5	5	4								N/A	N/A
K22E_HUMAN	P35908	Keratin, type II cytoskeletal 2 epidermal	KRT2		1.76235		2.68467		1.62599		1.65114		0.553513		1.33826		39.586	60.303	36.523	37.088	12.433	30.06	15	19	15	19	24	19	32	41	35	40	63	54	30	39	31	32	38	33	12	13	11	27	31	24		2.18768	3.33258
K2C6B_HUMAN	P04259	Keratin, type II cytoskeletal 6B	KRT6B		N/A		B1+MBV only		N/A		N/A		N/A		N/A			6.571														26	35	2														N/A	B1+MBV only
K1C9_HUMAN	P35527	Keratin, type I cytoskeletal 9	KRT9		0.962963		2.42293		0.977111		1.23811		0.555556		0.906333		26	65.419	26.382	33.429	15	24.471	9	10	10	17	27	27	21	26	26	40	66	65	21	27	26	25	34	33	13	15	15	20	25	24		2.6	6.5419
#C#ENSEMBL:ENSBTAP00000038253					N/A		N/A		N/A		N/A		N/A		T1+MBV only						0	7.117	4	5	0																4	4	0	7	10	1		N/A	N/A
#C#P07477					B1+DMSO only		B1+MBV only		H+DMSO only		N/A		T1+DMSO only		T1+MBV only		1	1	1		2	2	1	1	1				1	1	1	1	1	1	1	1	1				1	2	2	1	2	2		1	1
#C#O43790					B1+DMSO only		N/A		H+DMSO only		N/A		N/A		T1+MBV only		4		7.333			2				1	1	0	2	4	3				5	9	4							2	2	1		B1+DMSO only	N/A
#C#Q7RTT2					N/A		B1+MBV only		H+DMSO only		N/A		T1+DMSO only		T1+MBV only		0	3.034	1.018		1	1.03	1	1	0	1	1	0	1	1	0	4	4	3	2	2	1				1	1	1	2	2	1		N/A	B1+MBV only
#C#ENSEMBL:ENSBTAP00000033053					N/A		N/A		H+DMSO only		H+MBV only		T1+DMSO only		T1+MBV only				2	2	2	1													1	2	2	1	2	2	1	2	2	1	1	1		N/A	N/A
#C#Q1RMK2					N/A		N/A		H+DMSO only		H+MBV only		T1+DMSO only		T1+MBV only				1	1	1	1													1	1	1	1	1	1	1	1	1	1	1	1		N/A	N/A
#C#Q28194					N/A		N/A		N/A		N/A		N/A		T1+MBV only							1																						1	1	1		N/A	N/A
#C#Q5D862					B1+DMSO only		B1+MBV only		H+DMSO only		H+MBV only		N/A		T1+MBV only		2	26	1	1		1							2	2	2	15	26	26	1	1	1	1	1	1				1	1	1		B1+DMSO only	B1+MBV only
#C#ENSEMBL:ENSBTAP00000024462					N/A		N/A		H+DMSO only		H+MBV only		T1+DMSO only		N/A				2	3	2														1	2	2	1	3	3	1	2	2					N/A	N/A
#C#P12763					B1+DMSO only		B1+MBV only		H+DMSO only		H+MBV only		T1+DMSO only		N/A		1	8	1	2	2								1	1	1	5	8	8	1	1	1	2	2	2	1	2	2					B1+DMSO only	B1+MBV only
#C#Q7Z794					B1+DMSO only		B1+MBV only		H+DMSO only		H+MBV only		T1+DMSO only		N/A		2.085	1.041	1.087	1.046	1.071	0	1	1	0	1	2	0	3	4	2	2	4	1	3	5	1	3	3	1	2	2	1	2	3	0		B1+DMSO only	B1+MBV only
#C#Q9U6Y5					B1+DMSO only		B1+MBV only		N/A		N/A		N/A		N/A		2	11											2	2	2	7	11	11														B1+DMSO only	B1+MBV only
#C#Q2UVX4					B1+DMSO only		B1+MBV only		N/A		N/A		N/A		N/A		12.857	10.833											7	13	12	6	11	10														B1+DMSO only	B1+MBV only
#C#P20930					N/A		B1+MBV only		N/A		N/A		N/A		N/A			6														6	6	6														N/A	B1+MBV only
#C#P34955					N/A		B1+MBV only		N/A		N/A		N/A		N/A			2														2	2	2														N/A	B1+MBV only
#C#P02666					B1+DMSO only		B1+MBV only		N/A		N/A		N/A		N/A		1	2											1	1	1	1	2	2														B1+DMSO only	B1+MBV only
#C#Q6KB66-1					N/A		B1+MBV only		N/A		N/A		N/A		N/A			1														1	1	1														N/A	B1+MBV only
#C#Q86YZ3					N/A		B1+MBV only		N/A		N/A		N/A		N/A			1														1	1	1														N/A	B1+MBV only
#C#Q15323					N/A		N/A		H+DMSO only		N/A		N/A		N/A		0	0	7.275	0		0				4	4	0	1	1	0	1	1	0	8	9	4	1	1	0				1	1	0		N/A	N/A
#C#O76013					N/A		N/A		H+DMSO only		N/A		N/A		N/A			0	5.094	0						1	1	0				1	1	0	4	6	5	1	1	0								N/A	N/A
#C#Q6ISB0					N/A		N/A		H+DMSO only		N/A		N/A		N/A				5.079	0		0													5	6	5	1	1	0				1	1	0		N/A	N/A
#C#P08729					N/A		N/A		H+DMSO only		H+MBV only		N/A		N/A				3.048	4.069		0													4	4	3	4	5	4				1	1	0		N/A	N/A
#C#Q3SX28					N/A		N/A		N/A		H+MBV only		N/A		N/A		0	0		1.5									1	1	0	1	1	0				2	2	1								N/A	N/A
#C#P00761					2.83333		8.16667		7		7		2.83333		3		17	49	42	42	17	18	4	13	13	2	6	6	5	17	17	5	49	49	5	42	42	5	42	42	5	17	17	5	18	18		1.30769	3.76923
#C#P60712					1.82719		1.2477		FLAG only		0.483481		1.07407		1.38519		24.667	16.844	0	6.527	14.5	18.7	14	21	3	19	25	2	22	36	2	33	52	2	17	22	0	22	33	1	19	27	2	29	41	2		1.78746	1.22058
#C#P02768-1					0.972022		0.984657		6.49143		FLAG only		0.902527		1.35379		2.154	2.182	14.385		2	3				5	6	2	3	3	2	4	4	2	12	15	11				2	2	2	2	3	3		B1+DMSO only	B1+MBV only
#C#Q1RMN8					FLAG only		FLAG only		0.666667		0.666667		1		1.33333				2	2	3	4	2	3	3	3	3	3							2	2	2	1	2	2	3	3	3	2	4	4		0	0
#C#P02538					0.650635		3.68843		1.38237		0.759944		1.08618		1.32652		4.613	26.151	9.801	5.388	7.701	9.405	9	10	2	12	12	3	10	12	2	30	41	8	14	18	3	11	14	1	9	10	2	14	16	2		0.563248	3.19304
#C#Q04695					FLAG only		4.06868		1.15137		1.06797		2.31254		1.23896		0	5.806	1.643	1.524	3.3	1.768	4	4	1	6	6	1	6	6	0	13	16	4	9	9	1	8	8	1	6	6	2	7	7	1		0	3.75065
#C#Q32MB2					FLAG only		FLAG only		1.00097		1.96902		FLAG only		1.02807		0	0	1.034	2.034		1.062	1	1	0	2	2	1	1	1	0	1	1	0	3	3	1	3	3	2				3	3	1		N/A	N/A
#C#ENSEMBL:ENSBTAP00000014147					FLAG only		FLAG only		0.333333		0.666667		1.33333		1				1	2	4	3	1	1	1	2	3	3							1	1	1	2	2	2	4	4	4	2	3	3		0	0
#C#P02662					FLAG only		2		FLAG only		3		FLAG only		1			2		3		1				1	1	1				1	2	2				2	3	3				1	1	1		N/A	B1+MBV only
#C#P62894					FLAG only		0.5		FLAG only		FLAG only		FLAG only		1			1		0	0	2	1	1	1	2	2	1				1	1	1				1	1	0	1	1	0	2	2	1		0	1
#C#P13647					1.9419		2.98862		2.54894		2.50276		0.585583		0.902547		17.914	27.57	23.514	23.088	5.402	8.326	5	6	4	10	12	7	18	21	14	30	34	22	21	27	19	17	25	17	7	7	4	10	12	5		4.08902	6.29308
#C#P08779					0.268837		2.93369		0.718272		0.830033		FLAG only		0.886512		2.023	22.076	5.405	6.246	0	6.671	9	9	3	11	12	5	7	7	1	21	29	17	12	13	3	12	13	4	5	5	0	11	11	4		0.334767	3.65315
#C#P02533					1.0323		1.99832		1.16577		1.03165		0.739948		0.844285		11.091	21.47	12.525	11.084	7.95	9.071	9	9	2	13	15	6	13	13	4	26	31	13	18	18	6	16	17	6	9	10	3	14	14	4		2.3623	4.57295
#C#P13645					1.71361		2.50163		1.45369		1.53093		0.676663		0.817151		39.886	58.228	33.836	35.634	15.75	19.02	14	16	15	20	24	22	26	40	39	34	60	56	25	35	32	26	37	33	13	16	15	18	20	18		2.53825	3.70549
#C#P02754					FLAG only		0.285714		0.285714		1		0.142857		0.285714			2	2	7	1	2	1	3	3	5	7	7				1	2	2	2	2	2	4	7	7	1	1	1	2	2	2		0	0.666667
#C#P02769					0.305435		0.562552		0.0674247		0.0515677		0.128919		0.0773515		11.846	21.818	2.615	2	5	3				27	39	35	9	12	11	20	22	20	4	6	2	1	2	2	5	5	5	3	3	3		B1+DMSO only	B1+MBV only
#C#P02668					FLAG only		FLAG only		1		2		FLAG only		FLAG only				1	2						1	1	1							1	1	1	2	2	2								N/A	N/A
#C#P02663					FLAG only		FLAG only		FLAG only		1		FLAG only		FLAG only					1						1	1	1										1	1	1								N/A	N/A
#C#Q05B55					FLAG only		FLAG only		0.5		0.5		FLAG only		FLAG only				1	1						1	2	2							1	1	1	1	1	1								N/A	N/A
#C#P78386					FLAG only		FLAG only		1.8335		FLAG only		FLAG only		FLAG only		0		3.667			0				2	2	1	1	1	0				5	7	2							1	1	0		N/A	N/A
#C#Q14525					FLAG only		FLAG only		0.451477		FLAG only		FLAG only		FLAG only		0	0	1.819	0		0				5	5	1	1	1	0	1	1	0	5	6	1	1	1	0				1	1	0		N/A	N/A
[truncated: 5 more columns]
